# Supplementary material for: Specific biomarker mining and rapid detection of Burkholderia cepacia complex by recombinase polymerase amplification
Source: Front Microbiol. 2023 Sep 14;14:1270760. doi: 10.3389/fmicb.2023.1270760 (PMC10539473; doi:10.3389/fmicb.2023.1270760)
Supplement: Supplementary file 1 [file Table_1.XLSX]

## Sheet: Sheet1
No.	GenBank accession ID	BCC strains used in validation in silico for the full-length and core sequences of the secY gene
1	GCA_902830085.1	Burkholderia ambifaria
2	GCA_902830225.1	Burkholderia ambifaria
3	GCA_902829825.1	Burkholderia ambifaria
4	GCA_902829945.1	Burkholderia ambifaria
5	GCA_902830005.1	Burkholderia ambifaria
6	GCA_902830035.1	Burkholderia ambifaria
7	GCA_016127755.1	Burkholderia ambifaria
8	GCA_902829885.1	Burkholderia ambifaria
9	GCA_902829655.1	Burkholderia ambifaria
10	GCA_902829725.1	Burkholderia ambifaria
11	GCA_902829975.1	Burkholderia ambifaria
12	GCA_902829755.1	Burkholderia ambifaria
13	GCA_902829685.1	Burkholderia ambifaria
14	GCA_902829565.1	Burkholderia ambifaria
15	GCA_902829865.1	Burkholderia ambifaria
16	GCA_902830095.1	Burkholderia ambifaria
17	GCA_902830165.1	Burkholderia ambifaria
18	GCA_902829805.1	Burkholderia ambifaria
19	GCA_001443045.1	Burkholderia ambifaria
20	GCA_902829705.1	Burkholderia ambifaria
21	GCA_902830205.1	Burkholderia ambifaria
22	GCA_902830015.1	Burkholderia ambifaria
23	GCA_902830065.1	Burkholderia ambifaria
24	GCA_000019925.1	Burkholderia ambifaria
25	GCA_902829835.1	Burkholderia ambifaria
26	GCA_000959545.1	Burkholderia ambifaria
27	GCA_902830125.1	Burkholderia ambifaria
28	GCA_902829925.1	Burkholderia ambifaria
29	GCA_902829665.1	Burkholderia ambifaria
30	GCA_902829785.1	Burkholderia ambifaria
31	GCA_000203915.1	Burkholderia ambifaria
32	GCA_002554435.1	Burkholderia ambifaria
33	GCA_902829475.1	Burkholderia ambifaria
34	GCA_902829955.1	Burkholderia ambifaria
35	GCA_902830045.1	Burkholderia ambifaria
36	GCA_902829735.1	Burkholderia ambifaria
37	GCA_902829895.1	Burkholderia ambifaria
38	GCA_902829985.1	Burkholderia ambifaria
39	GCA_902829815.1	Burkholderia ambifaria
40	GCA_902829765.1	Burkholderia ambifaria
41	GCA_902829695.1	Burkholderia ambifaria
42	GCA_902830025.1	Burkholderia ambifaria
43	GCA_902829645.1	Burkholderia ambifaria
44	GCA_902830105.1	Burkholderia ambifaria
45	GCA_902829595.1	Burkholderia ambifaria
46	GCA_902830075.1	Burkholderia ambifaria
47	GCA_902829415.1	Burkholderia ambifaria
48	GCA_902829435.1	Burkholderia ambifaria
49	GCA_019795715.1	Burkholderia ambifaria
50	GCA_902829845.1	Burkholderia ambifaria
51	GCA_902829875.1	Burkholderia ambifaria
52	GCA_902830155.1	Burkholderia ambifaria
53	GCA_902829935.1	Burkholderia ambifaria
54	GCA_902829675.1	Burkholderia ambifaria
55	GCA_902829905.1	Burkholderia ambifaria
56	GCA_902830175.1	Burkholderia ambifaria
57	GCA_902829965.1	Burkholderia ambifaria
58	GCA_902829995.1	Burkholderia ambifaria
59	GCA_902829855.1	Burkholderia ambifaria
60	GCA_902830055.1	Burkholderia ambifaria
61	GCA_902829775.1	Burkholderia ambifaria
62	GCA_902829465.1	Burkholderia ambifaria
63	GCA_902830115.1	Burkholderia ambifaria
64	GCA_018147285.1	Burkholderia ambifaria
65	GCA_018145975.1	Burkholderia ambifaria
66	GCA_016458785.1	Burkholderia ambifaria
67	GCA_900631675.1	Burkholderia ambifaria
68	GCA_018147885.1	Burkholderia ambifaria
69	GCA_020843905.1	Burkholderia ambifaria
70	GCA_018147415.1	Burkholderia ambifaria
71	GCA_002981655.1	Burkholderia ambifaria
72	GCA_018146915.1	Burkholderia ambifaria
73	GCA_018146615.1	Burkholderia ambifaria
74	GCA_002980755.1	Burkholderia ambifaria
75	GCA_018147175.1	Burkholderia ambifaria
76	GCA_018147975.1	Burkholderia ambifaria
77	GCA_018147355.1	Burkholderia ambifaria
78	GCA_020843985.1	Burkholderia ambifaria
79	GCA_011392275.1	Burkholderia ambifaria
80	GCA_902830335.1	Burkholderia anthina
81	GCA_902830145.1	Burkholderia anthina
82	GCA_902830365.1	Burkholderia anthina
83	GCA_902830395.1	Burkholderia anthina
84	GCA_902830325.1	Burkholderia anthina
85	GCA_019795875.1	Burkholderia anthina
86	GCA_016836725.1	Burkholderia anthina
87	GCA_902498995.1	Burkholderia anthina
88	GCA_016458805.1	Burkholderia anthina
89	GCA_020419555.1	Burkholderia anthina
90	GCA_017514945.1	Burkholderia anthina
91	GCA_902830425.1	Burkholderia arboris
92	GCA_020421325.1	Burkholderia arboris
93	GCA_902499125.1	Burkholderia arboris
94	GCA_019880085.1	Burkholderia arboris
95	GCA_020419455.1	Burkholderia arboris
96	GCA_001883705.2	Burkholderia catarinensis
97	GCA_000783555.2	Burkholderia cenocepacia
98	GCA_003076415.1	Burkholderia cenocepacia
99	GCA_013349105.1	Burkholderia cenocepacia
100	GCA_010500755.1	Burkholderia cenocepacia
101	GCA_001606135.1	Burkholderia cenocepacia
102	GCA_902830505.1	Burkholderia cenocepacia
103	GCA_902830545.1	Burkholderia cenocepacia
104	GCA_902830385.1	Burkholderia cenocepacia
105	GCA_902830525.1	Burkholderia cenocepacia
106	GCA_902830565.1	Burkholderia cenocepacia
107	GCA_902829445.1	Burkholderia cenocepacia
108	GCA_902830465.1	Burkholderia cenocepacia
109	GCA_001718895.1	Burkholderia cenocepacia
110	GCA_902830405.1	Burkholderia cenocepacia
111	GCA_003938685.1	Burkholderia cenocepacia
112	GCA_003938695.1	Burkholderia cenocepacia
113	GCA_000152565.1	Burkholderia cenocepacia
114	GCA_001999885.1	Burkholderia cenocepacia
115	GCA_002007585.1	Burkholderia cenocepacia
116	GCA_001999825.1	Burkholderia cenocepacia
117	GCA_902830435.1	Burkholderia cenocepacia
118	GCA_000019505.1	Burkholderia cenocepacia
119	GCA_001999805.1	Burkholderia cenocepacia
120	GCA_902830575.1	Burkholderia cenocepacia
121	GCA_902830455.1	Burkholderia cenocepacia
122	GCA_900446195.1	Burkholderia cenocepacia
123	GCA_000203955.1	Burkholderia cenocepacia
124	GCA_001999925.1	Burkholderia cenocepacia
125	GCA_902830595.1	Burkholderia cenocepacia
126	GCA_003940705.1	Burkholderia cenocepacia
127	GCA_000981305.1	Burkholderia cenocepacia
128	GCA_001718515.1	Burkholderia cenocepacia
129	GCA_902830495.1	Burkholderia cenocepacia
130	GCA_902830555.1	Burkholderia cenocepacia
131	GCA_001999785.1	Burkholderia cenocepacia
132	GCA_003966315.1	Burkholderia cenocepacia
133	GCA_902830535.1	Burkholderia cenocepacia
134	GCA_000014085.1	Burkholderia cenocepacia
135	GCA_001720575.1	Burkholderia cenocepacia
136	GCA_902830475.1	Burkholderia cenocepacia
137	GCA_900240025.1	Burkholderia cenocepacia
138	GCA_902830605.1	Burkholderia cenocepacia
139	GCA_902830355.1	Burkholderia cenocepacia
140	GCA_014211915.1	Burkholderia cenocepacia
141	GCA_000009485.1	Burkholderia cenocepacia
142	GCA_001720525.1	Burkholderia cenocepacia
143	GCA_900446165.1	Burkholderia cenocepacia
144	GCA_001606115.1	Burkholderia cenocepacia
145	GCA_902830585.1	Burkholderia cenocepacia
146	GCA_900446215.1	Burkholderia cenocepacia
147	GCA_003269225.1	Burkholderia cenocepacia
148	GCA_905400535.1	Burkholderia cenocepacia
149	GCA_905400465.1	Burkholderia cenocepacia
150	GCA_018146835.1	Burkholderia cenocepacia
151	GCA_018148515.1	Burkholderia cenocepacia
152	GCA_905400495.1	Burkholderia cenocepacia
153	GCA_001991325.1	Burkholderia cenocepacia
154	GCA_020419605.1	Burkholderia cenocepacia
155	GCA_004368725.1	Burkholderia cenocepacia
156	GCA_001992095.1	Burkholderia cenocepacia
157	GCA_018146975.1	Burkholderia cenocepacia
158	GCA_018147625.1	Burkholderia cenocepacia
159	GCA_018147815.1	Burkholderia cenocepacia
160	GCA_001057175.1	Burkholderia cenocepacia
161	GCA_001984315.1	Burkholderia cenocepacia
162	GCA_905400485.1	Burkholderia cenocepacia
163	GCA_018148155.1	Burkholderia cenocepacia
164	GCA_003854115.1	Burkholderia cenocepacia
165	GCA_003854475.1	Burkholderia cenocepacia
166	GCA_018146295.1	Burkholderia cenocepacia
167	GCA_012273415.1	Burkholderia cenocepacia
168	GCA_001984285.1	Burkholderia cenocepacia
169	GCA_018146015.1	Burkholderia cenocepacia
170	GCA_018147495.1	Burkholderia cenocepacia
171	GCA_001992395.1	Burkholderia cenocepacia
172	GCA_018147395.1	Burkholderia cenocepacia
173	GCA_018148215.1	Burkholderia cenocepacia
174	GCA_003854495.1	Burkholderia cenocepacia
175	GCA_002981785.1	Burkholderia cenocepacia
176	GCA_001993945.1	Burkholderia cenocepacia
177	GCA_003854855.1	Burkholderia cenocepacia
178	GCA_001992955.1	Burkholderia cenocepacia
179	GCA_018146935.1	Burkholderia cenocepacia
180	GCA_002981045.1	Burkholderia cenocepacia
181	GCA_014357995.1	Burkholderia cenocepacia
182	GCA_018148375.1	Burkholderia cenocepacia
183	GCA_001993035.1	Burkholderia cenocepacia
184	GCA_003854065.1	Burkholderia cenocepacia
185	GCA_003854095.1	Burkholderia cenocepacia
186	GCA_001993635.1	Burkholderia cenocepacia
187	GCA_018147275.1	Burkholderia cenocepacia
188	GCA_018147575.1	Burkholderia cenocepacia
189	GCA_003854585.1	Burkholderia cenocepacia
190	GCA_001994395.1	Burkholderia cenocepacia
191	GCA_001994035.1	Burkholderia cenocepacia
192	GCA_905400555.1	Burkholderia cenocepacia
193	GCA_018146755.1	Burkholderia cenocepacia
194	GCA_000333155.2	Burkholderia cenocepacia
195	GCA_001994835.1	Burkholderia cenocepacia
196	GCA_018146655.1	Burkholderia cenocepacia
197	GCA_018146395.1	Burkholderia cenocepacia
198	GCA_018146815.1	Burkholderia cenocepacia
199	GCA_001984355.1	Burkholderia cenocepacia
200	GCA_016508275.1	Burkholderia cenocepacia
201	GCA_001992165.1	Burkholderia cenocepacia
202	GCA_003854125.1	Burkholderia cenocepacia
203	GCA_018148015.1	Burkholderia cenocepacia
204	GCA_020421255.1	Burkholderia cenocepacia
205	GCA_018146065.1	Burkholderia cenocepacia
206	GCA_003854485.1	Burkholderia cenocepacia
207	GCA_003854725.1	Burkholderia cenocepacia
208	GCA_001531965.1	Burkholderia cenocepacia
209	GCA_905400505.1	Burkholderia cenocepacia
210	GCA_018146375.1	Burkholderia cenocepacia
211	GCA_001993075.1	Burkholderia cenocepacia
212	GCA_003854055.1	Burkholderia cenocepacia
213	GCA_002891135.1	Burkholderia cenocepacia
214	GCA_001541445.1	Burkholderia cenocepacia
215	GCA_018147675.1	Burkholderia cenocepacia
216	GCA_016505715.1	Burkholderia cenocepacia
217	GCA_018148175.1	Burkholderia cenocepacia
218	GCA_001994265.1	Burkholderia cenocepacia
219	GCA_018147105.1	Burkholderia cenocepacia
220	GCA_018148415.1	Burkholderia cenocepacia
221	GCA_018148575.1	Burkholderia cenocepacia
222	GCA_020420365.1	Burkholderia cenocepacia
223	GCA_018148275.1	Burkholderia cenocepacia
224	GCA_001991175.1	Burkholderia cenocepacia
225	GCA_001484665.1	Burkholderia cenocepacia
226	GCA_018147685.1	Burkholderia cenocepacia
227	GCA_002891255.1	Burkholderia cenocepacia
228	GCA_000236215.4	Burkholderia cenocepacia
229	GCA_003854605.1	Burkholderia cenocepacia
230	GCA_003854685.1	Burkholderia cenocepacia
231	GCA_001992735.1	Burkholderia cenocepacia
232	GCA_001056655.1	Burkholderia cenocepacia
233	GCA_001994555.1	Burkholderia cenocepacia
234	GCA_020419945.1	Burkholderia cenocepacia
235	GCA_003854805.1	Burkholderia cenocepacia
236	GCA_001991135.1	Burkholderia cenocepacia
237	GCA_018146185.1	Burkholderia cenocepacia
238	GCA_001984325.1	Burkholderia cenocepacia
239	GCA_018146675.1	Burkholderia cenocepacia
240	GCA_001992565.1	Burkholderia cenocepacia
241	GCA_001991275.1	Burkholderia cenocepacia
242	GCA_018148525.1	Burkholderia cenocepacia
243	GCA_001991115.1	Burkholderia cenocepacia
244	GCA_001991155.1	Burkholderia cenocepacia
245	GCA_001524105.1	Burkholderia cenocepacia
246	GCA_001991625.1	Burkholderia cenocepacia
247	GCA_001992855.1	Burkholderia cenocepacia
248	GCA_018148335.1	Burkholderia cenocepacia
249	GCA_018148655.1	Burkholderia cenocepacia
250	GCA_020421305.1	Burkholderia cenocepacia
251	GCA_018148255.1	Burkholderia cenocepacia
252	GCA_002071905.1	Burkholderia cenocepacia
253	GCA_003854575.1	Burkholderia cenocepacia
254	GCA_001991475.1	Burkholderia cenocepacia
255	GCA_003854785.1	Burkholderia cenocepacia
256	GCA_017565665.1	Burkholderia cenocepacia
257	GCA_905400575.1	Burkholderia cenocepacia
258	GCA_003854825.1	Burkholderia cenocepacia
259	GCA_001992695.1	Burkholderia cenocepacia
260	GCA_018147735.1	Burkholderia cenocepacia
261	GCA_016506015.1	Burkholderia cenocepacia
262	GCA_003853985.1	Burkholderia cenocepacia
263	GCA_003854595.1	Burkholderia cenocepacia
264	GCA_001992475.1	Burkholderia cenocepacia
265	GCA_003854025.1	Burkholderia cenocepacia
266	GCA_003854505.1	Burkholderia cenocepacia
267	GCA_001994815.1	Burkholderia cenocepacia
268	GCA_019042535.1	Burkholderia cenocepacia
269	GCA_018147745.1	Burkholderia cenocepacia
270	GCA_001984275.1	Burkholderia cenocepacia
271	GCA_018147955.1	Burkholderia cenocepacia
272	GCA_001992825.1	Burkholderia cenocepacia
273	GCA_018147055.1	Burkholderia cenocepacia
274	GCA_003854625.1	Burkholderia cenocepacia
275	GCA_001994875.1	Burkholderia cenocepacia
276	GCA_001984375.1	Burkholderia cenocepacia
277	GCA_003854775.1	Burkholderia cenocepacia
278	GCA_018148715.1	Burkholderia cenocepacia
279	GCA_003854695.1	Burkholderia cenocepacia
280	GCA_001533105.1	Burkholderia cenocepacia
281	GCA_001992915.1	Burkholderia cenocepacia
282	GCA_018146325.1	Burkholderia cenocepacia
283	GCA_018146405.1	Burkholderia cenocepacia
284	GCA_018146485.1	Burkholderia cenocepacia
285	GCA_018148495.1	Burkholderia cenocepacia
286	GCA_001992225.1	Burkholderia cenocepacia
287	GCA_001994085.1	Burkholderia cenocepacia
288	GCA_905400435.1	Burkholderia cenocepacia
289	GCA_001992675.1	Burkholderia cenocepacia
290	GCA_001992655.1	Burkholderia cenocepacia
291	GCA_001992035.1	Burkholderia cenocepacia
292	GCA_001993355.1	Burkholderia cenocepacia
293	GCA_001993185.1	Burkholderia cenocepacia
294	GCA_001993415.1	Burkholderia cenocepacia
295	GCA_001994255.1	Burkholderia cenocepacia
296	GCA_905400185.1	Burkholderia cenocepacia
297	GCA_001992445.1	Burkholderia cenocepacia
298	GCA_001992705.1	Burkholderia cenocepacia
299	GCA_001993855.1	Burkholderia cenocepacia
300	GCA_001992115.1	Burkholderia cenocepacia
301	GCA_001993595.1	Burkholderia cenocepacia
302	GCA_002071875.1	Burkholderia cenocepacia
303	GCA_001991215.1	Burkholderia cenocepacia
304	GCA_905400515.1	Burkholderia cenocepacia
305	GCA_001993335.1	Burkholderia cenocepacia
306	GCA_001993535.1	Burkholderia cenocepacia
307	GCA_001993765.1	Burkholderia cenocepacia
308	GCA_001994535.1	Burkholderia cenocepacia
309	GCA_001992315.1	Burkholderia cenocepacia
310	GCA_001993135.1	Burkholderia cenocepacia
311	GCA_905400355.1	Burkholderia cenocepacia
312	GCA_001992005.1	Burkholderia cenocepacia
313	GCA_905400525.1	Burkholderia cenocepacia
314	GCA_001993475.1	Burkholderia cenocepacia
315	GCA_001993255.1	Burkholderia cenocepacia
316	GCA_001992535.1	Burkholderia cenocepacia
317	GCA_905400425.1	Burkholderia cenocepacia
318	GCA_001994285.1	Burkholderia cenocepacia
319	GCA_001994345.1	Burkholderia cenocepacia
320	GCA_001991975.1	Burkholderia cenocepacia
321	GCA_001992135.1	Burkholderia cenocepacia
322	GCA_001992785.1	Burkholderia cenocepacia
323	GCA_001994715.1	Burkholderia cenocepacia
324	GCA_905400365.1	Burkholderia cenocepacia
325	GCA_001992385.1	Burkholderia cenocepacia
326	GCA_001994025.1	Burkholderia cenocepacia
327	GCA_001991515.1	Burkholderia cenocepacia
328	GCA_001991715.1	Burkholderia cenocepacia
329	GCA_018228625.1	Burkholderia cenocepacia
330	GCA_905400345.1	Burkholderia cenocepacia
331	GCA_001992815.1	Burkholderia cenocepacia
332	GCA_001994435.1	Burkholderia cenocepacia
333	GCA_905400475.1	Burkholderia cenocepacia
334	GCA_905400545.1	Burkholderia cenocepacia
335	GCA_001991315.1	Burkholderia cenocepacia
336	GCA_001991565.1	Burkholderia cenocepacia
337	GCA_018223765.1	Burkholderia cenocepacia
338	GCA_001994595.1	Burkholderia cenocepacia
339	GCA_905400215.1	Burkholderia cenocepacia
340	GCA_001994135.1	Burkholderia cenocepacia
341	GCA_001994195.1	Burkholderia cenocepacia
342	GCA_001993215.1	Burkholderia cenocepacia
343	GCA_001994795.1	Burkholderia cenocepacia
344	GCA_905400225.1	Burkholderia cenocepacia
345	GCA_001992595.1	Burkholderia cenocepacia
346	GCA_905400375.1	Burkholderia cenocepacia
347	GCA_017052335.1	Burkholderia cenocepacia
348	GCA_001055325.1	Burkholderia cenocepacia
349	GCA_001992155.1	Burkholderia cenocepacia
350	GCA_905400155.1	Burkholderia cenocepacia
351	GCA_001993115.1	Burkholderia cenocepacia
352	GCA_001992045.1	Burkholderia cenocepacia
353	GCA_001993685.1	Burkholderia cenocepacia
354	GCA_001994075.1	Burkholderia cenocepacia
355	GCA_905400335.1	Burkholderia cenocepacia
356	GCA_001994145.1	Burkholderia cenocepacia
357	GCA_001992555.1	Burkholderia cenocepacia
358	GCA_001992075.1	Burkholderia cenocepacia
359	GCA_002071955.1	Burkholderia cenocepacia
360	GCA_001993975.1	Burkholderia cenocepacia
361	GCA_905400295.1	Burkholderia cenocepacia
362	GCA_905400385.1	Burkholderia cenocepacia
363	GCA_001992505.1	Burkholderia cenocepacia
364	GCA_001994855.1	Burkholderia cenocepacia
365	GCA_001993235.1	Burkholderia cenocepacia
366	GCA_001994735.1	Burkholderia cenocepacia
367	GCA_905400415.1	Burkholderia cenocepacia
368	GCA_001994215.1	Burkholderia cenocepacia
369	GCA_001991435.1	Burkholderia cenocepacia
370	GCA_001992335.1	Burkholderia cenocepacia
371	GCA_905400305.1	Burkholderia cenocepacia
372	GCA_905400405.1	Burkholderia cenocepacia
373	GCA_002071885.1	Burkholderia cenocepacia
374	GCA_001993175.1	Burkholderia cenocepacia
375	GCA_001993675.1	Burkholderia cenocepacia
376	GCA_905400275.1	Burkholderia cenocepacia
377	GCA_905400395.1	Burkholderia cenocepacia
378	GCA_905400455.1	Burkholderia cenocepacia
379	GCA_001992285.1	Burkholderia cenocepacia
380	GCA_905400315.1	Burkholderia cenocepacia
381	GCA_001991385.1	Burkholderia cenocepacia
382	GCA_905400285.1	Burkholderia cenocepacia
383	GCA_001992755.1	Burkholderia cenocepacia
384	GCA_001991415.1	Burkholderia cenocepacia
385	GCA_001994655.1	Burkholderia cenocepacia
386	GCA_905400325.1	Burkholderia cenocepacia
387	GCA_001992435.1	Burkholderia cenocepacia
388	GCA_001991255.1	Burkholderia cenocepacia
389	GCA_001994755.1	Burkholderia cenocepacia
390	GCA_001993495.1	Burkholderia cenocepacia
391	GCA_001993615.1	Burkholderia cenocepacia
392	GCA_001993875.1	Burkholderia cenocepacia
393	GCA_905400195.1	Burkholderia cenocepacia
394	GCA_003854545.1	Burkholderia cenocepacia
395	GCA_001991915.1	Burkholderia cenocepacia
396	GCA_001993155.1	Burkholderia cenocepacia
397	GCA_001994545.1	Burkholderia cenocepacia
398	GCA_001994695.1	Burkholderia cenocepacia
399	GCA_001994665.1	Burkholderia cenocepacia
400	GCA_905400445.1	Burkholderia cenocepacia
401	GCA_001991655.1	Burkholderia cenocepacia
402	GCA_003854675.1	Burkholderia cenocepacia
403	GCA_001994165.1	Burkholderia cenocepacia
404	GCA_001992615.1	Burkholderia cenocepacia
405	GCA_001993565.1	Burkholderia cenocepacia
406	GCA_001994315.1	Burkholderia cenocepacia
407	GCA_001994495.1	Burkholderia cenocepacia
408	GCA_001992495.1	Burkholderia cenocepacia
409	GCA_001991495.1	Burkholderia cenocepacia
410	GCA_020419425.1	Burkholderia cenocepacia
411	GCA_001991995.1	Burkholderia cenocepacia
412	GCA_001994335.1	Burkholderia cenocepacia
413	GCA_020419505.1	Burkholderia cenocepacia
414	GCA_003858255.1	Burkholderia cenocepacia
415	GCA_001992255.1	Burkholderia cenocepacia
416	GCA_001993295.1	Burkholderia cenocepacia
417	GCA_001993905.1	Burkholderia cenocepacia
418	GCA_002071945.1	Burkholderia cenocepacia
419	GCA_001991795.1	Burkholderia cenocepacia
420	GCA_001992375.1	Burkholderia cenocepacia
421	GCA_905400565.1	Burkholderia cenocepacia
422	GCA_018223805.1	Burkholderia cenocepacia
423	GCA_001992625.1	Burkholderia cenocepacia
424	GCA_000818575.1	Burkholderia cenocepacia
425	GCA_900100915.1	Burkholderia cenocepacia
426	GCA_001993315.1	Burkholderia cenocepacia
427	GCA_020419105.1	Burkholderia cenocepacia
428	GCA_003858275.1	Burkholderia cenocepacia
429	GCA_001991555.1	Burkholderia cenocepacia
430	GCA_905400235.1	Burkholderia cenocepacia
431	GCA_002071995.1	Burkholderia cenocepacia
432	GCA_017052295.1	Burkholderia cenocepacia
433	GCA_017052315.1	Burkholderia cenocepacia
434	GCA_902830745.1	Burkholderia cepacia
435	GCA_019795815.1	Burkholderia cepacia
436	GCA_001718395.1	Burkholderia cepacia
437	GCA_019795695.1	Burkholderia cepacia
438	GCA_019795595.1	Burkholderia cepacia
439	GCA_902830615.1	Burkholderia cepacia
440	GCA_902830635.1	Burkholderia cepacia
441	GCA_006094315.1	Burkholderia cepacia
442	GCA_001411495.1	Burkholderia cepacia
443	GCA_019795635.1	Burkholderia cepacia
444	GCA_007829215.1	Burkholderia cepacia
445	GCA_902830695.1	Burkholderia cepacia
446	GCA_013336605.1	Burkholderia cepacia
447	GCA_019795535.1	Burkholderia cepacia
448	GCA_019795745.1	Burkholderia cepacia
449	GCA_019795675.1	Burkholderia cepacia
450	GCA_902830735.1	Burkholderia cepacia
451	GCA_902830755.1	Burkholderia cepacia
452	GCA_902830675.1	Burkholderia cepacia
453	GCA_902830655.1	Burkholderia cepacia
454	GCA_900446185.1	Burkholderia cepacia
455	GCA_902830785.1	Burkholderia cepacia
456	GCA_019795615.1	Burkholderia cepacia
457	GCA_902830625.1	Burkholderia cepacia
458	GCA_001718835.1	Burkholderia cepacia
459	GCA_004798465.1	Burkholderia cepacia
460	GCA_902830765.1	Burkholderia cepacia
461	GCA_902830645.1	Burkholderia cepacia
462	GCA_902830685.1	Burkholderia cepacia
463	GCA_900446175.1	Burkholderia cepacia
464	GCA_003546465.1	Burkholderia cepacia
465	GCA_902830705.1	Burkholderia cepacia
466	GCA_902830665.1	Burkholderia cepacia
467	GCA_012510315.1	Burkholderia cepacia
468	GCA_001525925.1	Burkholderia cepacia
469	GCA_001529145.1	Burkholderia cepacia
470	GCA_002906895.1	Burkholderia cepacia
471	GCA_001521915.1	Burkholderia cepacia
472	GCA_001522335.1	Burkholderia cepacia
473	GCA_001522625.1	Burkholderia cepacia
474	GCA_001522945.1	Burkholderia cepacia
475	GCA_001522965.1	Burkholderia cepacia
476	GCA_001522985.1	Burkholderia cepacia
477	GCA_014854795.1	Burkholderia cepacia
478	GCA_003853955.1	Burkholderia cepacia
479	GCA_003854425.1	Burkholderia cepacia
480	GCA_020419625.1	Burkholderia cepacia
481	GCA_001525945.1	Burkholderia cepacia
482	GCA_001530665.1	Burkholderia cepacia
483	GCA_001525965.1	Burkholderia cepacia
484	GCA_001531505.1	Burkholderia cepacia
485	GCA_020420225.1	Burkholderia cepacia
486	GCA_001038835.1	Burkholderia cepacia
487	GCA_002407525.3	Burkholderia cepacia
488	GCA_003853975.1	Burkholderia cepacia
489	GCA_016505945.1	Burkholderia cepacia
490	GCA_001526445.1	Burkholderia cepacia
491	GCA_001529755.1	Burkholderia cepacia
492	GCA_001524665.1	Burkholderia cepacia
493	GCA_001530005.1	Burkholderia cepacia
494	GCA_001522695.1	Burkholderia cepacia
495	GCA_001522785.1	Burkholderia cepacia
496	GCA_001531525.1	Burkholderia cepacia
497	GCA_001532555.1	Burkholderia cepacia
498	GCA_004374695.1	Burkholderia cepacia
499	GCA_003853765.1	Burkholderia cepacia
500	GCA_003854415.1	Burkholderia cepacia
501	GCA_020420205.1	Burkholderia cepacia
502	GCA_001522805.1	Burkholderia cepacia
503	GCA_020421215.1	Burkholderia cepacia
504	GCA_003853915.1	Burkholderia cepacia
505	GCA_001532955.1	Burkholderia cepacia
506	GCA_001534085.1	Burkholderia cepacia
507	GCA_001529685.1	Burkholderia cepacia
508	GCA_001522815.1	Burkholderia cepacia
509	GCA_004377675.1	Burkholderia cepacia
510	GCA_016092265.1	Burkholderia cepacia
511	GCA_001522215.1	Burkholderia cepacia
512	GCA_004377685.1	Burkholderia cepacia
513	GCA_020420305.1	Burkholderia cepacia
514	GCA_001528485.1	Burkholderia cepacia
515	GCA_001528675.1	Burkholderia cepacia
516	GCA_001525765.1	Burkholderia cepacia
517	GCA_001525775.1	Burkholderia cepacia
518	GCA_001530105.1	Burkholderia cepacia
519	GCA_014142065.1	Burkholderia cepacia
520	GCA_014142475.1	Burkholderia cepacia
521	GCA_020419845.1	Burkholderia cepacia
522	GCA_001530045.1	Burkholderia cepacia
523	GCA_001532525.1	Burkholderia cepacia
524	GCA_003853995.1	Burkholderia cepacia
525	GCA_020419635.1	Burkholderia cepacia
526	GCA_001525785.1	Burkholderia cepacia
527	GCA_001529525.1	Burkholderia cepacia
528	GCA_001530055.1	Burkholderia cepacia
529	GCA_001530085.1	Burkholderia cepacia
530	GCA_004377105.1	Burkholderia cepacia
531	GCA_001530905.1	Burkholderia cepacia
532	GCA_003858205.1	Burkholderia cepacia
533	GCA_001528845.1	Burkholderia cepacia
534	GCA_001531905.1	Burkholderia cepacia
535	GCA_001531915.1	Burkholderia cepacia
536	GCA_001528685.1	Burkholderia cepacia
537	GCA_020420075.1	Burkholderia cepacia
538	GCA_003854435.1	Burkholderia cepacia
539	GCA_020420245.1	Burkholderia cepacia
540	GCA_001524765.1	Burkholderia cepacia
541	GCA_001531875.1	Burkholderia cepacia
542	GCA_014142285.1	Burkholderia cepacia
543	GCA_001523985.1	Burkholderia cepacia
544	GCA_001526755.1	Burkholderia cepacia
545	GCA_001526905.1	Burkholderia cepacia
546	GCA_001530415.1	Burkholderia cepacia
547	GCA_001532125.1	Burkholderia cepacia
548	GCA_016092315.1	Burkholderia cepacia
549	GCA_001526205.1	Burkholderia cepacia
550	GCA_001526345.1	Burkholderia cepacia
551	GCA_001530135.1	Burkholderia cepacia
552	GCA_020420265.1	Burkholderia cepacia
553	GCA_003268125.1	Burkholderia cepacia
554	GCA_001526785.1	Burkholderia cepacia
555	GCA_002942785.2	Burkholderia cepacia
556	GCA_001533295.1	Burkholderia cepacia
557	GCA_001533445.1	Burkholderia cepacia
558	GCA_001536795.1	Burkholderia cepacia
559	GCA_001522575.1	Burkholderia cepacia
560	GCA_001530185.1	Burkholderia cepacia
561	GCA_014141995.1	Burkholderia cepacia
562	GCA_001530785.1	Burkholderia cepacia
563	GCA_001523685.1	Burkholderia cepacia
564	GCA_004377495.1	Burkholderia cepacia
565	GCA_001530205.1	Burkholderia cepacia
566	GCA_001532705.1	Burkholderia cepacia
567	GCA_001532235.1	Burkholderia cepacia
568	GCA_003858065.1	Burkholderia cepacia
569	GCA_020419785.1	Burkholderia cepacia
570	GCA_001522295.1	Burkholderia cepacia
571	GCA_001529885.1	Burkholderia cepacia
572	GCA_001530805.1	Burkholderia cepacia
573	GCA_014141625.1	Burkholderia cepacia
574	GCA_020420105.1	Burkholderia cepacia
575	GCA_002209085.2	Burkholderia cepacia
576	GCA_001523085.1	Burkholderia cepacia
577	GCA_001526255.1	Burkholderia cepacia
578	GCA_003858195.1	Burkholderia cepacia
579	GCA_003857515.1	Burkholderia cepacia
580	GCA_004377615.1	Burkholderia cepacia
581	GCA_001529825.1	Burkholderia cepacia
582	GCA_001522525.1	Burkholderia cepacia
583	GCA_020419905.1	Burkholderia cepacia
584	GCA_001524125.1	Burkholderia cepacia
585	GCA_001524835.1	Burkholderia cepacia
586	GCA_001532885.1	Burkholderia cepacia
587	GCA_001522305.1	Burkholderia cepacia
588	GCA_001522925.1	Burkholderia cepacia
589	GCA_001525895.1	Burkholderia cepacia
590	GCA_001521975.1	Burkholderia cepacia
591	GCA_001522875.1	Burkholderia cepacia
592	GCA_004377745.1	Burkholderia cepacia
593	GCA_019642875.1	Burkholderia cepacia
594	GCA_014142305.1	Burkholderia cepacia
595	GCA_020419285.1	Burkholderia cepacia
596	GCA_019642955.1	Burkholderia cepacia
597	GCA_020419435.1	Burkholderia cepacia
598	GCA_019643005.1	Burkholderia cepacia
599	GCA_003857475.1	Burkholderia cepacia
600	GCA_014142385.1	Burkholderia cepacia
601	GCA_019643155.1	Burkholderia cepacia
602	GCA_014141955.1	Burkholderia cepacia
603	GCA_014142595.1	Burkholderia cepacia
604	GCA_020418985.1	Burkholderia cepacia
605	GCA_019643095.1	Burkholderia cepacia
606	GCA_019642825.1	Burkholderia cepacia
607	GCA_019642895.1	Burkholderia cepacia
608	GCA_019642575.1	Burkholderia cepacia
609	GCA_019642685.1	Burkholderia cepacia
610	GCA_019642755.1	Burkholderia cepacia
611	GCA_014142315.1	Burkholderia cepacia
612	GCA_014142095.1	Burkholderia cepacia
613	GCA_020419085.1	Burkholderia cepacia
614	GCA_020419185.1	Burkholderia cepacia
615	GCA_019642975.1	Burkholderia cepacia
616	GCA_014142465.1	Burkholderia cepacia
617	GCA_014142185.1	Burkholderia cepacia
618	GCA_020419545.1	Burkholderia cepacia
619	GCA_014142045.1	Burkholderia cepacia
620	GCA_009586235.1	Burkholderia cepacia
621	GCA_019643165.1	Burkholderia cepacia
622	GCA_003858185.1	Burkholderia cepacia
623	GCA_014142565.1	Burkholderia cepacia
624	GCA_014142075.1	Burkholderia cepacia
625	GCA_019642115.1	Burkholderia cepacia
626	GCA_014142325.1	Burkholderia cepacia
627	GCA_000473485.1	Burkholderia cepacia
628	GCA_019642655.1	Burkholderia cepacia
629	GCA_020419005.1	Burkholderia cepacia
630	GCA_003858175.1	Burkholderia cepacia
631	GCA_900111715.1	Burkholderia cepacia
632	GCA_019642715.1	Burkholderia cepacia
633	GCA_020419325.1	Burkholderia cepacia
634	GCA_014142175.1	Burkholderia cepacia
635	GCA_019642525.1	Burkholderia cepacia
636	GCA_020419375.1	Burkholderia cepacia
637	GCA_000987075.1	Burkholderia contaminans
638	GCA_016595615.1	Burkholderia contaminans
639	GCA_902830775.1	Burkholderia contaminans
640	GCA_902830845.1	Burkholderia contaminans
641	GCA_902830875.1	Burkholderia contaminans
642	GCA_016887945.1	Burkholderia contaminans
643	GCA_000987055.1	Burkholderia contaminans
644	GCA_019795335.1	Burkholderia contaminans
645	GCA_016595355.1	Burkholderia contaminans
646	GCA_016595335.1	Burkholderia contaminans
647	GCA_016595595.1	Burkholderia contaminans
648	GCA_017565565.1	Burkholderia contaminans
649	GCA_004723625.1	Burkholderia contaminans
650	GCA_016595635.1	Burkholderia contaminans
651	GCA_019795195.1	Burkholderia contaminans
652	GCA_002270525.1	Burkholderia contaminans
653	GCA_007724625.1	Burkholderia contaminans
654	GCA_902830835.1	Burkholderia contaminans
655	GCA_016595345.1	Burkholderia contaminans
656	GCA_016595365.1	Burkholderia contaminans
657	GCA_902830865.1	Burkholderia contaminans
658	GCA_019795735.1	Burkholderia contaminans
659	GCA_902830725.1	Burkholderia contaminans
660	GCA_902499345.1	Burkholderia contaminans
661	GCA_014141755.1	Burkholderia contaminans
662	GCA_902499325.1	Burkholderia contaminans
663	GCA_002924455.1	Burkholderia contaminans
664	GCA_017565585.1	Burkholderia contaminans
665	GCA_014773305.1	Burkholderia contaminans
666	GCA_003316785.1	Burkholderia contaminans
667	GCA_001865715.1	Burkholderia contaminans
668	GCA_002981225.1	Burkholderia contaminans
669	GCA_003854375.1	Burkholderia contaminans
670	GCA_003853905.1	Burkholderia contaminans
671	GCA_003854385.1	Burkholderia contaminans
672	GCA_001029145.1	Burkholderia contaminans
673	GCA_009191525.1	Burkholderia contaminans
674	GCA_902499225.1	Burkholderia contaminans
675	GCA_016092215.1	Burkholderia contaminans
676	GCA_016092115.1	Burkholderia contaminans
677	GCA_017565605.1	Burkholderia contaminans
678	GCA_002980735.1	Burkholderia contaminans
679	GCA_016092105.1	Burkholderia contaminans
680	GCA_016092095.1	Burkholderia contaminans
681	GCA_009755625.1	Burkholderia contaminans
682	GCA_003853895.1	Burkholderia contaminans
683	GCA_902499195.1	Burkholderia contaminans
684	GCA_902499255.1	Burkholderia contaminans
685	GCA_003704285.1	Burkholderia contaminans
686	GCA_014141685.1	Burkholderia contaminans
687	GCA_003853875.1	Burkholderia contaminans
688	GCA_902499285.1	Burkholderia contaminans
689	GCA_020420285.1	Burkholderia contaminans
690	GCA_017565615.1	Burkholderia contaminans
691	GCA_902499265.1	Burkholderia contaminans
692	GCA_902499085.1	Burkholderia contaminans
693	GCA_019915365.1	Burkholderia contaminans
694	GCA_020418945.1	Burkholderia contaminans
695	GCA_019642235.1	Burkholderia contaminans
696	GCA_017565525.1	Burkholderia contaminans
697	GCA_017565515.1	Burkholderia contaminans
698	GCA_020419065.1	Burkholderia contaminans
699	GCA_019642155.1	Burkholderia contaminans
700	GCA_014141725.1	Burkholderia contaminans
701	GCA_020419235.1	Burkholderia contaminans
702	GCA_020419515.1	Burkholderia contaminans
703	GCA_019642075.1	Burkholderia contaminans
704	GCA_020419125.1	Burkholderia contaminans
705	GCA_014141665.1	Burkholderia contaminans
706	GCA_018223785.1	Burkholderia contaminans
707	GCA_019642195.1	Burkholderia contaminans
708	GCA_014141865.1	Burkholderia contaminans
709	GCA_020418925.1	Burkholderia contaminans
710	GCA_019642315.1	Burkholderia contaminans
711	GCA_020418845.1	Burkholderia contaminans
712	GCA_902830815.1	Burkholderia diffusa
713	GCA_902830825.1	Burkholderia diffusa
714	GCA_902830855.1	Burkholderia diffusa
715	GCA_016836765.1	Burkholderia diffusa
716	GCA_902499115.1	Burkholderia diffusa
717	GCA_019795915.1	Burkholderia dolosa
718	GCA_019795275.1	Burkholderia dolosa
719	GCA_019795395.1	Burkholderia dolosa
720	GCA_000959505.1	Burkholderia dolosa
721	GCA_902829575.1	Burkholderia dolosa
722	GCA_019795835.1	Burkholderia dolosa
723	GCA_000152585.1	Burkholderia dolosa
724	GCA_016889205.1	Burkholderia dolosa
725	GCA_000497165.1	Burkholderia dolosa
726	GCA_019795345.1	Burkholderia dolosa
727	GCA_019795325.1	Burkholderia dolosa
728	GCA_019795465.1	Burkholderia dolosa
729	GCA_019795525.1	Burkholderia dolosa
730	GCA_019795435.1	Burkholderia dolosa
731	GCA_018148395.1	Burkholderia dolosa
732	GCA_020809565.1	Burkholderia dolosa
733	GCA_018146575.1	Burkholderia dolosa
734	GCA_018147875.1	Burkholderia dolosa
735	GCA_020736245.1	Burkholderia dolosa
736	GCA_902499135.1	Burkholderia dolosa
737	GCA_020736645.1	Burkholderia dolosa
738	GCA_018147825.1	Burkholderia dolosa
739	GCA_018148455.1	Burkholderia dolosa
740	GCA_003813045.1	Burkholderia dolosa
741	GCA_019930785.1	Burkholderia dolosa
742	GCA_000012945.1	Burkholderia lata
743	GCA_902499245.1	Burkholderia lata
744	GCA_902499145.1	Burkholderia lata
745	GCA_902832775.1	Burkholderia lata
746	GCA_009912215.1	Burkholderia lata
747	GCA_902499305.1	Burkholderia lata
748	GCA_902499055.1	Burkholderia lata
749	GCA_902499215.1	Burkholderia lata
750	GCA_902500455.1	Burkholderia lata
751	GCA_902499315.1	Burkholderia lata
752	GCA_902499015.1	Burkholderia lata
753	GCA_902499095.1	Burkholderia lata
754	GCA_902499025.1	Burkholderia lata
755	GCA_902499005.1	Burkholderia lata
756	GCA_902499335.1	Burkholderia lata
757	GCA_001718795.1	Burkholderia latens
758	GCA_019795555.1	Burkholderia latens
759	GCA_001525985.1	Burkholderia latens
760	GCA_902832795.1	Burkholderia latens
761	GCA_902832755.1	Burkholderia latens
762	GCA_902499045.1	Burkholderia latens
763	GCA_017815615.1	Burkholderia latens
764	GCA_017815595.1	Burkholderia latens
765	GCA_001718555.1	Burkholderia metallica
766	GCA_902832815.1	Burkholderia metallica
767	GCA_902499065.1	Burkholderia metallica
768	GCA_902832805.1	Burkholderia metallica
769	GCA_902832845.1	Burkholderia metallica
770	GCA_020419365.1	Burkholderia metallica
771	GCA_020419265.1	Burkholderia metallica
772	GCA_900079495.1	Burkholderia multivorans
773	GCA_900079465.1	Burkholderia multivorans
774	GCA_900446205.1	Burkholderia multivorans
775	GCA_008693525.1	Burkholderia multivorans
776	GCA_000959525.1	Burkholderia multivorans
777	GCA_900079455.1	Burkholderia multivorans
778	GCA_001718755.1	Burkholderia multivorans
779	GCA_902830305.1	Burkholderia multivorans
780	GCA_019795495.1	Burkholderia multivorans
781	GCA_003938705.1	Burkholderia multivorans
782	GCA_900079605.1	Burkholderia multivorans
783	GCA_019795865.1	Burkholderia multivorans
784	GCA_008693485.1	Burkholderia multivorans
785	GCA_900079435.1	Burkholderia multivorans
786	GCA_001718995.1	Burkholderia multivorans
787	GCA_900079595.1	Burkholderia multivorans
788	GCA_900079525.1	Burkholderia multivorans
789	GCA_000018505.1	Burkholderia multivorans
790	GCA_000010545.1	Burkholderia multivorans
791	GCA_003019965.1	Burkholderia multivorans
792	GCA_900079585.1	Burkholderia multivorans
793	GCA_002981315.1	Burkholderia multivorans
794	GCA_002981615.1	Burkholderia multivorans
795	GCA_002981775.1	Burkholderia multivorans
796	GCA_002981845.1	Burkholderia multivorans
797	GCA_012272655.1	Burkholderia multivorans
798	GCA_001534105.1	Burkholderia multivorans
799	GCA_018145955.1	Burkholderia multivorans
800	GCA_018147615.1	Burkholderia multivorans
801	GCA_002980935.1	Burkholderia multivorans
802	GCA_002981695.1	Burkholderia multivorans
803	GCA_003256615.1	Burkholderia multivorans
804	GCA_019040675.1	Burkholderia multivorans
805	GCA_019040455.1	Burkholderia multivorans
806	GCA_003256565.1	Burkholderia multivorans
807	GCA_016508065.1	Burkholderia multivorans
808	GCA_002980775.1	Burkholderia multivorans
809	GCA_002981035.1	Burkholderia multivorans
810	GCA_003257055.1	Burkholderia multivorans
811	GCA_019040195.1	Burkholderia multivorans
812	GCA_002980695.1	Burkholderia multivorans
813	GCA_002981135.1	Burkholderia multivorans
814	GCA_002981635.1	Burkholderia multivorans
815	GCA_003257005.1	Burkholderia multivorans
816	GCA_019040055.1	Burkholderia multivorans
817	GCA_002980875.1	Burkholderia multivorans
818	GCA_003256515.1	Burkholderia multivorans
819	GCA_002981515.1	Burkholderia multivorans
820	GCA_002981535.1	Burkholderia multivorans
821	GCA_002981715.1	Burkholderia multivorans
822	GCA_000756005.1	Burkholderia multivorans
823	GCA_019041275.1	Burkholderia multivorans
824	GCA_003256995.1	Burkholderia multivorans
825	GCA_001528045.1	Burkholderia multivorans
826	GCA_001528425.1	Burkholderia multivorans
827	GCA_002980715.1	Burkholderia multivorans
828	GCA_002981145.1	Burkholderia multivorans
829	GCA_017165935.1	Burkholderia multivorans
830	GCA_002981255.1	Burkholderia multivorans
831	GCA_019040015.1	Burkholderia multivorans
832	GCA_002980785.1	Burkholderia multivorans
833	GCA_003256485.1	Burkholderia multivorans
834	GCA_003256985.1	Burkholderia multivorans
835	GCA_016505905.1	Burkholderia multivorans
836	GCA_000756965.1	Burkholderia multivorans
837	GCA_002981415.1	Burkholderia multivorans
838	GCA_003256475.1	Burkholderia multivorans
839	GCA_019041075.1	Burkholderia multivorans
840	GCA_019039915.1	Burkholderia multivorans
841	GCA_019039935.1	Burkholderia multivorans
842	GCA_003256015.1	Burkholderia multivorans
843	GCA_019040345.1	Burkholderia multivorans
844	GCA_002980895.1	Burkholderia multivorans
845	GCA_003256395.1	Burkholderia multivorans
846	GCA_002981555.1	Burkholderia multivorans
847	GCA_003257825.1	Burkholderia multivorans
848	GCA_017165515.1	Burkholderia multivorans
849	GCA_003255985.1	Burkholderia multivorans
850	GCA_003257865.1	Burkholderia multivorans
851	GCA_019039815.1	Burkholderia multivorans
852	GCA_003255935.1	Burkholderia multivorans
853	GCA_003257765.1	Burkholderia multivorans
854	GCA_003257845.1	Burkholderia multivorans
855	GCA_003257915.1	Burkholderia multivorans
856	GCA_002980815.1	Burkholderia multivorans
857	GCA_002981455.1	Burkholderia multivorans
858	GCA_003256055.1	Burkholderia multivorans
859	GCA_003256935.1	Burkholderia multivorans
860	GCA_003257885.1	Burkholderia multivorans
861	GCA_003812365.1	Burkholderia multivorans
862	GCA_018148035.1	Burkholderia multivorans
863	GCA_003256365.1	Burkholderia multivorans
864	GCA_003257755.1	Burkholderia multivorans
865	GCA_003257935.1	Burkholderia multivorans
866	GCA_016505685.1	Burkholderia multivorans
867	GCA_002981725.1	Burkholderia multivorans
868	GCA_003256075.1	Burkholderia multivorans
869	GCA_003256105.1	Burkholderia multivorans
870	GCA_001267755.1	Burkholderia multivorans
871	GCA_001531955.1	Burkholderia multivorans
872	GCA_002981075.1	Burkholderia multivorans
873	GCA_002981155.1	Burkholderia multivorans
874	GCA_003256095.1	Burkholderia multivorans
875	GCA_003256915.1	Burkholderia multivorans
876	GCA_003257725.1	Burkholderia multivorans
877	GCA_003257955.1	Burkholderia multivorans
878	GCA_019040205.1	Burkholderia multivorans
879	GCA_902832835.1	Burkholderia multivorans
880	GCA_002981335.1	Burkholderia multivorans
881	GCA_003256115.1	Burkholderia multivorans
882	GCA_003256355.1	Burkholderia multivorans
883	GCA_003256855.1	Burkholderia multivorans
884	GCA_003256905.1	Burkholderia multivorans
885	GCA_003257685.1	Burkholderia multivorans
886	GCA_016505655.1	Burkholderia multivorans
887	GCA_001526715.1	Burkholderia multivorans
888	GCA_019040695.1	Burkholderia multivorans
889	GCA_019040595.1	Burkholderia multivorans
890	GCA_902832855.1	Burkholderia multivorans
891	GCA_003257705.1	Burkholderia multivorans
892	GCA_003257985.1	Burkholderia multivorans
893	GCA_003257995.1	Burkholderia multivorans
894	GCA_003258005.1	Burkholderia multivorans
895	GCA_003258055.1	Burkholderia multivorans
896	GCA_003258075.1	Burkholderia multivorans
897	GCA_016505745.1	Burkholderia multivorans
898	GCA_003256835.1	Burkholderia multivorans
899	GCA_003257375.1	Burkholderia multivorans
900	GCA_003257495.1	Burkholderia multivorans
901	GCA_003257525.1	Burkholderia multivorans
902	GCA_001532145.1	Burkholderia multivorans
903	GCA_018146515.1	Burkholderia multivorans
904	GCA_002980995.1	Burkholderia multivorans
905	GCA_003256145.1	Burkholderia multivorans
906	GCA_003256865.1	Burkholderia multivorans
907	GCA_003257435.1	Burkholderia multivorans
908	GCA_003257515.1	Burkholderia multivorans
909	GCA_003257665.1	Burkholderia multivorans
910	GCA_001531425.1	Burkholderia multivorans
911	GCA_902832825.1	Burkholderia multivorans
912	GCA_002981755.1	Burkholderia multivorans
913	GCA_003257325.1	Burkholderia multivorans
914	GCA_003257345.1	Burkholderia multivorans
915	GCA_003257365.1	Burkholderia multivorans
916	GCA_003257405.1	Burkholderia multivorans
917	GCA_003257475.1	Burkholderia multivorans
918	GCA_003257575.1	Burkholderia multivorans
919	GCA_003258115.1	Burkholderia multivorans
920	GCA_003258145.1	Burkholderia multivorans
921	GCA_001530485.1	Burkholderia multivorans
922	GCA_000807825.1	Burkholderia multivorans
923	GCA_003256175.1	Burkholderia multivorans
924	GCA_003256225.1	Burkholderia multivorans
925	GCA_003256335.1	Burkholderia multivorans
926	GCA_003257595.1	Burkholderia multivorans
927	GCA_003257625.1	Burkholderia multivorans
928	GCA_003257635.1	Burkholderia multivorans
929	GCA_003258135.1	Burkholderia multivorans
930	GCA_019042385.1	Burkholderia multivorans
931	GCA_019040635.1	Burkholderia multivorans
932	GCA_002981195.1	Burkholderia multivorans
933	GCA_003256185.1	Burkholderia multivorans
934	GCA_003256275.1	Burkholderia multivorans
935	GCA_003257295.1	Burkholderia multivorans
936	GCA_003258155.1	Burkholderia multivorans
937	GCA_000182275.1	Burkholderia multivorans
938	GCA_003256195.1	Burkholderia multivorans
939	GCA_003256255.1	Burkholderia multivorans
940	GCA_003257545.1	Burkholderia multivorans
941	GCA_002981375.1	Burkholderia multivorans
942	GCA_002981675.1	Burkholderia multivorans
943	GCA_002981835.1	Burkholderia multivorans
944	GCA_003258535.1	Burkholderia multivorans
945	GCA_018148295.1	Burkholderia multivorans
946	GCA_002980825.1	Burkholderia multivorans
947	GCA_002980905.1	Burkholderia multivorans
948	GCA_003048355.1	Burkholderia multivorans
949	GCA_003256285.1	Burkholderia multivorans
950	GCA_003257275.1	Burkholderia multivorans
951	GCA_002981295.1	Burkholderia multivorans
952	GCA_003256765.1	Burkholderia multivorans
953	GCA_002981815.1	Burkholderia multivorans
954	GCA_002981095.1	Burkholderia multivorans
955	GCA_003257175.1	Burkholderia multivorans
956	GCA_018146475.1	Burkholderia multivorans
957	GCA_003257155.1	Burkholderia multivorans
958	GCA_003257255.1	Burkholderia multivorans
959	GCA_019041295.1	Burkholderia multivorans
960	GCA_019041215.1	Burkholderia multivorans
961	GCA_002981015.1	Burkholderia multivorans
962	GCA_002981395.1	Burkholderia multivorans
963	GCA_001530985.1	Burkholderia multivorans
964	GCA_002980855.1	Burkholderia multivorans
965	GCA_003257205.1	Burkholderia multivorans
966	GCA_003257235.1	Burkholderia multivorans
967	GCA_019042355.1	Burkholderia multivorans
968	GCA_002981595.1	Burkholderia multivorans
969	GCA_003256735.1	Burkholderia multivorans
970	GCA_003257095.1	Burkholderia multivorans
971	GCA_003257135.1	Burkholderia multivorans
972	GCA_003812585.1	Burkholderia multivorans
973	GCA_019040295.1	Burkholderia multivorans
974	GCA_002980675.1	Burkholderia multivorans
975	GCA_002981215.1	Burkholderia multivorans
976	GCA_018146825.1	Burkholderia multivorans
977	GCA_003256695.1	Burkholderia multivorans
978	GCA_003256725.1	Burkholderia multivorans
979	GCA_001528605.1	Burkholderia multivorans
980	GCA_002981485.1	Burkholderia multivorans
981	GCA_001529925.1	Burkholderia multivorans
982	GCA_018146175.1	Burkholderia multivorans
983	GCA_018146235.1	Burkholderia multivorans
984	GCA_002980655.1	Burkholderia multivorans
985	GCA_003257085.1	Burkholderia multivorans
986	GCA_019039835.1	Burkholderia multivorans
987	GCA_003256655.1	Burkholderia multivorans
988	GCA_003256685.1	Burkholderia multivorans
989	GCA_003257075.1	Burkholderia multivorans
990	GCA_001529795.1	Burkholderia multivorans
991	GCA_902833895.1	Burkholderia multivorans
992	GCA_019041255.1	Burkholderia multivorans
993	GCA_902832875.1	Burkholderia multivorans
994	GCA_019040275.1	Burkholderia multivorans
995	GCA_902833025.1	Burkholderia multivorans
996	GCA_019040885.1	Burkholderia multivorans
997	GCA_019041195.1	Burkholderia multivorans
998	GCA_019040555.1	Burkholderia multivorans
999	GCA_019042665.1	Burkholderia multivorans
1000	GCA_000182255.1	Burkholderia multivorans
1001	GCA_019040755.1	Burkholderia multivorans
1002	GCA_902833915.1	Burkholderia multivorans
1003	GCA_009730195.1	Burkholderia multivorans
1004	GCA_017301905.1	Burkholderia multivorans
1005	GCA_019040155.1	Burkholderia multivorans
1006	GCA_019040175.1	Burkholderia multivorans
1007	GCA_019040615.1	Burkholderia multivorans
1008	GCA_017165925.1	Burkholderia multivorans
1009	GCA_019040065.1	Burkholderia multivorans
1010	GCA_019041055.1	Burkholderia multivorans
1011	GCA_019042475.1	Burkholderia multivorans
1012	GCA_017301895.1	Burkholderia multivorans
1013	GCA_902832915.1	Burkholderia multivorans
1014	GCA_902833885.1	Burkholderia multivorans
1015	GCA_019040955.1	Burkholderia multivorans
1016	GCA_011043675.1	Burkholderia multivorans
1017	GCA_019040935.1	Burkholderia multivorans
1018	GCA_019040235.1	Burkholderia multivorans
1019	GCA_902833015.1	Burkholderia multivorans
1020	GCA_019042595.1	Burkholderia multivorans
1021	GCA_019040075.1	Burkholderia multivorans
1022	GCA_019040325.1	Burkholderia multivorans
1023	GCA_009730175.1	Burkholderia multivorans
1024	GCA_019041135.1	Burkholderia multivorans
1025	GCA_019040815.1	Burkholderia multivorans
1026	GCA_019041115.1	Burkholderia multivorans
1027	GCA_019042615.1	Burkholderia multivorans
1028	GCA_019041095.1	Burkholderia multivorans
1029	GCA_019040315.1	Burkholderia multivorans
1030	GCA_017165555.1	Burkholderia multivorans
1031	GCA_902833875.1	Burkholderia multivorans
1032	GCA_019039865.1	Burkholderia multivorans
1033	GCA_019040795.1	Burkholderia multivorans
1034	GCA_019041025.1	Burkholderia multivorans
1035	GCA_017301875.1	Burkholderia multivorans
1036	GCA_017165175.1	Burkholderia multivorans
1037	GCA_019040535.1	Burkholderia multivorans
1038	GCA_019042555.1	Burkholderia multivorans
1039	GCA_019039975.1	Burkholderia multivorans
1040	GCA_019040375.1	Burkholderia multivorans
1041	GCA_019041175.1	Burkholderia multivorans
1042	GCA_019040405.1	Burkholderia multivorans
1043	GCA_019040435.1	Burkholderia multivorans
1044	GCA_019040475.1	Burkholderia multivorans
1045	GCA_017165475.1	Burkholderia multivorans
1046	GCA_019042335.1	Burkholderia multivorans
1047	GCA_019039875.1	Burkholderia multivorans
1048	GCA_902832965.1	Burkholderia multivorans
1049	GCA_000182295.1	Burkholderia multivorans
1050	GCA_019040875.1	Burkholderia multivorans
1051	GCA_009730035.1	Burkholderia multivorans
1052	GCA_017165535.1	Burkholderia multivorans
1053	GCA_019042495.1	Burkholderia multivorans
1054	GCA_017168065.1	Burkholderia multivorans
1055	GCA_902833805.1	Burkholderia multivorans
1056	GCA_019042455.1	Burkholderia multivorans
1057	GCA_019039955.1	Burkholderia multivorans
1058	GCA_019042375.1	Burkholderia multivorans
1059	GCA_019040505.1	Burkholderia multivorans
1060	GCA_019040985.1	Burkholderia multivorans
1061	GCA_902833835.1	Burkholderia multivorans
1062	GCA_000807815.1	Burkholderia multivorans
1063	GCA_902832975.1	Burkholderia multivorans
1064	GCA_019040915.1	Burkholderia multivorans
1065	GCA_019040255.1	Burkholderia multivorans
1066	GCA_019042435.1	Burkholderia multivorans
1067	GCA_019041155.1	Burkholderia multivorans
1068	GCA_019040715.1	Burkholderia multivorans
1069	GCA_019042565.1	Burkholderia multivorans
1070	GCA_019041015.1	Burkholderia multivorans
1071	GCA_019040115.1	Burkholderia multivorans
1072	GCA_019040395.1	Burkholderia multivorans
1073	GCA_019042315.1	Burkholderia multivorans
1074	GCA_902833855.1	Burkholderia multivorans
1075	GCA_019039855.1	Burkholderia multivorans
1076	GCA_019040135.1	Burkholderia multivorans
1077	GCA_001718415.1	Burkholderia pseudomultivorans
1078	GCA_001524505.1	Burkholderia pseudomultivorans
1079	GCA_001533465.1	Burkholderia pseudomultivorans
1080	GCA_902499075.1	Burkholderia pseudomultivorans
1081	GCA_001525825.1	Burkholderia pseudomultivorans
1082	GCA_001532035.1	Burkholderia pseudomultivorans
1083	GCA_001532065.1	Burkholderia pseudomultivorans
1084	GCA_001532085.1	Burkholderia pseudomultivorans
1085	GCA_001523105.1	Burkholderia pseudomultivorans
1086	GCA_001523165.1	Burkholderia pseudomultivorans
1087	GCA_015354235.1	Burkholderia pseudomultivorans
1088	GCA_902832925.1	Burkholderia pseudomultivorans
1089	GCA_002099195.1	Burkholderia puraquae
1090	GCA_902859845.1	Burkholderia puraquae
1091	GCA_003201755.1	Burkholderia pyrrocinia
1092	GCA_902829605.1	Burkholderia pyrrocinia
1093	GCA_000743695.1	Burkholderia pyrrocinia
1094	GCA_003330765.1	Burkholderia pyrrocinia
1095	GCA_001028665.1	Burkholderia pyrrocinia
1096	GCA_902832945.1	Burkholderia pyrrocinia
1097	GCA_902832995.1	Burkholderia pyrrocinia
1098	GCA_902832895.1	Burkholderia pyrrocinia
1099	GCA_902832935.1	Burkholderia pyrrocinia
1100	GCA_018417535.1	Burkholderia pyrrocinia
1101	GCA_001718535.1	Burkholderia seminalis
1102	GCA_001742345.1	Burkholderia seminalis
1103	GCA_902499165.1	Burkholderia seminalis
1104	GCA_016508205.1	Burkholderia seminalis
1105	GCA_020419745.1	Burkholderia seminalis
1106	GCA_020421245.1	Burkholderia seminalis
1107	GCA_003854335.1	Burkholderia seminalis
1108	GCA_000705535.2	Burkholderia seminalis
1109	GCA_016505695.1	Burkholderia seminalis
1110	GCA_003854315.1	Burkholderia seminalis
1111	GCA_001524085.1	Burkholderia seminalis
1112	GCA_020421275.1	Burkholderia seminalis
1113	GCA_020419405.1	Burkholderia seminalis
1114	GCA_020420175.1	Burkholderia seminalis
1115	GCA_902833035.1	Burkholderia seminalis
1116	GCA_902832885.1	Burkholderia seminalis
1117	GCA_001742165.1	Burkholderia stabilis
1118	GCA_900240005.1	Burkholderia stabilis
1119	GCA_902833185.1	Burkholderia stabilis
1120	GCA_902833135.1	Burkholderia stabilis
1121	GCA_902833115.1	Burkholderia stabilis
1122	GCA_902833105.1	Burkholderia stabilis
1123	GCA_902830275.1	Burkholderia stagnalis
1124	GCA_001718955.1	Burkholderia stagnalis
1125	GCA_001527825.1	Burkholderia stagnalis
1126	GCA_001532995.1	Burkholderia stagnalis
1127	GCA_003857645.1	Burkholderia stagnalis
1128	GCA_001523845.1	Burkholderia stagnalis
1129	GCA_001533705.1	Burkholderia stagnalis
1130	GCA_001534015.1	Burkholderia stagnalis
1131	GCA_001533485.1	Burkholderia stagnalis
1132	GCA_001532985.1	Burkholderia stagnalis
1133	GCA_001534225.1	Burkholderia stagnalis
1134	GCA_001534515.1	Burkholderia stagnalis
1135	GCA_003853195.1	Burkholderia stagnalis
1136	GCA_003857555.1	Burkholderia stagnalis
1137	GCA_001533075.1	Burkholderia stagnalis
1138	GCA_001534305.1	Burkholderia stagnalis
1139	GCA_001528085.1	Burkholderia stagnalis
1140	GCA_001533845.1	Burkholderia stagnalis
1141	GCA_001533235.1	Burkholderia stagnalis
1142	GCA_001533605.1	Burkholderia stagnalis
1143	GCA_001534385.1	Burkholderia stagnalis
1144	GCA_001527545.1	Burkholderia stagnalis
1145	GCA_001533335.1	Burkholderia stagnalis
1146	GCA_001533925.1	Burkholderia stagnalis
1147	GCA_001534505.1	Burkholderia stagnalis
1148	GCA_001534205.1	Burkholderia stagnalis
1149	GCA_003853255.1	Burkholderia stagnalis
1150	GCA_003857715.1	Burkholderia stagnalis
1151	GCA_001532925.1	Burkholderia stagnalis
1152	GCA_003853115.1	Burkholderia stagnalis
1153	GCA_001534295.1	Burkholderia stagnalis
1154	GCA_001529545.1	Burkholderia stagnalis
1155	GCA_001533065.1	Burkholderia stagnalis
1156	GCA_001533815.1	Burkholderia stagnalis
1157	GCA_003853135.1	Burkholderia stagnalis
1158	GCA_003853205.1	Burkholderia stagnalis
1159	GCA_001533575.1	Burkholderia stagnalis
1160	GCA_001529505.1	Burkholderia stagnalis
1161	GCA_001532645.1	Burkholderia stagnalis
1162	GCA_001533905.1	Burkholderia stagnalis
1163	GCA_001527585.1	Burkholderia stagnalis
1164	GCA_003853605.1	Burkholderia stagnalis
1165	GCA_001530395.1	Burkholderia stagnalis
1166	GCA_001529625.1	Burkholderia stagnalis
1167	GCA_001526815.1	Burkholderia stagnalis
1168	GCA_001526825.1	Burkholderia stagnalis
1169	GCA_001527265.1	Burkholderia stagnalis
1170	GCA_001527305.1	Burkholderia stagnalis
1171	GCA_001531025.1	Burkholderia stagnalis
1172	GCA_001531405.1	Burkholderia stagnalis
1173	GCA_001534285.1	Burkholderia stagnalis
1174	GCA_001527285.1	Burkholderia stagnalis
1175	GCA_001527645.1	Burkholderia stagnalis
1176	GCA_001533985.1	Burkholderia stagnalis
1177	GCA_001531065.1	Burkholderia stagnalis
1178	GCA_001532345.1	Burkholderia stagnalis
1179	GCA_003857795.1	Burkholderia stagnalis
1180	GCA_001527665.1	Burkholderia stagnalis
1181	GCA_003853235.1	Burkholderia stagnalis
1182	GCA_001533115.1	Burkholderia stagnalis
1183	GCA_001530605.1	Burkholderia stagnalis
1184	GCA_001532905.1	Burkholderia stagnalis
1185	GCA_001533495.1	Burkholderia stagnalis
1186	GCA_001533645.1	Burkholderia stagnalis
1187	GCA_001533885.1	Burkholderia stagnalis
1188	GCA_001534035.1	Burkholderia stagnalis
1189	GCA_001530645.1	Burkholderia stagnalis
1190	GCA_001533205.1	Burkholderia stagnalis
1191	GCA_001534185.1	Burkholderia stagnalis
1192	GCA_001526995.1	Burkholderia stagnalis
1193	GCA_001534525.1	Burkholderia stagnalis
1194	GCA_003857825.1	Burkholderia stagnalis
1195	GCA_001532315.1	Burkholderia stagnalis
1196	GCA_001533025.1	Burkholderia stagnalis
1197	GCA_001527725.1	Burkholderia stagnalis
1198	GCA_001527805.1	Burkholderia stagnalis
1199	GCA_001523185.1	Burkholderia stagnalis
1200	GCA_003857725.1	Burkholderia stagnalis
1201	GCA_003857925.1	Burkholderia stagnalis
1202	GCA_003853335.1	Burkholderia stagnalis
1203	GCA_003857625.1	Burkholderia stagnalis
1204	GCA_902833205.1	Burkholderia stagnalis
1205	GCA_003857535.1	Burkholderia stagnalis
1206	GCA_003857915.1	Burkholderia stagnalis
1207	GCA_003857685.1	Burkholderia stagnalis
1208	GCA_003857875.1	Burkholderia stagnalis
1209	GCA_003857615.1	Burkholderia stagnalis
1210	GCA_003857885.1	Burkholderia stagnalis
1211	GCA_902833065.1	Burkholderia stagnalis
1212	GCA_003857635.1	Burkholderia stagnalis
1213	GCA_003857545.1	Burkholderia stagnalis
1214	GCA_003857845.1	Burkholderia stagnalis
1215	GCA_001718335.1	Burkholderia territorii
1216	GCA_016836745.1	Burkholderia territorii
1217	GCA_001521925.1	Burkholderia territorii
1218	GCA_001522355.1	Burkholderia territorii
1219	GCA_001527765.1	Burkholderia territorii
1220	GCA_001636095.1	Burkholderia territorii
1221	GCA_001530945.1	Burkholderia territorii
1222	GCA_001532675.1	Burkholderia territorii
1223	GCA_001529965.1	Burkholderia territorii
1224	GCA_001527205.1	Burkholderia territorii
1225	GCA_001526425.1	Burkholderia territorii
1226	GCA_902499035.1	Burkholderia territorii
1227	GCA_001530925.1	Burkholderia territorii
1228	GCA_001532735.1	Burkholderia territorii
1229	GCA_001530725.1	Burkholderia territorii
1230	GCA_001532185.1	Burkholderia territorii
1231	GCA_001528005.1	Burkholderia territorii
1232	GCA_001524485.1	Burkholderia territorii
1233	GCA_001526405.1	Burkholderia territorii
1234	GCA_001522095.1	Burkholderia territorii
1235	GCA_001532155.1	Burkholderia territorii
1236	GCA_001526705.1	Burkholderia territorii
1237	GCA_001526385.1	Burkholderia territorii
1238	GCA_001531005.1	Burkholderia territorii
1239	GCA_001532725.1	Burkholderia territorii
1240	GCA_001526805.1	Burkholderia territorii
1241	GCA_001533385.1	Burkholderia territorii
1242	GCA_001531385.1	Burkholderia territorii
1243	GCA_001534365.1	Burkholderia territorii
1244	GCA_001533805.1	Burkholderia territorii
1245	GCA_001528995.1	Burkholderia territorii
1246	GCA_001526285.1	Burkholderia territorii
1247	GCA_001530965.1	Burkholderia territorii
1248	GCA_001531325.1	Burkholderia territorii
1249	GCA_001522365.1	Burkholderia territorii
1250	GCA_000016205.1	Burkholderia vietnamiensis
1251	GCA_001718915.1	Burkholderia vietnamiensis
1252	GCA_001718775.1	Burkholderia vietnamiensis
1253	GCA_001718815.1	Burkholderia vietnamiensis
1254	GCA_003019945.1	Burkholderia vietnamiensis
1255	GCA_902830265.1	Burkholderia vietnamiensis
1256	GCA_000959445.1	Burkholderia vietnamiensis
1257	GCA_020099355.1	Burkholderia vietnamiensis
1258	GCA_902829455.1	Burkholderia vietnamiensis
1259	GCA_001718495.1	Burkholderia vietnamiensis
1260	GCA_902830295.1	Burkholderia vietnamiensis
1261	GCA_003203575.1	Burkholderia vietnamiensis
1262	GCA_001528585.1	Burkholderia vietnamiensis
1263	GCA_004343565.1	Burkholderia vietnamiensis
1264	GCA_018145895.1	Burkholderia vietnamiensis
1265	GCA_018147095.1	Burkholderia vietnamiensis
1266	GCA_018147225.1	Burkholderia vietnamiensis
1267	GCA_001528545.1	Burkholderia vietnamiensis
1268	GCA_001524225.1	Burkholderia vietnamiensis
1269	GCA_001524145.1	Burkholderia vietnamiensis
1270	GCA_018147215.1	Burkholderia vietnamiensis
1271	GCA_001524205.1	Burkholderia vietnamiensis
1272	GCA_001528525.1	Burkholderia vietnamiensis
1273	GCA_001527445.1	Burkholderia vietnamiensis
1274	GCA_018146025.1	Burkholderia vietnamiensis
1275	GCA_020419565.1	Burkholderia vietnamiensis
1276	GCA_018146775.1	Burkholderia vietnamiensis
1277	GCA_018147335.1	Burkholderia vietnamiensis
1278	GCA_001528495.1	Burkholderia vietnamiensis
1279	GCA_018146665.1	Burkholderia vietnamiensis
1280	GCA_900631645.1	Burkholderia vietnamiensis
1281	GCA_020419805.1	Burkholderia vietnamiensis
1282	GCA_020421345.1	Burkholderia vietnamiensis
1283	GCA_018147655.1	Burkholderia vietnamiensis
1284	GCA_001525685.1	Burkholderia vietnamiensis
1285	GCA_020419925.1	Burkholderia vietnamiensis
1286	GCA_020736425.1	Burkholderia vietnamiensis
1287	GCA_001523965.1	Burkholderia vietnamiensis
1288	GCA_001523945.1	Burkholderia vietnamiensis
1289	GCA_001524305.1	Burkholderia vietnamiensis
1290	GCA_001525665.1	Burkholderia vietnamiensis
1291	GCA_018145825.1	Burkholderia vietnamiensis
1292	GCA_018146995.1	Burkholderia vietnamiensis
1293	GCA_016092175.1	Burkholderia vietnamiensis
1294	GCA_001529645.1	Burkholderia vietnamiensis
1295	GCA_900634425.1	Burkholderia vietnamiensis
1296	GCA_001529585.1	Burkholderia vietnamiensis
1297	GCA_018146085.1	Burkholderia vietnamiensis
1298	GCA_018145795.1	Burkholderia vietnamiensis
1299	GCA_020421175.1	Burkholderia vietnamiensis
1300	GCA_900119435.1	Burkholderia vietnamiensis
1301	GCA_001524285.1	Burkholderia vietnamiensis
1302	GCA_900102765.1	Burkholderia vietnamiensis
1303	GCA_020419705.1	Burkholderia vietnamiensis
1304	GCA_001523755.1	Burkholderia vietnamiensis
1305	GCA_001524065.1	Burkholderia vietnamiensis
1306	GCA_001525645.1	Burkholderia vietnamiensis
1307	GCA_001524025.1	Burkholderia vietnamiensis
1308	GCA_001524005.1	Burkholderia vietnamiensis
1309	GCA_001524045.1	Burkholderia vietnamiensis
1310	GCA_018145815.1	Burkholderia vietnamiensis
1311	GCA_001524265.1	Burkholderia vietnamiensis
1312	GCA_001523615.1	Burkholderia vietnamiensis
1313	GCA_001522565.1	Burkholderia vietnamiensis
1314	GCA_018148135.1	Burkholderia vietnamiensis
1315	GCA_001530215.1	Burkholderia vietnamiensis
1316	GCA_003849655.1	Burkholderia vietnamiensis
1317	GCA_001523705.1	Burkholderia vietnamiensis
1318	GCA_001541005.1	Burkholderia vietnamiensis
1319	GCA_001523585.1	Burkholderia vietnamiensis
1320	GCA_001523785.1	Burkholderia vietnamiensis
1321	GCA_001523535.1	Burkholderia vietnamiensis
1322	GCA_001524235.1	Burkholderia vietnamiensis
1323	GCA_018146555.1	Burkholderia vietnamiensis
1324	GCA_018147425.1	Burkholderia vietnamiensis
1325	GCA_902833215.1	Burkholderia vietnamiensis
1326	GCA_902833605.1	Burkholderia vietnamiensis
1327	GCA_902833425.1	Burkholderia vietnamiensis
1328	GCA_902833265.1	Burkholderia vietnamiensis
1329	GCA_902833415.1	Burkholderia vietnamiensis
1330	GCA_020419165.1	Burkholderia vietnamiensis
1331	GCA_902833345.1	Burkholderia vietnamiensis
1332	GCA_902833495.1	Burkholderia vietnamiensis
1333	GCA_902833555.1	Burkholderia vietnamiensis
1334	GCA_902833365.1	Burkholderia vietnamiensis
1335	GCA_902833535.1	Burkholderia vietnamiensis
1336	GCA_902833625.1	Burkholderia vietnamiensis
1337	GCA_902833595.1	Burkholderia vietnamiensis
1338	GCA_902833475.1	Burkholderia vietnamiensis
1339	GCA_020418905.1	Burkholderia vietnamiensis
1340	GCA_902833335.1	Burkholderia vietnamiensis
1341	GCA_902833285.1	Burkholderia vietnamiensis
1342	GCA_020419025.1	Burkholderia vietnamiensis
1343	GCA_902833395.1	Burkholderia vietnamiensis
1344	GCA_902833325.1	Burkholderia vietnamiensis
1345	GCA_902833615.1	Burkholderia vietnamiensis
1346	GCA_902833235.1	Burkholderia vietnamiensis
1347	GCA_017742755.1	Burkholderia vietnamiensis
1348	GCA_902833255.1	Burkholderia vietnamiensis
1349	GCA_020419305.1	Burkholderia vietnamiensis
1350	GCA_902833465.1	Burkholderia vietnamiensis
1351	GCA_902833565.1	Burkholderia vietnamiensis
1352	GCA_902833355.1	Burkholderia vietnamiensis
1353	GCA_902833545.1	Burkholderia vietnamiensis
1354	GCA_902833315.1	Burkholderia vietnamiensis
1355	GCA_020419045.1	Burkholderia vietnamiensis
1356	GCA_020419135.1	Burkholderia vietnamiensis
1357	GCA_902833275.1	Burkholderia vietnamiensis
1358	GCA_020419205.1	Burkholderia vietnamiensis
1359	GCA_902833385.1	Burkholderia vietnamiensis
1360	GCA_902833435.1	Burkholderia vietnamiensis
1361	GCA_902833505.1	Burkholderia vietnamiensis
1362	GCA_902833295.1	Burkholderia vietnamiensis
1363	GCA_902499105.1	Burkholderia paludis
1364	GCA_000732615.1	Burkholderia paludis
1365	GCA_902859865.1	Burkholderia paludis
1366	GCA_902499175.1	Burkholderia aenigmatica
1367	GCA_902499275.1	Burkholderia aenigmatica
1368	GCA_902500525.2	Burkholderia aenigmatica
1369	GCA_902499295.1	Burkholderia aenigmatica
1370	GCA_902499235.1	Burkholderia aenigmatica
1371	GCA_002223275.1	Burkholderia aenigmatica
1372	GCA_902833005.1	Burkholderia aenigmatica
1373	GCF_002097715.1	Burkholderia ubonensis subsp. mesacidophila
1374	GCF_002362295.1	Burkholderia ubonensis subsp. mesacidophila
1375	GCF_902499185.1	Burkholderia ubonensis
1376	GCF_902833085.1	Burkholderia ubonensis
