# Supplementary material for: Specific biomarker mining and rapid detection of Burkholderia cepacia complex by recombinase polymerase amplification
Source: Front Microbiol. 2023 Sep 14;14:1270760. doi: 10.3389/fmicb.2023.1270760 (PMC10539473; doi:10.3389/fmicb.2023.1270760)
Supplement: Supplementary file 2 [file Table_2.XLSX]

## Sheet: Sheet1
No.	GenBank accession ID	Representative non-BCC Strains in validation in silico for primer
1	GCA_015671425.1	Clostridium saudiense
2	GCA_015667565.1	Clostridium saudiense
3	GCA_015668395.1	Clostridium saudiense
4	GCA_000577815.1	Clostridium saudiense
5	GCA_015668715.1	Clostridium saudiense
6	GCA_015667415.1	Clostridium saudiense
7	GCA_015668605.1	Clostridium saudiense
8	GCA_015667285.1	Clostridium saudiense
9	GCA_018140635.1	Anaerobutyricum hallii
10	GCA_003468475.1	Anaerobutyricum hallii
11	GCA_902364815.1	Anaerobutyricum hallii
12	GCA_001405175.1	Anaerobutyricum hallii
13	GCA_001406155.1	Anaerobutyricum hallii
14	GCA_003475545.1	Anaerobutyricum hallii
15	GCA_000173975.1	Anaerobutyricum hallii
16	GCA_900105825.1	Pseudomonas vancouverensis
17	GCA_004348895.1	Pseudomonas vancouverensis
18	GCA_000612885.1	Mycobacterium vulneris
19	GCA_001686835.1	Mycobacterium vulneris
20	GCA_001686845.1	Mycobacterium vulneris
21	GCA_001686755.1	Mycobacterium vulneris
22	GCA_002104765.1	Mycobacterium vulneris
23	GCA_004354045.1	Paenibacillus piri
24	GCA_900103445.1	Methylobacterium phyllostachyos
25	GCA_000214595.2	Methylophaga aminisulfidivorans
26	GCA_001437125.1	Levilactobacillus paucivorans
27	GCA_900110925.1	Pseudomonas cuatrocienegasensis
28	GCA_019898765.1	Sphingomonas yunnanensis
29	GCA_013072755.1	Pseudomonas nitrititolerans
30	GCA_018441575.1	Pseudomonas nitrititolerans
31	GCA_003696285.1	Pseudomonas nitrititolerans
32	GCA_000195695.1	Bordetella parapertussis
33	GCA_001525545.2	Bordetella parapertussis
34	GCA_001704255.1	Bordetella parapertussis
35	GCA_002859965.1	Bordetella parapertussis
36	GCA_003186225.1	Bordetella parapertussis
37	GCA_003186265.1	Bordetella parapertussis
38	GCA_003186285.1	Bordetella parapertussis
39	GCA_003186305.1	Bordetella parapertussis
40	GCA_003186765.1	Bordetella parapertussis
41	GCA_004007035.1	Bordetella parapertussis
42	GCA_004008035.1	Bordetella parapertussis
43	GCA_004008155.1	Bordetella parapertussis
44	GCA_004008215.1	Bordetella parapertussis
45	GCA_004008295.1	Bordetella parapertussis
46	GCA_004008355.1	Bordetella parapertussis
47	GCA_004323615.1	Bordetella parapertussis
48	GCA_004634505.1	Bordetella parapertussis
49	GCA_004634525.1	Bordetella parapertussis
50	GCA_009625735.1	Bordetella parapertussis
51	GCA_009625755.1	Bordetella parapertussis
52	GCA_009625775.1	Bordetella parapertussis
53	GCA_009625795.1	Bordetella parapertussis
54	GCA_009625835.1	Bordetella parapertussis
55	GCA_009625915.1	Bordetella parapertussis
56	GCA_009625935.1	Bordetella parapertussis
57	GCA_009625995.1	Bordetella parapertussis
58	GCA_009626015.1	Bordetella parapertussis
59	GCA_009626055.1	Bordetella parapertussis
60	GCA_009626075.1	Bordetella parapertussis
61	GCA_009626135.1	Bordetella parapertussis
62	GCA_009626155.1	Bordetella parapertussis
63	GCA_009626175.1	Bordetella parapertussis
64	GCA_009626195.1	Bordetella parapertussis
65	GCA_009626215.1	Bordetella parapertussis
66	GCA_009626235.1	Bordetella parapertussis
67	GCA_009626255.1	Bordetella parapertussis
68	GCA_009626275.1	Bordetella parapertussis
69	GCA_009626295.1	Bordetella parapertussis
70	GCA_009626315.1	Bordetella parapertussis
71	GCA_009626335.1	Bordetella parapertussis
72	GCA_009626375.1	Bordetella parapertussis
73	GCA_009626395.1	Bordetella parapertussis
74	GCA_009626495.1	Bordetella parapertussis
75	GCA_009626615.1	Bordetella parapertussis
76	GCA_009626635.1	Bordetella parapertussis
77	GCA_009626655.1	Bordetella parapertussis
78	GCA_009626675.1	Bordetella parapertussis
79	GCA_009626695.1	Bordetella parapertussis
80	GCA_009626715.1	Bordetella parapertussis
81	GCA_009626755.1	Bordetella parapertussis
82	GCA_009626775.1	Bordetella parapertussis
83	GCA_009626795.1	Bordetella parapertussis
84	GCA_009626835.1	Bordetella parapertussis
85	GCA_009626855.1	Bordetella parapertussis
86	GCA_009626875.1	Bordetella parapertussis
87	GCA_009627315.1	Bordetella parapertussis
88	GCA_009627555.1	Bordetella parapertussis
89	GCA_009627675.1	Bordetella parapertussis
90	GCA_009627695.1	Bordetella parapertussis
91	GCA_009627715.1	Bordetella parapertussis
92	GCA_009627735.1	Bordetella parapertussis
93	GCA_009627755.1	Bordetella parapertussis
94	GCA_012974185.1	Bordetella parapertussis
95	GCA_012974225.1	Bordetella parapertussis
96	GCA_016804265.1	Bordetella parapertussis
97	GCA_017357185.1	Bordetella parapertussis
98	GCA_020735925.1	Bordetella parapertussis
99	GCA_020735965.1	Bordetella parapertussis
100	GCA_900475845.1	Bordetella parapertussis
101	GCA_900636935.1	Bordetella parapertussis
102	GCA_901482575.1	Bordetella parapertussis
103	GCA_000317935.1	Bordetella parapertussis
104	GCA_900445785.1	Bordetella parapertussis
105	GCA_900445795.1	Bordetella parapertussis
106	GCA_003428255.1	Bordetella parapertussis
107	GCA_007990995.1	Meiothermus granaticius
108	GCA_003574355.1	Meiothermus granaticius
109	GCA_009936215.1	Athalassotoga saccharophila
110	GCA_014203835.1	Micromonospora polyrhachis
111	GCA_003574625.1	Shinella zoogloeoides
112	GCA_009826855.1	Shinella zoogloeoides
113	GCA_000452765.2	Pseudomonas tremae
114	GCA_011927695.1	Sphingomonas jejuensis
115	GCA_009671245.1	Marinicella rhabdoformis
116	GCA_003946885.1	Specibacter cremeus
117	GCA_001235865.1	Qipengyuania citrea
118	GCA_001417755.1	Nonomuraea pusilla
119	GCA_900186965.1	Legionella spiritensis
120	GCA_900637495.1	Legionella spiritensis
121	GCA_900639955.1	Legionella spiritensis
122	GCA_001468165.1	Legionella spiritensis
123	GCA_014647035.1	Sporolactobacillus putidus
124	GCA_002277955.1	Thermogutta terrifontis
125	GCA_000374285.1	Actinobacillus capsulatus
126	GCA_000819885.1	Aeromonas fluvialis
127	GCA_017876755.1	Crossiella equi
128	GCA_016502305.1	Acinetobacter courvalinii
129	GCA_014635545.1	Acinetobacter courvalinii
130	GCA_016508605.1	Acinetobacter courvalinii
131	GCA_008802255.1	Acinetobacter courvalinii
132	GCA_014639535.1	Flavobacterium palustre
133	GCA_003254115.1	Hydrotalea sandarakina
134	GCA_000178115.2	Ethanoligenens harbinense
135	GCA_003020045.1	Ethanoligenens harbinense
136	GCA_003612835.1	Ethanoligenens harbinense
137	GCA_003612855.1	Ethanoligenens harbinense
138	GCA_005222505.1	Ethanoligenens harbinense
139	GCA_000007445.1	Escherichia coli
140	GCA_000013305.1	Escherichia coli
141	GCA_000025745.1	Escherichia coli
142	GCA_000026305.1	Escherichia coli
143	GCA_000026345.1	Escherichia coli
144	GCA_000233875.1	Escherichia coli
145	GCA_000233895.1	Escherichia coli
146	GCA_000284495.1	Escherichia coli
147	GCA_001021595.1	Escherichia coli
148	GCA_001021615.1	Escherichia coli
149	GCA_001284645.1	Escherichia coli
150	GCA_001471755.2	Escherichia coli
151	GCA_001683435.1	Escherichia coli
152	GCA_001900395.1	Escherichia coli
153	GCA_002024865.1	Escherichia coli
154	GCA_002237305.1	Escherichia coli
155	GCA_002887715.1	Escherichia coli
156	GCA_002900305.1	Escherichia coli
157	GCA_002966755.1	Escherichia coli
158	GCA_003019095.1	Escherichia coli
159	GCA_003028695.1	Escherichia coli
160	GCA_003043915.1	Escherichia coli
161	GCA_003044015.1	Escherichia coli
162	GCA_003095635.1	Escherichia coli
163	GCA_003351485.1	Escherichia coli
164	GCA_003352325.1	Escherichia coli
165	GCA_003999775.1	Escherichia coli
166	GCA_004116855.1	Escherichia coli
167	GCA_004138625.1	Escherichia coli
168	GCA_004138645.1	Escherichia coli
169	GCA_004377995.2	Escherichia coli
170	GCA_004564035.1	Escherichia coli
171	GCA_004804205.1	Escherichia coli
172	GCA_010092965.1	Escherichia coli
173	GCA_010668985.1	Escherichia coli
174	GCA_010724935.1	Escherichia coli
175	GCA_010725135.1	Escherichia coli
176	GCA_010725305.1	Escherichia coli
177	GCA_011045255.1	Escherichia coli
178	GCA_011331215.1	Escherichia coli
179	GCA_011331215.2	Escherichia coli
180	GCA_012955465.1	Escherichia coli
181	GCA_012974565.1	Escherichia coli
182	GCA_013305705.1	Escherichia coli
183	GCA_013342925.1	Escherichia coli
184	GCA_013394575.1	Escherichia coli
185	GCA_013459015.1	Escherichia coli
186	GCA_013459175.1	Escherichia coli
187	GCA_014216755.1	Escherichia coli
188	GCA_014262945.1	Escherichia coli
189	GCA_014522245.1	Escherichia coli
190	GCA_014858525.1	Escherichia coli
191	GCA_014930875.1	Escherichia coli
192	GCA_014930915.1	Escherichia coli
193	GCA_015033265.1	Escherichia coli
194	GCA_015644765.1	Escherichia coli
195	GCA_016757655.1	Escherichia coli
196	GCA_016775925.1	Escherichia coli
197	GCA_016776005.1	Escherichia coli
198	GCA_016776125.1	Escherichia coli
199	GCA_016776185.1	Escherichia coli
200	GCA_016776225.1	Escherichia coli
201	GCA_016776285.1	Escherichia coli
202	GCA_016776305.1	Escherichia coli
203	GCA_016801515.1	Escherichia coli
204	GCA_016801535.1	Escherichia coli
205	GCA_016801595.1	Escherichia coli
206	GCA_016888965.1	Escherichia coli
207	GCA_016889625.1	Escherichia coli
208	GCA_016903535.1	Escherichia coli
209	GCA_017160815.1	Escherichia coli
210	GCA_017900955.1	Escherichia coli
211	GCA_017900975.1	Escherichia coli
212	GCA_017900995.1	Escherichia coli
213	GCA_017901015.1	Escherichia coli
214	GCA_018069725.1	Escherichia coli
215	GCA_018343835.1	Escherichia coli
216	GCA_019269415.1	Escherichia coli
217	GCA_019270155.1	Escherichia coli
218	GCA_019428525.1	Escherichia coli
219	GCA_019428545.1	Escherichia coli
220	GCA_019428565.1	Escherichia coli
221	GCA_019428585.1	Escherichia coli
222	GCA_019428605.1	Escherichia coli
223	GCA_020190405.1	Escherichia coli
224	GCA_900149875.1	Escherichia coli
225	GCA_900149915.1	Escherichia coli
226	GCA_900635165.1	Escherichia coli
227	GCA_900635195.1	Escherichia coli
228	GCA_900635985.1	Escherichia coli
229	GCA_900636065.1	Escherichia coli
230	GCA_900636215.1	Escherichia coli
231	GCA_902164685.1	Escherichia coli
232	GCA_902164715.1	Escherichia coli
233	GCA_902810315.1	Escherichia coli
234	GCA_902810345.1	Escherichia coli
235	GCA_902810395.1	Escherichia coli
236	GCA_902825195.1	Escherichia coli
237	GCA_905332355.1	Escherichia coli
238	GCA_905332365.1	Escherichia coli
239	GCA_000010485.1	Escherichia coli
240	GCA_000013265.1	Escherichia coli
241	GCA_000026285.2	Escherichia coli
242	GCA_000148365.1	Escherichia coli
243	GCA_000148605.1	Escherichia coli
244	GCA_000183345.1	Escherichia coli
245	GCA_000690815.1	Escherichia coli
246	GCA_000800845.2	Escherichia coli
247	GCA_001280385.1	Escherichia coli
248	GCA_001280405.1	Escherichia coli
249	GCA_001283345.1	Escherichia coli
250	GCA_001469815.1	Escherichia coli
251	GCA_001513615.1	Escherichia coli
252	GCA_001513655.1	Escherichia coli
253	GCA_001520695.2	Escherichia coli
254	GCA_001566615.1	Escherichia coli
255	GCA_001566675.1	Escherichia coli
256	GCA_001618345.2	Escherichia coli
257	GCA_001692785.1	Escherichia coli
258	GCA_001693315.1	Escherichia coli
259	GCA_002157245.1	Escherichia coli
260	GCA_002180195.1	Escherichia coli
261	GCA_002193095.1	Escherichia coli
262	GCA_002215095.1	Escherichia coli
263	GCA_002285755.1	Escherichia coli
264	GCA_002310575.1	Escherichia coli
265	GCA_002310635.1	Escherichia coli
266	GCA_002587005.1	Escherichia coli
267	GCA_002796585.1	Escherichia coli
268	GCA_002844685.1	Escherichia coli
269	GCA_002948655.1	Escherichia coli
270	GCA_002951675.1	Escherichia coli
271	GCA_002951855.1	Escherichia coli
272	GCA_003000675.1	Escherichia coli
273	GCA_003018095.1	Escherichia coli
274	GCA_003018255.1	Escherichia coli
275	GCA_003018475.1	Escherichia coli
276	GCA_003019035.1	Escherichia coli
277	GCA_003052625.1	Escherichia coli
278	GCA_003204955.1	Escherichia coli
279	GCA_003346835.1	Escherichia coli
280	GCA_003491265.1	Escherichia coli
281	GCA_003571685.1	Escherichia coli
282	GCA_003697165.2	Escherichia coli
283	GCA_003966775.1	Escherichia coli
284	GCA_004299805.1	Escherichia coli
285	GCA_004804185.1	Escherichia coli
286	GCA_005670575.1	Escherichia coli
287	GCA_005670925.1	Escherichia coli
288	GCA_005671075.1	Escherichia coli
289	GCA_006777045.1	Escherichia coli
290	GCA_006777085.1	Escherichia coli
291	GCA_007109005.1	Escherichia coli
292	GCA_007714165.1	Escherichia coli
293	GCA_007833255.1	Escherichia coli
294	GCA_008124085.1	Escherichia coli
295	GCA_008152105.1	Escherichia coli
296	GCA_009296295.1	Escherichia coli
297	GCA_009296305.1	Escherichia coli
298	GCA_010706435.1	Escherichia coli
299	GCA_011751245.1	Escherichia coli
300	GCA_011751425.1	Escherichia coli
301	GCA_012934495.1	Escherichia coli
302	GCA_012934535.1	Escherichia coli
303	GCA_012934595.1	Escherichia coli
304	GCA_012934695.1	Escherichia coli
305	GCA_012974805.1	Escherichia coli
306	GCA_013085205.1	Escherichia coli
307	GCA_013315855.1	Escherichia coli
308	GCA_013372385.1	Escherichia coli
309	GCA_013694325.1	Escherichia coli
310	GCA_013694465.1	Escherichia coli
311	GCA_014541045.1	Escherichia coli
312	GCA_015138575.1	Escherichia coli
313	GCA_015472165.1	Escherichia coli
314	GCA_015697215.1	Escherichia coli
315	GCA_016803935.1	Escherichia coli
316	GCA_016888925.1	Escherichia coli
317	GCA_016889025.1	Escherichia coli
318	GCA_016889085.1	Escherichia coli
319	GCA_016889185.1	Escherichia coli
320	GCA_016889325.1	Escherichia coli
321	GCA_016903335.1	Escherichia coli
322	GCA_016903615.1	Escherichia coli
323	GCA_016903835.1	Escherichia coli
324	GCA_016904075.1	Escherichia coli
325	GCA_016904655.1	Escherichia coli
326	GCA_018394415.1	Escherichia coli
327	GCA_018734065.1	Escherichia coli
328	GCA_018972205.1	Escherichia coli
329	GCA_019915525.1	Escherichia coli
330	GCA_900007315.1	Escherichia coli
331	GCA_900119685.1	Escherichia coli
332	GCA_900448355.1	Escherichia coli
333	GCA_900448555.1	Escherichia coli
334	GCA_900448725.1	Escherichia coli
335	GCA_900450025.1	Escherichia coli
336	GCA_900450415.1	Escherichia coli
337	GCA_900520395.1	Escherichia coli
338	GCA_900622695.1	Escherichia coli
339	GCA_001584615.1	Brevibacterium ravenspurgense
340	GCA_001584405.1	Brevibacterium ravenspurgense
341	GCA_000285915.1	Brevibacterium ravenspurgense
342	GCA_002861415.1	Brevibacterium ravenspurgense
343	GCA_001584355.1	Brevibacterium ravenspurgense
344	GCA_900106845.1	Romboutsia timonensis
345	GCA_002109385.1	Alkalihalobacillus krulwichiae
346	GCA_001591945.1	Alkalihalobacillus krulwichiae
347	GCA_900167335.1	Pilibacter termitis
348	GCA_000021945.1	Chloroflexus aggregans
349	GCA_014199205.1	Roseomonas pecuniae
350	GCA_014145615.1	Limosilactobacillus balticus
351	GCA_014145605.1	Limosilactobacillus balticus
352	GCA_004310285.1	Agrobacterium cavarae
353	GCA_900111935.1	Halorubrum sodomense
354	GCA_003797835.1	Kocuria soli
355	GCA_000270245.1	Microlunatus phosphovorus
356	GCA_007828725.1	Marihabitans asiaticum
357	GCA_000252445.1	Deinococcus gobiensis
358	GCA_900444965.1	Actinobacillus rossii
359	GCA_002343915.1	Nannocystis exedens
360	GCA_900112715.1	Nannocystis exedens
361	GCA_900168025.1	Acetoanaerobium noterae
362	GCA_000499665.2	Rickettsia monacensis
363	GCA_006788895.1	Rhodoglobus vestalii
364	GCA_001753225.1	Delftia tsuruhatensis
365	GCA_009362995.1	Delftia tsuruhatensis
366	GCA_900111975.1	Delftia tsuruhatensis
367	GCA_001021565.1	Delftia tsuruhatensis
368	GCA_001571325.1	Delftia tsuruhatensis
369	GCA_000710165.1	Delftia tsuruhatensis
370	GCA_003751265.1	Pseudokineococcus lusitanus
371	GCA_006345825.1	Paenibacillus paridis
372	GCA_900450915.1	Helicobacter fennelliae
373	GCA_900451005.1	Helicobacter fennelliae
374	GCA_000509365.1	Helicobacter fennelliae
375	GCA_000154285.1	Amedibacillus dolichus
376	GCA_902373665.1	Amedibacillus dolichus
377	GCA_020537595.1	Amedibacillus dolichus
378	GCA_003474925.1	Amedibacillus dolichus
379	GCA_003609645.1	Thermohalobacter berrensis
380	GCA_000332975.1	Gordonia aichiensis
381	GCA_000196155.1	Photorhabdus laumondii subsp. laumondii
382	GCA_001620335.2	Photorhabdus laumondii subsp. laumondii
383	GCA_003343225.1	Photorhabdus laumondii subsp. laumondii
384	GCA_003343245.1	Photorhabdus laumondii subsp. laumondii
385	GCA_010119885.1	Photorhabdus laumondii subsp. laumondii
386	GCA_010119865.1	Photorhabdus laumondii subsp. laumondii
387	GCA_010119735.1	Photorhabdus laumondii subsp. laumondii
388	GCA_010119775.1	Photorhabdus laumondii subsp. laumondii
389	GCA_003951285.1	Variovorax beijingensis
390	GCA_003863415.1	Variovorax beijingensis
391	GCA_004022165.1	Pantoea beijingensis
392	GCA_014155785.1	Pantoea beijingensis
393	GCA_003012795.1	Zobellella taiwanensis
394	GCA_000023085.1	Lactiplantibacillus plantarum
395	GCA_001278015.1	Lactiplantibacillus plantarum
396	GCA_001296095.1	Lactiplantibacillus plantarum
397	GCA_001331925.2	Lactiplantibacillus plantarum
398	GCA_001581895.1	Lactiplantibacillus plantarum
399	GCA_001596095.1	Lactiplantibacillus plantarum
400	GCA_001672035.1	Lactiplantibacillus plantarum
401	GCA_002005385.2	Lactiplantibacillus plantarum
402	GCA_002109425.1	Lactiplantibacillus plantarum
403	GCA_002174195.1	Lactiplantibacillus plantarum
404	GCA_002220175.1	Lactiplantibacillus plantarum
405	GCA_002220815.1	Lactiplantibacillus plantarum
406	GCA_002895245.1	Lactiplantibacillus plantarum
407	GCA_002948215.1	Lactiplantibacillus plantarum
408	GCA_003045645.1	Lactiplantibacillus plantarum
409	GCA_003045665.1	Lactiplantibacillus plantarum
410	GCA_003045705.1	Lactiplantibacillus plantarum
411	GCA_003045725.1	Lactiplantibacillus plantarum
412	GCA_003076435.1	Lactiplantibacillus plantarum
413	GCA_003269405.1	Lactiplantibacillus plantarum
414	GCA_003352125.1	Lactiplantibacillus plantarum
415	GCA_003428355.1	Lactiplantibacillus plantarum
416	GCA_003999275.1	Lactiplantibacillus plantarum
417	GCA_004103495.1	Lactiplantibacillus plantarum
418	GCA_004730965.1	Lactiplantibacillus plantarum
419	GCA_009913615.1	Lactiplantibacillus plantarum
420	GCA_009913635.1	Lactiplantibacillus plantarum
421	GCA_009913655.1	Lactiplantibacillus plantarum
422	GCA_011304595.1	Lactiplantibacillus plantarum
423	GCA_012974545.1	Lactiplantibacillus plantarum
424	GCA_013155145.1	Lactiplantibacillus plantarum
425	GCA_013694305.1	Lactiplantibacillus plantarum
426	GCA_014041895.1	Lactiplantibacillus plantarum
427	GCA_015689055.1	Lactiplantibacillus plantarum
428	GCA_015693925.1	Lactiplantibacillus plantarum
429	GCA_017742875.1	Lactiplantibacillus plantarum
430	GCA_019425695.1	Lactiplantibacillus plantarum
431	GCA_019469465.1	Lactiplantibacillus plantarum
432	GCA_000148815.2	Lactiplantibacillus plantarum
433	GCA_001308305.1	Lactiplantibacillus plantarum
434	GCA_001715615.1	Lactiplantibacillus plantarum
435	GCA_002024845.1	Lactiplantibacillus plantarum
436	GCA_002109405.1	Lactiplantibacillus plantarum
437	GCA_002205775.2	Lactiplantibacillus plantarum
438	GCA_002868775.1	Lactiplantibacillus plantarum
439	GCA_003143915.1	Lactiplantibacillus plantarum
440	GCA_003345375.1	Lactiplantibacillus plantarum
441	GCA_003429585.1	Lactiplantibacillus plantarum
442	GCA_003586485.1	Lactiplantibacillus plantarum
443	GCA_003597595.1	Lactiplantibacillus plantarum
444	GCA_003597615.1	Lactiplantibacillus plantarum
445	GCA_004103515.1	Lactiplantibacillus plantarum
446	GCA_006770505.1	Lactiplantibacillus plantarum
447	GCA_007833595.1	Lactiplantibacillus plantarum
448	GCA_009762745.1	Lactiplantibacillus plantarum
449	GCA_010586945.1	Lactiplantibacillus plantarum
450	GCA_014131735.1	Lactiplantibacillus plantarum
451	GCA_016812075.1	Lactiplantibacillus plantarum
452	GCA_017301935.1	Lactiplantibacillus plantarum
453	GCA_017798305.1	Lactiplantibacillus plantarum
454	GCA_019076805.1	Lactiplantibacillus plantarum
455	GCA_000604105.1	Lactiplantibacillus plantarum
456	GCA_000931425.2	Lactiplantibacillus plantarum
457	GCA_001272315.2	Lactiplantibacillus plantarum
458	GCA_001484005.1	Lactiplantibacillus plantarum
459	GCA_001720285.1	Lactiplantibacillus plantarum
460	GCA_002286275.1	Lactiplantibacillus plantarum
461	GCA_002576835.1	Lactiplantibacillus plantarum
462	GCA_003286955.1	Lactiplantibacillus plantarum
463	GCA_003325395.1	Lactiplantibacillus plantarum
464	GCA_003952885.1	Lactiplantibacillus plantarum
465	GCA_004101545.1	Lactiplantibacillus plantarum
466	GCA_006770485.1	Lactiplantibacillus plantarum
467	GCA_009619495.1	Lactiplantibacillus plantarum
468	GCA_009913975.1	Lactiplantibacillus plantarum
469	GCA_010092485.1	Lactiplantibacillus plantarum
470	GCA_013256965.1	Lactiplantibacillus plantarum
471	GCA_013367715.1	Lactiplantibacillus plantarum
472	GCA_013458335.1	Lactiplantibacillus plantarum
473	GCA_013487805.1	Lactiplantibacillus plantarum
474	GCA_014840995.1	Lactiplantibacillus plantarum
475	GCA_015377525.1	Lactiplantibacillus plantarum
476	GCA_017581025.1	Lactiplantibacillus plantarum
477	GCA_018351295.1	Lactiplantibacillus plantarum
478	GCA_019211765.1	Lactiplantibacillus plantarum
479	GCA_000203855.3	Lactiplantibacillus plantarum
480	GCA_000338115.2	Lactiplantibacillus plantarum
481	GCA_000764285.1	Lactiplantibacillus plantarum
482	GCA_001617525.2	Lactiplantibacillus plantarum
483	GCA_001659745.1	Lactiplantibacillus plantarum
484	GCA_001704315.1	Lactiplantibacillus plantarum
485	GCA_001704335.1	Lactiplantibacillus plantarum
486	GCA_002028365.1	Lactiplantibacillus plantarum
487	GCA_002173655.1	Lactiplantibacillus plantarum
488	GCA_002868755.1	Lactiplantibacillus plantarum
489	GCA_002906875.1	Lactiplantibacillus plantarum
490	GCA_003589725.1	Lactiplantibacillus plantarum
491	GCA_003627355.1	Lactiplantibacillus plantarum
492	GCA_004055435.1	Lactiplantibacillus plantarum
493	GCA_005576935.1	Lactiplantibacillus plantarum
494	GCA_009720585.1	Lactiplantibacillus plantarum
495	GCA_009913695.1	Lactiplantibacillus plantarum
496	GCA_017068235.1	Lactiplantibacillus plantarum
497	GCA_019211785.1	Lactiplantibacillus plantarum
498	GCA_020881935.1	Lactiplantibacillus plantarum
499	GCA_902386645.1	Lactiplantibacillus plantarum
500	GCA_002117285.1	Lactiplantibacillus plantarum
501	GCA_002117305.1	Lactiplantibacillus plantarum
502	GCA_002290185.1	Lactiplantibacillus plantarum
503	GCA_002749655.1	Lactiplantibacillus plantarum
504	GCA_003692595.1	Lactiplantibacillus plantarum
505	GCA_003813125.1	Lactiplantibacillus plantarum
506	GCA_003966855.1	Lactiplantibacillus plantarum
507	GCA_003999605.1	Lactiplantibacillus plantarum
508	GCA_004055415.1	Lactiplantibacillus plantarum
509	GCA_004078535.1	Lactiplantibacillus plantarum
510	GCA_004101325.1	Lactiplantibacillus plantarum
511	GCA_004101505.1	Lactiplantibacillus plantarum
512	GCA_004101605.1	Lactiplantibacillus plantarum
513	GCA_004101645.1	Lactiplantibacillus plantarum
514	GCA_004141875.1	Lactiplantibacillus plantarum
515	GCA_004141895.1	Lactiplantibacillus plantarum
516	GCA_004771035.1	Lactiplantibacillus plantarum
517	GCA_009759845.1	Lactiplantibacillus plantarum
518	GCA_009914095.1	Lactiplantibacillus plantarum
519	GCA_011022295.1	Lactiplantibacillus plantarum
520	GCA_012109355.1	Lactiplantibacillus plantarum
521	GCA_013305265.1	Lactiplantibacillus plantarum
522	GCA_016415605.1	Lactiplantibacillus plantarum
523	GCA_017351995.1	Lactiplantibacillus plantarum
524	GCA_019308385.1	Lactiplantibacillus plantarum
525	GCA_019879165.1	Lactiplantibacillus plantarum
526	GCA_001660025.1	Lactiplantibacillus plantarum
527	GCA_002116955.1	Lactiplantibacillus plantarum
528	GCA_003577505.1	Lactiplantibacillus plantarum
529	GCA_003611015.1	Lactiplantibacillus plantarum
530	GCA_003627335.1	Lactiplantibacillus plantarum
531	GCA_004028295.1	Lactiplantibacillus plantarum
532	GCA_004087995.1	Lactiplantibacillus plantarum
533	GCA_004101625.1	Lactiplantibacillus plantarum
534	GCA_004319665.1	Lactiplantibacillus plantarum
535	GCA_004328745.1	Lactiplantibacillus plantarum
536	GCA_009864015.1	Lactiplantibacillus plantarum
537	GCA_009913835.1	Lactiplantibacillus plantarum
538	GCA_009913855.1	Lactiplantibacillus plantarum
539	GCA_009937825.1	Lactiplantibacillus plantarum
540	GCA_014084065.1	Lactiplantibacillus plantarum
541	GCA_016775685.1	Lactiplantibacillus plantarum
542	GCA_016838645.1	Lactiplantibacillus plantarum
543	GCA_019399915.1	Lactiplantibacillus plantarum
544	GCA_000762955.1	Lactiplantibacillus plantarum
545	GCA_001874125.1	Lactiplantibacillus plantarum
546	GCA_001908455.1	Lactiplantibacillus plantarum
547	GCA_001990145.1	Lactiplantibacillus plantarum
548	GCA_002943545.1	Lactiplantibacillus plantarum
549	GCA_003020005.1	Lactiplantibacillus plantarum
550	GCA_004028315.1	Lactiplantibacillus plantarum
551	GCA_004054305.1	Lactiplantibacillus plantarum
552	GCA_004078645.1	Lactiplantibacillus plantarum
553	GCA_004141755.1	Lactiplantibacillus plantarum
554	GCA_009863935.1	Lactiplantibacillus plantarum
555	GCA_009913675.1	Lactiplantibacillus plantarum
556	GCA_016894405.1	Lactiplantibacillus plantarum
557	GCA_017576965.1	Lactiplantibacillus plantarum
558	GCA_000392485.2	Lactiplantibacillus plantarum
559	GCA_003097595.1	Lactiplantibacillus plantarum
560	GCA_004028335.1	Lactiplantibacillus plantarum
561	GCA_009756965.1	Lactiplantibacillus plantarum
562	GCA_017581045.1	Lactiplantibacillus plantarum
563	GCA_000143745.1	Lactiplantibacillus plantarum
564	GCA_002117245.1	Lactiplantibacillus plantarum
565	GCA_009759825.1	Lactiplantibacillus plantarum
566	GCA_000247735.2	Lactiplantibacillus plantarum
567	GCA_000412205.1	Lactiplantibacillus plantarum
568	GCA_000466905.3	Lactiplantibacillus plantarum
569	GCA_001005805.1	Lactiplantibacillus plantarum
570	GCA_001302645.1	Lactiplantibacillus plantarum
571	GCA_002117265.1	Lactiplantibacillus plantarum
572	GCA_004337615.1	Lactiplantibacillus plantarum
573	GCA_002872355.1	Lactiplantibacillus plantarum
574	GCA_900452585.1	Lactiplantibacillus plantarum
575	GCA_001307325.1	Lactiplantibacillus plantarum
576	GCA_001444495.1	Lactiplantibacillus plantarum
577	GCA_009914805.1	Lactiplantibacillus plantarum
578	GCA_016598735.1	Lactiplantibacillus plantarum
579	GCA_900618215.1	Lactiplantibacillus plantarum
580	GCA_001880185.2	Lactiplantibacillus plantarum
581	GCA_020131335.1	Lactiplantibacillus plantarum
582	GCA_013753885.1	Lactiplantibacillus plantarum
583	GCA_019641415.1	Lactiplantibacillus plantarum
584	GCA_001010175.1	Lactiplantibacillus plantarum
585	GCA_016066915.1	Lactiplantibacillus plantarum
586	GCA_002914965.1	Lactiplantibacillus plantarum
587	GCA_013377705.1	Lactiplantibacillus plantarum
588	GCA_004354995.1	Lactiplantibacillus plantarum
589	GCA_006364975.1	Lactiplantibacillus plantarum
590	GCA_001888745.1	Lactiplantibacillus plantarum
591	GCA_001704645.1	Lactiplantibacillus plantarum
592	GCA_001540965.1	Lactiplantibacillus plantarum
593	GCA_001742965.1	Lactiplantibacillus plantarum
594	GCA_001984825.2	Enterobacter chengduensis
595	GCA_001022525.2	Enterobacter chengduensis
596	GCA_001022675.1	Enterobacter chengduensis
597	GCA_017312015.1	Enterobacter chengduensis
598	GCA_003944655.1	Enterobacter chengduensis
599	GCA_000958265.1	Enterobacter chengduensis
600	GCA_000958285.1	Enterobacter chengduensis
601	GCA_013169855.1	Enterobacter chengduensis
602	GCA_018596725.1	Enterobacter chengduensis
603	GCA_018596655.1	Enterobacter chengduensis
604	GCA_000965885.1	Enterobacter chengduensis
605	GCA_900105435.1	Gordonia malaquae
606	GCA_000344135.1	Gordonia malaquae
607	GCA_001742185.1	Pectobacterium wasabiae
608	GCA_000291725.1	Pectobacterium wasabiae
609	GCA_000749865.1	Pectobacterium wasabiae
610	GCA_000754685.1	Pectobacterium wasabiae
611	GCA_000422505.1	Paenibacillus pinihumi
612	GCA_001312305.1	Paenibacillus pinihumi
613	GCA_017809215.1	Heyndrickxia oleronia
614	GCA_018332875.1	Heyndrickxia oleronia
615	GCA_019048245.1	Enterobacter hormaechei subsp. hormaechei
616	GCA_000814205.1	Enterobacter hormaechei subsp. hormaechei
617	GCA_001875655.1	Enterobacter hormaechei subsp. hormaechei
618	GCA_015910205.1	Enterobacter hormaechei subsp. hormaechei
619	GCA_003937295.2	Enterobacter hormaechei subsp. hormaechei
620	GCA_015910245.1	Enterobacter hormaechei subsp. hormaechei
621	GCA_015910225.1	Enterobacter hormaechei subsp. hormaechei
622	GCA_015910425.1	Enterobacter hormaechei subsp. hormaechei
623	GCA_014902255.1	Enterobacter hormaechei subsp. hormaechei
624	GCA_015905345.1	Enterobacter hormaechei subsp. hormaechei
625	GCA_000213995.1	Enterobacter hormaechei subsp. hormaechei
626	GCA_014903415.1	Enterobacter hormaechei subsp. hormaechei
627	GCA_001023315.1	Enterobacter hormaechei subsp. hormaechei
628	GCA_002472965.1	Enterobacter hormaechei subsp. hormaechei
629	GCA_015230825.1	Enterobacter hormaechei subsp. hormaechei
630	GCA_003965025.1	Enterobacter hormaechei subsp. hormaechei
631	GCA_017151275.1	Enterobacter hormaechei subsp. hormaechei
632	GCA_003964995.1	Enterobacter hormaechei subsp. hormaechei
633	GCA_019772035.1	Enterobacter hormaechei subsp. hormaechei
634	GCA_003937295.1	Enterobacter hormaechei subsp. hormaechei
635	GCA_002886625.1	Enterobacter hormaechei subsp. hormaechei
636	GCA_002886565.1	Enterobacter hormaechei subsp. hormaechei
637	GCA_016615455.1	Enterobacter hormaechei subsp. hormaechei
638	GCA_000957895.1	Enterobacter hormaechei subsp. hormaechei
639	GCA_000957025.1	Enterobacter hormaechei subsp. hormaechei
640	GCA_003965215.1	Enterobacter hormaechei subsp. hormaechei
641	GCA_019802145.1	Algoriphagus marincola
642	GCA_000429405.1	Algoriphagus marincola
643	GCA_003044275.1	Rathayibacter caricis
644	GCA_900107215.1	Acetomicrobium thermoterrenum
645	GCA_000233775.1	Thermovirga lienii
646	GCA_003517565.1	Thermovirga lienii
647	GCA_001629705.2	Fictibacillus phosphorivorans
648	GCA_007673525.1	Fictibacillus phosphorivorans
649	GCA_009498415.1	Fictibacillus phosphorivorans
650	GCA_000427445.1	Methylocapsa acidiphila
651	GCA_009729035.1	Stygiolobus azoricus
652	GCA_000302595.1	Pedobacter arcticus
653	GCA_014650575.1	Streptomyces naganishii
654	GCA_000235685.2	Methanolinea tarda
655	GCA_000718985.1	Streptomyces megasporus
656	GCA_002871575.1	Micrococcus lylae
657	GCA_004563975.1	Micrococcus lylae
658	GCA_900163825.1	Micrococcus lylae
659	GCA_001570885.1	Micrococcus lylae
660	GCA_003999335.1	Brevibacterium linens
661	GCA_900169165.1	Brevibacterium linens
662	GCA_900169185.1	Brevibacterium linens
663	GCA_008868375.1	Brevibacterium linens
664	GCA_000204925.1	Metallosphaera cuprina
665	GCA_001854125.1	Marinobacter salinus
666	GCA_000590535.2	Yersinia pestis
667	GCA_015159615.2	Yersinia pestis
668	GCA_015336085.1	Yersinia pestis
669	GCA_015336265.1	Yersinia pestis
670	GCA_015336465.1	Yersinia pestis
671	GCA_015336695.1	Yersinia pestis
672	GCA_015336865.1	Yersinia pestis
673	GCA_015337085.1	Yersinia pestis
674	GCA_015337085.2	Yersinia pestis
675	GCA_015337285.1	Yersinia pestis
676	GCA_015337445.1	Yersinia pestis
677	GCA_015337645.1	Yersinia pestis
678	GCA_015337825.1	Yersinia pestis
679	GCA_015337825.2	Yersinia pestis
680	GCA_015338045.1	Yersinia pestis
681	GCA_015338205.1	Yersinia pestis
682	GCA_000006645.1	Yersinia pestis
683	GCA_000835005.1	Yersinia pestis
684	GCA_000013805.1	Yersinia pestis
685	GCA_000016445.1	Yersinia pestis
686	GCA_000018805.1	Yersinia pestis
687	GCA_000222975.1	Yersinia pestis
688	GCA_000834315.1	Yersinia pestis
689	GCA_000834755.1	Yersinia pestis
690	GCA_000834775.1	Yersinia pestis
691	GCA_000834985.1	Yersinia pestis
692	GCA_001188675.1	Yersinia pestis
693	GCA_001188695.1	Yersinia pestis
694	GCA_001188715.1	Yersinia pestis
695	GCA_001188755.1	Yersinia pestis
696	GCA_001188775.1	Yersinia pestis
697	GCA_001188795.1	Yersinia pestis
698	GCA_001188935.1	Yersinia pestis
699	GCA_001293415.1	Yersinia pestis
700	GCA_003798345.1	Yersinia pestis
701	GCA_009296005.1	Yersinia pestis
702	GCA_000009065.1	Yersinia pestis
703	GCA_000013825.1	Yersinia pestis
704	GCA_000022805.1	Yersinia pestis
705	GCA_000022825.1	Yersinia pestis
706	GCA_000022845.1	Yersinia pestis
707	GCA_000186725.1	Yersinia pestis
708	GCA_000834235.1	Yersinia pestis
709	GCA_000834275.1	Yersinia pestis
710	GCA_000834335.1	Yersinia pestis
711	GCA_000834495.1	Yersinia pestis
712	GCA_000834825.1	Yersinia pestis
713	GCA_000834845.1	Yersinia pestis
714	GCA_000834885.1	Yersinia pestis
715	GCA_000834925.1	Yersinia pestis
716	GCA_000970105.1	Yersinia pestis
717	GCA_001188735.1	Yersinia pestis
718	GCA_001188815.1	Yersinia pestis
719	GCA_001261975.1	Yersinia pestis
720	GCA_001693595.1	Yersinia pestis
721	GCA_002005285.1	Yersinia pestis
722	GCA_003797205.1	Yersinia pestis
723	GCA_003798225.1	Yersinia pestis
724	GCA_009295925.1	Yersinia pestis
725	GCA_009295965.1	Yersinia pestis
726	GCA_018704545.1	Yersinia pestis
727	GCA_018704685.1	Yersinia pestis
728	GCA_000007885.1	Yersinia pestis
729	GCA_000182525.1	Yersinia pestis
730	GCA_000834905.1	Yersinia pestis
731	GCA_003798085.1	Yersinia pestis
732	GCA_003798205.1	Yersinia pestis
733	GCA_009295945.1	Yersinia pestis
734	GCA_009295985.1	Yersinia pestis
735	GCA_009363195.1	Yersinia pestis
736	GCA_015190655.1	Yersinia pestis
737	GCA_900460545.1	Yersinia pestis
738	GCA_001261985.1	Yersinia pestis
739	GCA_000754785.1	Yersinia pestis
740	GCA_001188335.1	Yersinia pestis
741	GCA_000181455.2	Yersinia pestis
742	GCA_001509865.1	Yersinia pestis
743	GCA_900460465.1	Yersinia pestis
744	GCA_000311885.1	Yersinia pestis
745	GCA_001509855.1	Yersinia pestis
746	GCA_000182485.1	Yersinia pestis
747	GCA_001188325.1	Yersinia pestis
748	GCA_000182505.1	Yersinia pestis
749	GCA_000182545.1	Yersinia pestis
750	GCA_900095105.1	Yersinia pestis
751	GCA_000169675.1	Yersinia pestis
752	GCA_000169655.1	Yersinia pestis
753	GCA_000169695.1	Yersinia pestis
754	GCA_000169635.1	Yersinia pestis
755	GCA_000986995.1	Yersinia pestis
756	GCA_019238605.1	Yersinia pestis
757	GCA_001487065.1	Yersinia pestis
758	GCA_000169615.1	Yersinia pestis
759	GCA_000168235.2	Yersinia pestis
760	GCA_000170275.1	Yersinia pestis
761	GCA_000987005.3	Yersinia pestis
762	GCA_000475095.2	Yersinia pestis
763	GCA_000475115.2	Yersinia pestis
764	GCA_000475155.2	Yersinia pestis
765	GCA_019231535.1	Yersinia pestis
766	GCA_000475135.2	Yersinia pestis
767	GCA_006376535.2	Yersinia pestis
768	GCA_015158475.1	Yersinia pestis
769	GCA_015158625.1	Yersinia pestis
770	GCA_015158815.1	Yersinia pestis
771	GCA_015158995.1	Yersinia pestis
772	GCA_015159075.1	Yersinia pestis
773	GCA_015158875.1	Yersinia pestis
774	GCA_015158905.1	Yersinia pestis
775	GCA_015159085.1	Yersinia pestis
776	GCA_015159105.1	Yersinia pestis
777	GCA_015158705.1	Yersinia pestis
778	GCA_015158715.1	Yersinia pestis
779	GCA_015158585.1	Yersinia pestis
780	GCA_015158635.1	Yersinia pestis
781	GCA_019238175.1	Yersinia pestis
782	GCA_015158695.1	Yersinia pestis
783	GCA_015158765.1	Yersinia pestis
784	GCA_015159005.1	Yersinia pestis
785	GCA_015158755.1	Yersinia pestis
786	GCA_015158805.1	Yersinia pestis
787	GCA_015158845.1	Yersinia pestis
788	GCA_015158935.1	Yersinia pestis
789	GCA_015158485.1	Yersinia pestis
790	GCA_015158895.1	Yersinia pestis
791	GCA_015158945.1	Yersinia pestis
792	GCA_019238145.1	Yersinia pestis
793	GCA_001972405.1	Yersinia pestis
794	GCA_015158575.1	Yersinia pestis
795	GCA_015158675.1	Yersinia pestis
796	GCA_019238105.1	Yersinia pestis
797	GCA_019238135.1	Yersinia pestis
798	GCA_019238545.1	Yersinia pestis
799	GCA_001972475.1	Yersinia pestis
800	GCA_001972515.1	Yersinia pestis
801	GCA_002981955.1	Yersinia pestis
802	GCA_015158615.1	Yersinia pestis
803	GCA_015158795.1	Yersinia pestis
804	GCA_015159135.1	Yersinia pestis
805	GCA_019238255.1	Yersinia pestis
806	GCA_019238345.1	Yersinia pestis
807	GCA_019238435.1	Yersinia pestis
808	GCA_019238655.1	Yersinia pestis
809	GCA_019238915.1	Yersinia pestis
810	GCA_015159175.1	Yersinia pestis
811	GCA_019231515.1	Yersinia pestis
812	GCA_019238065.1	Yersinia pestis
813	GCA_019238275.1	Yersinia pestis
814	GCA_019238415.1	Yersinia pestis
815	GCA_019238755.1	Yersinia pestis
816	GCA_019238895.1	Yersinia pestis
817	GCA_019238935.1	Yersinia pestis
818	GCA_002981925.1	Yersinia pestis
819	GCA_015159045.1	Yersinia pestis
820	GCA_019238185.1	Yersinia pestis
821	GCA_019238425.1	Yersinia pestis
822	GCA_019238725.1	Yersinia pestis
823	GCA_019238775.1	Yersinia pestis
824	GCA_015159035.1	Yersinia pestis
825	GCA_019238385.1	Yersinia pestis
826	GCA_019238595.1	Yersinia pestis
827	GCA_019238905.1	Yersinia pestis
828	GCA_019239125.1	Yersinia pestis
829	GCA_001972415.1	Yersinia pestis
830	GCA_019231555.1	Yersinia pestis
831	GCA_019238315.1	Yersinia pestis
832	GCA_019238325.1	Yersinia pestis
833	GCA_019238375.1	Yersinia pestis
834	GCA_019238985.1	Yersinia pestis
835	GCA_019239115.1	Yersinia pestis
836	GCA_019239145.1	Yersinia pestis
837	GCA_002188685.1	Yersinia pestis
838	GCA_015159145.1	Yersinia pestis
839	GCA_002981895.1	Yersinia pestis
840	GCA_001972395.1	Yersinia pestis
841	GCA_001972465.1	Yersinia pestis
842	GCA_015159195.1	Yersinia pestis
843	GCA_002188775.1	Yersinia pestis
844	GCA_001295045.1	Yersinia pestis
845	GCA_002188845.1	Yersinia pestis
846	GCA_002981915.1	Yersinia pestis
847	GCA_002981975.1	Yersinia pestis
848	GCA_002981995.1	Yersinia pestis
849	GCA_002173815.1	Yersinia pestis
850	GCA_002127355.1	Yersinia pestis
851	GCA_002188765.1	Yersinia pestis
852	GCA_001295055.1	Yersinia pestis
853	GCA_002188755.1	Yersinia pestis
854	GCA_015274685.1	Yersinia pestis
855	GCA_000275685.1	Yersinia pestis
856	GCA_002188835.1	Yersinia pestis
857	GCA_013391945.1	Yersinia pestis
858	GCA_001972385.1	Yersinia pestis
859	GCA_002173795.1	Yersinia pestis
860	GCA_002127375.1	Yersinia pestis
861	GCA_001294835.1	Yersinia pestis
862	GCA_001295025.1	Yersinia pestis
863	GCA_001294825.1	Yersinia pestis
864	GCA_001972505.1	Yersinia pestis
865	GCA_002165475.1	Yersinia pestis
866	GCA_000695835.1	Mycoplasmopsis californica
867	GCA_003925935.1	Mycoplasmopsis californica
868	GCA_003925955.1	Mycoplasmopsis californica
869	GCA_003925975.1	Mycoplasmopsis californica
870	GCA_003967215.2	Mycoplasmopsis californica
871	GCA_003967235.2	Mycoplasmopsis californica
872	GCA_001281505.1	Lawsonella clevelandensis
873	GCA_001293125.1	Lawsonella clevelandensis
874	GCA_900610365.2	Lawsonella clevelandensis
875	GCA_003344965.1	Streptomyces paludis
876	GCA_900156705.1	Salimicrobium salexigens
877	GCA_009177165.1	Deinococcus grandis
878	GCA_001485435.1	Deinococcus grandis
879	GCA_011326725.1	Microbacterium excoecariae
880	GCA_900186995.1	Haemophilus pittmaniae
881	GCA_900450865.1	Haemophilus pittmaniae
882	GCA_000223275.2	Haemophilus pittmaniae
883	GCA_007830335.1	Paracoccus sulfuroxidans
884	GCA_900114885.1	Psychrobacillus psychrodurans
885	GCA_900104305.1	Filomicrobium insigne
886	GCA_004214795.1	Malaciobacter pacificus
887	GCA_014636355.1	Malaciobacter pacificus
888	GCA_003129565.1	Salibaculum griseiflavum
889	GCA_000006845.1	Neisseria gonorrhoeae
890	GCA_001047225.1	Neisseria gonorrhoeae
891	GCA_001047255.1	Neisseria gonorrhoeae
892	GCA_001047275.1	Neisseria gonorrhoeae
893	GCA_001661085.1	Neisseria gonorrhoeae
894	GCA_001661115.1	Neisseria gonorrhoeae
895	GCA_001661135.1	Neisseria gonorrhoeae
896	GCA_002073535.2	Neisseria gonorrhoeae
897	GCA_002073655.2	Neisseria gonorrhoeae
898	GCA_003571445.1	Neisseria gonorrhoeae
899	GCA_003571465.1	Neisseria gonorrhoeae
900	GCA_007107165.1	Neisseria gonorrhoeae
901	GCA_007107365.1	Neisseria gonorrhoeae
902	GCA_013393965.1	Neisseria gonorrhoeae
903	GCA_013393985.1	Neisseria gonorrhoeae
904	GCA_014700555.1	Neisseria gonorrhoeae
905	GCA_014844815.1	Neisseria gonorrhoeae
906	GCA_014844855.1	Neisseria gonorrhoeae
907	GCA_014844875.1	Neisseria gonorrhoeae
908	GCA_014844895.1	Neisseria gonorrhoeae
909	GCA_014844915.1	Neisseria gonorrhoeae
910	GCA_014844935.1	Neisseria gonorrhoeae
911	GCA_014844955.1	Neisseria gonorrhoeae
912	GCA_014844975.1	Neisseria gonorrhoeae
913	GCA_016803895.1	Neisseria gonorrhoeae
914	GCA_019211805.1	Neisseria gonorrhoeae
915	GCA_019211825.1	Neisseria gonorrhoeae
916	GCA_019211845.1	Neisseria gonorrhoeae
917	GCA_019211865.1	Neisseria gonorrhoeae
918	GCA_019211885.1	Neisseria gonorrhoeae
919	GCA_019212025.1	Neisseria gonorrhoeae
920	GCA_019212165.1	Neisseria gonorrhoeae
921	GCA_900087635.2	Neisseria gonorrhoeae
922	GCA_900186875.1	Neisseria gonorrhoeae
923	GCA_900186915.1	Neisseria gonorrhoeae
924	GCA_900186935.1	Neisseria gonorrhoeae
925	GCA_900637245.1	Neisseria gonorrhoeae
926	GCA_000020105.1	Neisseria gonorrhoeae
927	GCA_000156855.2	Neisseria gonorrhoeae
928	GCA_001956715.1	Neisseria gonorrhoeae
929	GCA_002083025.2	Neisseria gonorrhoeae
930	GCA_002607845.1	Neisseria gonorrhoeae
931	GCA_003428665.1	Neisseria gonorrhoeae
932	GCA_003428675.1	Neisseria gonorrhoeae
933	GCA_003855175.1	Neisseria gonorrhoeae
934	GCA_003855195.1	Neisseria gonorrhoeae
935	GCA_003855215.1	Neisseria gonorrhoeae
936	GCA_003855235.1	Neisseria gonorrhoeae
937	GCA_003855295.1	Neisseria gonorrhoeae
938	GCA_003855355.1	Neisseria gonorrhoeae
939	GCA_003855375.1	Neisseria gonorrhoeae
940	GCA_003855415.1	Neisseria gonorrhoeae
941	GCA_004332535.2	Neisseria gonorrhoeae
942	GCA_004332555.2	Neisseria gonorrhoeae
943	GCA_009757005.1	Neisseria gonorrhoeae
944	GCA_013030055.1	Neisseria gonorrhoeae
945	GCA_013030075.1	Neisseria gonorrhoeae
946	GCA_013030095.1	Neisseria gonorrhoeae
947	GCA_013030115.1	Neisseria gonorrhoeae
948	GCA_013030135.1	Neisseria gonorrhoeae
949	GCA_900087685.2	Neisseria gonorrhoeae
950	GCA_900087715.2	Neisseria gonorrhoeae
951	GCA_900087735.2	Neisseria gonorrhoeae
952	GCA_900087815.2	Neisseria gonorrhoeae
953	GCA_900087865.2	Neisseria gonorrhoeae
954	GCA_900087905.2	Neisseria gonorrhoeae
955	GCA_900453795.1	Neisseria gonorrhoeae
956	GCA_900453925.1	Neisseria gonorrhoeae
957	GCA_900453965.1	Neisseria gonorrhoeae
958	GCA_900453995.1	Neisseria gonorrhoeae
959	GCA_900454085.1	Neisseria gonorrhoeae
960	GCA_900454105.1	Neisseria gonorrhoeae
961	GCA_900454155.1	Neisseria gonorrhoeae
962	GCA_002073615.2	Neisseria gonorrhoeae
963	GCA_003428775.1	Neisseria gonorrhoeae
964	GCA_003855435.1	Neisseria gonorrhoeae
965	GCA_004001185.1	Neisseria gonorrhoeae
966	GCA_008065015.2	Neisseria gonorrhoeae
967	GCA_009650075.1	Neisseria gonorrhoeae
968	GCA_016802315.1	Neisseria gonorrhoeae
969	GCA_016802335.1	Neisseria gonorrhoeae
970	GCA_016802355.1	Neisseria gonorrhoeae
971	GCA_016802385.1	Neisseria gonorrhoeae
972	GCA_016802405.1	Neisseria gonorrhoeae
973	GCA_016802425.1	Neisseria gonorrhoeae
974	GCA_016802445.1	Neisseria gonorrhoeae
975	GCA_900087645.2	Neisseria gonorrhoeae
976	GCA_900087785.2	Neisseria gonorrhoeae
977	GCA_900087795.2	Neisseria gonorrhoeae
978	GCA_900087875.2	Neisseria gonorrhoeae
979	GCA_900411645.1	Neisseria gonorrhoeae
980	GCA_900454035.1	Neisseria gonorrhoeae
981	GCA_900454065.1	Neisseria gonorrhoeae
982	GCA_900454165.1	Neisseria gonorrhoeae
983	GCA_900454185.1	Neisseria gonorrhoeae
984	GCA_003428735.1	Neisseria gonorrhoeae
985	GCA_004001105.1	Neisseria gonorrhoeae
986	GCA_004001165.1	Neisseria gonorrhoeae
987	GCA_009757045.1	Neisseria gonorrhoeae
988	GCA_011058635.1	Neisseria gonorrhoeae
989	GCA_011058655.1	Neisseria gonorrhoeae
990	GCA_011058675.1	Neisseria gonorrhoeae
991	GCA_016775785.1	Neisseria gonorrhoeae
992	GCA_018798905.1	Neisseria gonorrhoeae
993	GCA_019380275.1	Neisseria gonorrhoeae
994	GCA_900087615.2	Neisseria gonorrhoeae
995	GCA_900087625.2	Neisseria gonorrhoeae
996	GCA_900087725.2	Neisseria gonorrhoeae
997	GCA_900411635.1	Neisseria gonorrhoeae
998	GCA_900453825.1	Neisseria gonorrhoeae
999	GCA_900453985.1	Neisseria gonorrhoeae
1000	GCA_900454055.1	Neisseria gonorrhoeae
1001	GCA_003428755.1	Neisseria gonorrhoeae
1002	GCA_009757075.1	Neisseria gonorrhoeae
1003	GCA_000156835.2	Neisseria gonorrhoeae
1004	GCA_000273685.1	Neisseria gonorrhoeae
1005	GCA_009757025.1	Neisseria gonorrhoeae
1006	GCA_009757095.1	Neisseria gonorrhoeae
1007	GCA_000273665.1	Neisseria gonorrhoeae
1008	GCA_009756995.1	Neisseria gonorrhoeae
1009	GCA_000159935.1	Neisseria gonorrhoeae
1010	GCA_000156775.1	Neisseria gonorrhoeae
1011	GCA_000156975.1	Neisseria gonorrhoeae
1012	GCA_000156755.1	Neisseria gonorrhoeae
1013	GCA_000156795.1	Neisseria gonorrhoeae
1014	GCA_000156935.1	Neisseria gonorrhoeae
1015	GCA_000156955.1	Neisseria gonorrhoeae
1016	GCA_000156895.1	Neisseria gonorrhoeae
1017	GCA_000156875.1	Neisseria gonorrhoeae
1018	GCA_000156915.1	Neisseria gonorrhoeae
1019	GCA_000156815.1	Neisseria gonorrhoeae
1020	GCA_900097085.1	Neisseria gonorrhoeae
1021	GCA_902387595.1	Neisseria gonorrhoeae
1022	GCA_000163535.1	Neisseria gonorrhoeae
1023	GCA_001118585.1	Neisseria gonorrhoeae
1024	GCA_001355075.1	Neisseria gonorrhoeae
1025	GCA_900097135.1	Neisseria gonorrhoeae
1026	GCA_001354815.1	Neisseria gonorrhoeae
1027	GCA_001085725.1	Neisseria gonorrhoeae
1028	GCA_001106765.1	Neisseria gonorrhoeae
1029	GCA_001127565.1	Neisseria gonorrhoeae
1030	GCA_001129585.1	Neisseria gonorrhoeae
1031	GCA_001116885.1	Neisseria gonorrhoeae
1032	GCA_001144945.1	Neisseria gonorrhoeae
1033	GCA_001171225.1	Neisseria gonorrhoeae
1034	GCA_001087905.1	Neisseria gonorrhoeae
1035	GCA_001091205.1	Neisseria gonorrhoeae
1036	GCA_001094485.1	Neisseria gonorrhoeae
1037	GCA_001126245.1	Neisseria gonorrhoeae
1038	GCA_001144225.1	Neisseria gonorrhoeae
1039	GCA_001146625.1	Neisseria gonorrhoeae
1040	GCA_001162285.1	Neisseria gonorrhoeae
1041	GCA_001132085.1	Neisseria gonorrhoeae
1042	GCA_001137245.1	Neisseria gonorrhoeae
1043	GCA_001170125.1	Neisseria gonorrhoeae
1044	GCA_001354775.1	Neisseria gonorrhoeae
1045	GCA_001355055.1	Neisseria gonorrhoeae
1046	GCA_900097115.1	Neisseria gonorrhoeae
1047	GCA_001114265.1	Neisseria gonorrhoeae
1048	GCA_001126285.1	Neisseria gonorrhoeae
1049	GCA_001126665.1	Neisseria gonorrhoeae
1050	GCA_001128745.1	Neisseria gonorrhoeae
1051	GCA_001135385.1	Neisseria gonorrhoeae
1052	GCA_001161645.1	Neisseria gonorrhoeae
1053	GCA_001162805.1	Neisseria gonorrhoeae
1054	GCA_001167585.1	Neisseria gonorrhoeae
1055	GCA_001354635.1	Neisseria gonorrhoeae
1056	GCA_003967315.1	Neisseria gonorrhoeae
1057	GCA_001084685.1	Neisseria gonorrhoeae
1058	GCA_001092305.1	Neisseria gonorrhoeae
1059	GCA_001102165.1	Neisseria gonorrhoeae
1060	GCA_001115505.1	Neisseria gonorrhoeae
1061	GCA_001154185.1	Neisseria gonorrhoeae
1062	GCA_001154625.1	Neisseria gonorrhoeae
1063	GCA_001167285.1	Neisseria gonorrhoeae
1064	GCA_001354895.1	Neisseria gonorrhoeae
1065	GCA_001090725.1	Neisseria gonorrhoeae
1066	GCA_001103185.1	Neisseria gonorrhoeae
1067	GCA_001103565.1	Neisseria gonorrhoeae
1068	GCA_001112845.1	Neisseria gonorrhoeae
1069	GCA_001120385.1	Neisseria gonorrhoeae
1070	GCA_001124565.1	Neisseria gonorrhoeae
1071	GCA_001135245.1	Neisseria gonorrhoeae
1072	GCA_001146925.1	Neisseria gonorrhoeae
1073	GCA_001153945.1	Neisseria gonorrhoeae
1074	GCA_001155685.1	Neisseria gonorrhoeae
1075	GCA_001159225.1	Neisseria gonorrhoeae
1076	GCA_001162065.1	Neisseria gonorrhoeae
1077	GCA_001319105.1	Neisseria gonorrhoeae
1078	GCA_001354935.1	Neisseria gonorrhoeae
1079	GCA_001355195.1	Neisseria gonorrhoeae
1080	GCA_001355315.1	Neisseria gonorrhoeae
1081	GCA_001088485.1	Neisseria gonorrhoeae
1082	GCA_001088845.1	Neisseria gonorrhoeae
1083	GCA_001095465.1	Neisseria gonorrhoeae
1084	GCA_001099685.1	Neisseria gonorrhoeae
1085	GCA_001156545.1	Neisseria gonorrhoeae
1086	GCA_001319145.1	Neisseria gonorrhoeae
1087	GCA_001354755.1	Neisseria gonorrhoeae
1088	GCA_001355175.1	Neisseria gonorrhoeae
1089	GCA_003627055.1	Gryllotalpicola protaetiae
1090	GCA_000755385.1	Vibrio maritimus
1091	GCA_000755425.1	Vibrio maritimus
1092	GCA_003263775.1	Vibrio maritimus
1093	GCA_000400735.1	Acinetobacter tandoii
1094	GCA_008867985.1	Acinetobacter tandoii
1095	GCA_000621065.1	Acinetobacter tandoii
1096	GCA_000760555.1	Acinetobacter tandoii
1097	GCA_006152115.1	Rubellimicrobium rubrum
1098	GCA_002216855.1	Paraphotobacterium marinum
1099	GCA_000755245.1	Halococcus sediminicola
1100	GCA_014653195.1	Thalassotalea profundi
1101	GCA_002494375.1	Parageobacillus yumthangensis
1102	GCA_014650335.1	Streptomyces hiroshimensis
1103	GCA_900115805.1	Psychrobacillus psychrotolerans
1104	GCA_008079445.1	Aidingimonas lacisalsi
1105	GCA_000949895.1	Agrobacterium arsenijevicii
1106	GCA_900115775.1	Siccationidurans arizonensis
1107	GCA_001432245.1	Staphylococcus equorum subsp. linens
1108	GCA_016028235.1	Staphylococcus equorum subsp. linens
1109	GCA_016772515.1	Staphylococcus equorum subsp. linens
1110	GCA_016725265.1	Staphylococcus equorum subsp. linens
1111	GCA_000297455.1	Staphylococcus equorum subsp. linens
1112	GCA_001747945.1	Staphylococcus equorum subsp. linens
1113	GCA_002901955.1	Staphylococcus equorum subsp. linens
1114	GCA_003843875.1	Aquisalibacillus elongatus
1115	GCA_006438955.1	Sphingomonas oligophenolica
1116	GCA_000336465.1	Pseudomonas poae
1117	GCA_900103965.1	Pseudomonas poae
1118	GCA_012986085.1	Pseudomonas poae
1119	GCA_001439785.1	Pseudomonas poae
1120	GCA_001730605.1	Pseudomonas poae
1121	GCA_014268305.1	Pseudomonas poae
1122	GCA_003003235.1	Antricoccus suffuscus
1123	GCA_001523725.1	Burkholderia singularis
1124	GCA_900176645.1	Burkholderia singularis
1125	GCA_014873915.1	Amycolatopsis roodepoortensis
1126	GCA_003467385.1	Enterocloster aldenensis
1127	GCA_003434055.1	Enterocloster aldenensis
1128	GCA_011317135.1	Enterocloster aldenensis
1129	GCA_020554935.1	Enterocloster aldenensis
1130	GCA_013304305.1	Enterocloster aldenensis
1131	GCA_014652915.1	Thalassobaculum fulvum
1132	GCA_000380005.1	Streptococcus didelphis
1133	GCA_003575225.1	Clostridium chromiireducens
1134	GCA_002029255.1	Clostridium chromiireducens
1135	GCA_000473205.1	Pseudophaeobacter arcticus
1136	GCA_006716585.1	Flavobacterium branchiophilum
1137	GCA_000253275.1	Flavobacterium branchiophilum
1138	GCA_002530755.1	Flavobacterium branchiophilum
1139	GCA_007990815.1	Flavobacterium branchiophilum
1140	GCA_900141895.1	Parasporobacterium paucivorans
1141	GCA_900458895.2	Staphylococcus schleiferi
1142	GCA_902374935.1	Staphylococcus schleiferi
1143	GCA_015272805.1	Staphylococcus schleiferi
1144	GCA_015272815.1	Staphylococcus schleiferi
1145	GCA_015272655.1	Staphylococcus schleiferi
1146	GCA_015272755.1	Staphylococcus schleiferi
1147	GCA_015272835.1	Staphylococcus schleiferi
1148	GCA_015272735.1	Staphylococcus schleiferi
1149	GCA_015272905.1	Staphylococcus schleiferi
1150	GCA_015272695.1	Staphylococcus schleiferi
1151	GCA_015272925.1	Staphylococcus schleiferi
1152	GCA_015272745.1	Staphylococcus schleiferi
1153	GCA_015272705.1	Staphylococcus schleiferi
1154	GCA_015272795.1	Staphylococcus schleiferi
1155	GCA_015272875.1	Staphylococcus schleiferi
1156	GCA_015272665.1	Staphylococcus schleiferi
1157	GCA_011137195.1	Staphylococcus schleiferi
1158	GCA_011137165.1	Staphylococcus schleiferi
1159	GCA_011137155.1	Staphylococcus schleiferi
1160	GCA_011137095.1	Staphylococcus schleiferi
1161	GCA_003968865.1	Staphylococcus schleiferi
1162	GCA_008017445.1	Microbacterium mitrae
1163	GCA_000023865.1	Saccharomonospora viridis
1164	GCA_900115515.1	Saccharomonospora viridis
1165	GCA_000787535.1	Saccharomonospora viridis
1166	GCA_000682755.1	Hyphomonas beringensis
1167	GCA_016125985.1	Hyphomicrobium sulfonivorans
1168	GCA_013306565.1	Hyphomicrobium sulfonivorans
1169	GCA_001541235.1	Hyphomicrobium sulfonivorans
1170	GCA_007859075.1	Gemmobacter aquaticus
1171	GCA_014645295.1	Gemmobacter aquaticus
1172	GCA_011046555.1	Sphingobacterium lactis
1173	GCA_900107985.1	Sphingobacterium lactis
1174	GCA_009017255.1	Alkaliphilus serpentinus
1175	GCA_003693265.1	Corynebacterium gottingense
1176	GCA_000242435.1	Dialister succinatiphilus
1177	GCA_902374635.1	Dialister succinatiphilus
1178	GCA_001708405.1	Kangiella sediminilitoris
1179	GCA_900103775.1	Allokutzneria albata
1180	GCA_000720955.1	Allokutzneria albata
1181	GCA_900155605.1	Actinomyces marseillensis
1182	GCA_900099685.1	Chryseobacterium taeanense
1183	GCA_004684055.1	Soehngenia longivitae
1184	GCA_900111645.1	Methanococcoides vulcani
1185	GCA_900773955.1	Methanococcoides vulcani
1186	GCA_902167855.1	Enterococcus avium
1187	GCA_902167725.1	Enterococcus avium
1188	GCA_015669995.1	Enterococcus avium
1189	GCA_003463225.1	Enterococcus avium
1190	GCA_902385275.1	Enterococcus avium
1191	GCA_013620685.1	Enterococcus avium
1192	GCA_013376645.1	Enterococcus avium
1193	GCA_020561195.1	Enterococcus avium
1194	GCA_901212505.1	Enterococcus avium
1195	GCA_004353825.1	Occultella glacieicola
1196	GCA_008710745.1	Microbacterium rhizomatis
1197	GCA_001564455.1	Faecalibaculum rodentium
1198	GCA_001945535.1	Faecalibaculum rodentium
1199	GCA_910573905.1	Faecalibaculum rodentium
1200	GCA_013378075.1	Parasphingopyxis algicola
1201	GCA_000733725.1	Nitratireductor basaltis
1202	GCA_003351225.1	Dyella solisilvae
1203	GCA_003056265.1	Zestosphaera tikiterensis
1204	GCA_000269925.1	Lactococcus garvieae
1205	GCA_000269945.1	Lactococcus garvieae
1206	GCA_004328725.1	Lactococcus garvieae
1207	GCA_016026695.1	Lactococcus garvieae
1208	GCA_016027715.1	Lactococcus garvieae
1209	GCA_020341655.1	Lactococcus garvieae
1210	GCA_017309505.1	Lactococcus garvieae
1211	GCA_000407125.1	Lactococcus garvieae
1212	GCA_017309485.1	Lactococcus garvieae
1213	GCA_000407645.1	Lactococcus garvieae
1214	GCA_011365045.1	Lactococcus garvieae
1215	GCA_002427645.1	Lactococcus garvieae
1216	GCA_003531255.1	Lactococcus garvieae
1217	GCA_000269705.1	Lactococcus garvieae
1218	GCA_000212475.2	Lactococcus garvieae
1219	GCA_015548535.1	Lactococcus garvieae
1220	GCA_011365245.1	Lactococcus garvieae
1221	GCA_006782925.1	Lactococcus garvieae
1222	GCA_900114555.1	Lactococcus garvieae
1223	GCA_008692985.1	Lactococcus garvieae
1224	GCA_000739975.1	Lactococcus garvieae
1225	GCA_000300795.2	Lactococcus garvieae
1226	GCA_002441675.1	Lactococcus garvieae
1227	GCA_013374035.1	Lactococcus garvieae
1228	GCA_000305995.1	Lactococcus garvieae
1229	GCA_000236535.3	Lactococcus garvieae
1230	GCA_000236535.2	Lactococcus garvieae
1231	GCA_018348525.1	Lactococcus garvieae
1232	GCA_004310395.1	Methanofervidicoccus abyssi
1233	GCA_000196315.1	Croceibacter atlanticus
1234	GCA_002354475.1	Croceibacter atlanticus
1235	GCA_002384605.1	Croceibacter atlanticus
1236	GCA_900091565.1	Micromonospora marina
1237	GCA_000828635.1	Sulfuritalea hydrogenivorans
1238	GCA_000621165.1	Enterovibrio calviensis
1239	GCA_003097635.1	Flavobacterium psychrotolerans
1240	GCA_900450455.1	Eubacterium infirmum
1241	GCA_003721245.1	Marinomonas hwangdonensis
1242	GCA_013401995.1	Flavobacterium agri
1243	GCA_013366395.1	Flavobacterium agri
1244	GCA_009821115.1	Nitrincola alkalisediminis
1245	GCA_001857965.1	Flavobacterium commune
1246	GCA_019748715.1	Sporosarcina aquimarina
1247	GCA_000427425.1	Caldanaerobius polysaccharolyticus
1248	GCA_003254545.1	Flavobacterium tistrianum
1249	GCA_000741445.1	Bifidobacterium porcinum
1250	GCA_000771045.1	Bifidobacterium porcinum
1251	GCA_016028295.1	Staphylococcus auricularis
1252	GCA_018323945.1	Staphylococcus auricularis
1253	GCA_900478415.1	Staphylococcus auricularis
1254	GCA_016808715.1	Staphylococcus auricularis
1255	GCA_018408075.1	Staphylococcus auricularis
1256	GCA_001500315.1	Staphylococcus auricularis
1257	GCA_002902455.1	Staphylococcus auricularis
1258	GCA_003040695.1	Staphylococcus auricularis
1259	GCA_003040715.1	Staphylococcus auricularis
1260	GCA_001975785.1	Domibacillus epiphyticus
1261	GCA_016918095.1	Nakamurella flavida
1262	GCA_011765625.1	Shewanella aestuarii
1263	GCA_014647215.1	Shewanella aestuarii
1264	GCA_000429145.1	Aestuariibacter salexigens
1265	GCA_003415655.1	Vibrio maerlii
1266	GCA_000151105.2	Thermococcus barophilus
1267	GCA_000023465.1	Zunongwangia profunda
1268	GCA_020781955.1	Zunongwangia profunda
1269	GCA_000027065.2	Cronobacter turicensis
1270	GCA_011605535.1	Cronobacter turicensis
1271	GCA_011605685.1	Cronobacter turicensis
1272	GCA_002421105.1	Cronobacter turicensis
1273	GCA_009938345.1	Cronobacter turicensis
1274	GCA_009938395.1	Cronobacter turicensis
1275	GCA_007845795.1	Cronobacter turicensis
1276	GCA_013363985.1	Cronobacter turicensis
1277	GCA_002976555.1	Cronobacter turicensis
1278	GCA_001922905.1	Cronobacter turicensis
1279	GCA_001999505.1	Cronobacter turicensis
1280	GCA_002976535.1	Cronobacter turicensis
1281	GCA_000797465.1	Psychroserpens jangbogonensis
1282	GCA_000337815.1	Haloferax mucosum
1283	GCA_010078385.1	Chengkuizengella sediminis
1284	GCA_014649935.1	Streptomyces variabilis
1285	GCA_001709345.1	Terasakiispira papahanaumokuakeensis
1286	GCA_000741215.1	Bifidobacterium pullorum subsp. gallinarum
1287	GCA_000771505.1	Bifidobacterium pullorum subsp. gallinarum
1288	GCA_016899675.1	Bifidobacterium pullorum subsp. gallinarum
1289	GCA_002494345.1	Natrinema ejinorense
1290	GCA_000423445.1	Acidipropionibacterium thoenii
1291	GCA_008710035.1	Stenotrophomonas cyclobalanopsidis
1292	GCA_004366575.1	Algoriphagus zhangzhouensis
1293	GCA_900148515.1	Algoriphagus zhangzhouensis
1294	GCA_001955715.1	Rhodoferax saidenbachensis
1295	GCA_000498435.1	Rhodoferax saidenbachensis
1296	GCA_000337395.1	Halorubrum litoreum
1297	GCA_000213975.1	Centipeda periodontii
1298	GCA_016907095.1	Clavibacter michiganensis subsp. chilensis
1299	GCA_017876895.1	Clavibacter michiganensis subsp. chilensis
1300	GCA_002151125.1	Clavibacter michiganensis subsp. chilensis
1301	GCA_015351135.1	Clavibacter michiganensis subsp. chilensis
1302	GCA_000720485.1	Streptomyces ochraceiscleroticus
1303	GCA_004803695.1	Muribaculum gordoncarteri
1304	GCA_002746455.1	Bacillus fungorum
1305	GCA_003253475.1	Micromonospora phaseoli
1306	GCA_900109115.1	Micromonospora phaseoli
1307	GCA_016863675.1	Micromonospora phaseoli
1308	GCA_014646915.1	Deinococcus aquiradiocola
1309	GCA_000423545.1	Pseudomonas resinovorans
1310	GCA_001971705.1	Haloterrigena daqingensis
1311	GCA_900156445.1	Haloterrigena daqingensis
1312	GCA_000378765.1	Psychroflexus tropicus
1313	GCA_012103035.1	Brucella oryzae
1314	GCA_018138325.1	Brucella oryzae
1315	GCA_000380025.1	Streptococcus entericus
1316	GCA_003019715.1	Fusobacterium necrophorum subsp. funduliforme
1317	GCA_003732505.1	Fusobacterium necrophorum subsp. funduliforme
1318	GCA_003732525.1	Fusobacterium necrophorum subsp. funduliforme
1319	GCA_000242215.1	Fusobacterium necrophorum subsp. funduliforme
1320	GCA_000158295.2	Fusobacterium necrophorum subsp. funduliforme
1321	GCA_000622045.1	Fusobacterium necrophorum subsp. funduliforme
1322	GCA_001597335.1	Fusobacterium necrophorum subsp. funduliforme
1323	GCA_002761995.1	Fusobacterium necrophorum subsp. funduliforme
1324	GCA_902386295.1	Fusobacterium necrophorum subsp. funduliforme
1325	GCA_002762025.1	Fusobacterium necrophorum subsp. funduliforme
1326	GCA_018206505.1	Fusobacterium necrophorum subsp. funduliforme
1327	GCA_001597305.1	Fusobacterium necrophorum subsp. funduliforme
1328	GCA_001597385.1	Fusobacterium necrophorum subsp. funduliforme
1329	GCA_001596495.1	Fusobacterium necrophorum subsp. funduliforme
1330	GCA_000600355.1	Fusobacterium necrophorum subsp. funduliforme
1331	GCA_001597525.1	Fusobacterium necrophorum subsp. funduliforme
1332	GCA_001597445.1	Fusobacterium necrophorum subsp. funduliforme
1333	GCA_001597565.1	Fusobacterium necrophorum subsp. funduliforme
1334	GCA_001597395.1	Fusobacterium necrophorum subsp. funduliforme
1335	GCA_001597475.1	Fusobacterium necrophorum subsp. funduliforme
1336	GCA_001597325.1	Fusobacterium necrophorum subsp. funduliforme
1337	GCA_001597575.1	Fusobacterium necrophorum subsp. funduliforme
1338	GCA_001596475.1	Fusobacterium necrophorum subsp. funduliforme
1339	GCA_001597405.1	Fusobacterium necrophorum subsp. funduliforme
1340	GCA_001597465.1	Fusobacterium necrophorum subsp. funduliforme
1341	GCA_001597545.1	Fusobacterium necrophorum subsp. funduliforme
1342	GCA_001597315.1	Fusobacterium necrophorum subsp. funduliforme
1343	GCA_000292975.1	Fusobacterium necrophorum subsp. funduliforme
1344	GCA_001597485.1	Fusobacterium necrophorum subsp. funduliforme
1345	GCA_004134955.1	Fusobacterium necrophorum subsp. funduliforme
1346	GCA_004134945.1	Fusobacterium necrophorum subsp. funduliforme
1347	GCA_001596485.1	Fusobacterium necrophorum subsp. funduliforme
1348	GCA_900605005.1	Acidipropionibacterium timonense
1349	GCA_009184845.1	Lacticaseibacillus manihotivorans
1350	GCA_900447045.1	Clostridium paraputrificum
1351	GCA_015549795.1	Clostridium paraputrificum
1352	GCA_001404795.1	Clostridium paraputrificum
1353	GCA_900217205.1	Clostridium paraputrificum
1354	GCA_000424025.1	Clostridium paraputrificum
1355	GCA_015551185.1	Clostridium paraputrificum
1356	GCA_015551495.1	Clostridium paraputrificum
1357	GCA_900217185.1	Clostridium paraputrificum
1358	GCA_001679805.1	Clostridium paraputrificum
1359	GCA_902363745.1	Clostridium paraputrificum
1360	GCA_015559865.1	Clostridium paraputrificum
1361	GCA_902165935.1	Clostridium paraputrificum
1362	GCA_015556595.1	Clostridium paraputrificum
1363	GCA_015549545.1	Clostridium paraputrificum
1364	GCA_015561155.1	Clostridium paraputrificum
1365	GCA_015558145.1	Clostridium paraputrificum
1366	GCA_015667535.1	Clostridium paraputrificum
1367	GCA_003611795.1	Clostridium paraputrificum
1368	GCA_015559455.1	Clostridium paraputrificum
1369	GCA_900217195.1	Clostridium paraputrificum
1370	GCA_015668545.1	Clostridium paraputrificum
1371	GCA_003284655.1	Clostridium paraputrificum
1372	GCA_020844025.1	Acidithiobacillus ferriphilus
1373	GCA_018854785.1	Acidithiobacillus ferriphilus
1374	GCA_000878195.1	Mycolicibacterium llatzerense
1375	GCA_003284725.1	Magnetospirillum kuznetsovii
1376	GCA_900107045.1	Amycolatopsis xylanica
1377	GCA_003581585.1	Bacillus salacetis
1378	GCA_000504105.1	Pseudothermotoga hypogea
1379	GCA_000816145.1	Pseudothermotoga hypogea
1380	GCA_000711815.1	Pseudothermotoga hypogea
1381	GCA_011370175.1	Pseudothermotoga hypogea
1382	GCA_016907515.1	Nocardioides nitrophenolicus
1383	GCA_020002245.1	Bacillus badius
1384	GCA_000829555.1	Bacillus badius
1385	GCA_000829535.1	Bacillus badius
1386	GCA_001630115.1	Bacillus badius
1387	GCA_001700275.1	Bacillus badius
1388	GCA_002189605.1	Bacillus badius
1389	GCA_004365825.1	Bacillus badius
1390	GCA_001632185.1	Bacillus badius
1391	GCA_001591605.1	Bacillus badius
1392	GCA_018398355.1	Chelatococcus composti
1393	GCA_014201415.1	Chelatococcus composti
1394	GCA_014641535.1	Chelatococcus composti
1395	GCA_008368715.1	Nitrincola tapanii
1396	GCA_000695795.1	Flavobacterium seoulense
1397	GCA_014054725.1	Conchiformibius steedae
1398	GCA_000620925.1	Conchiformibius steedae
1399	GCA_003860055.1	Conchiformibius steedae
1400	GCA_003544935.1	Malaciobacter molluscorum
1401	GCA_002701265.1	Malaciobacter molluscorum
1402	GCA_000381725.1	Fusobacterium russii
1403	GCA_000337175.1	Natrinema gari
1404	GCA_004564355.1	Microbacterium wangchenii
1405	GCA_008017485.1	Microbacterium wangchenii
1406	GCA_019968625.1	Achromobacter mucicolens
1407	GCA_902859995.1	Achromobacter mucicolens
1408	GCA_902859725.1	Achromobacter mucicolens
1409	GCA_902860005.1	Achromobacter mucicolens
1410	GCA_902860105.1	Achromobacter mucicolens
1411	GCA_003053425.1	Achromobacter mucicolens
1412	GCA_000166095.1	Methanothermus fervidus
1413	GCA_001021935.1	Xanthomonas translucens
1414	GCA_003050685.1	Xanthomonas translucens
1415	GCA_006838285.1	Xanthomonas translucens
1416	GCA_008330965.1	Xanthomonas translucens
1417	GCA_008365355.1	Xanthomonas translucens
1418	GCA_017301655.1	Xanthomonas translucens
1419	GCA_017301695.1	Xanthomonas translucens
1420	GCA_017301715.1	Xanthomonas translucens
1421	GCA_017301795.1	Xanthomonas translucens
1422	GCA_017301835.1	Xanthomonas translucens
1423	GCA_017301855.1	Xanthomonas translucens
1424	GCA_900094325.1	Xanthomonas translucens
1425	GCA_001269865.1	Xanthomonas translucens
1426	GCA_009600865.1	Xanthomonas translucens
1427	GCA_017301775.1	Xanthomonas translucens
1428	GCA_000807145.1	Xanthomonas translucens
1429	GCA_001282805.1	Xanthomonas translucens
1430	GCA_001461995.1	Xanthomonas translucens
1431	GCA_001462155.1	Xanthomonas translucens
1432	GCA_001461915.1	Xanthomonas translucens
1433	GCA_001659895.1	Xanthomonas translucens
1434	GCA_001282885.1	Xanthomonas translucens
1435	GCA_001461905.1	Xanthomonas translucens
1436	GCA_001462145.1	Xanthomonas translucens
1437	GCA_001282765.1	Xanthomonas translucens
1438	GCA_000525875.1	Listeria floridensis
1439	GCA_000711795.1	Vibrio pacinii
1440	GCA_014649915.1	Streptomyces toxytricini
1441	GCA_900343145.1	Tessaracoccus timonensis
1442	GCA_014196335.1	Brevundimonas lenta
1443	GCA_001729725.1	Enterobacter hormaechei subsp. steigerwaltii
1444	GCA_019047945.1	Enterobacter hormaechei subsp. steigerwaltii
1445	GCA_016767735.1	Enterobacter hormaechei subsp. steigerwaltii
1446	GCA_016767755.1	Enterobacter hormaechei subsp. steigerwaltii
1447	GCA_016773135.1	Enterobacter hormaechei subsp. steigerwaltii
1448	GCA_016773155.1	Enterobacter hormaechei subsp. steigerwaltii
1449	GCA_900447525.1	Enterobacter hormaechei subsp. steigerwaltii
1450	GCA_002237465.1	Enterobacter hormaechei subsp. steigerwaltii
1451	GCA_016772905.1	Enterobacter hormaechei subsp. steigerwaltii
1452	GCA_016774235.1	Enterobacter hormaechei subsp. steigerwaltii
1453	GCA_008931785.1	Enterobacter hormaechei subsp. steigerwaltii
1454	GCA_015910265.1	Enterobacter hormaechei subsp. steigerwaltii
1455	GCA_016939555.1	Enterobacter hormaechei subsp. steigerwaltii
1456	GCA_002740875.1	Enterobacter hormaechei subsp. steigerwaltii
1457	GCA_015704705.1	Enterobacter hormaechei subsp. steigerwaltii
1458	GCA_009665085.1	Enterobacter hormaechei subsp. steigerwaltii
1459	GCA_008641715.1	Enterobacter hormaechei subsp. steigerwaltii
1460	GCA_015701055.1	Enterobacter hormaechei subsp. steigerwaltii
1461	GCA_900076435.1	Enterobacter hormaechei subsp. steigerwaltii
1462	GCA_900558595.1	Enterobacter hormaechei subsp. steigerwaltii
1463	GCA_001023225.1	Enterobacter hormaechei subsp. steigerwaltii
1464	GCA_900076825.1	Enterobacter hormaechei subsp. steigerwaltii
1465	GCA_900076565.1	Enterobacter hormaechei subsp. steigerwaltii
1466	GCA_015701035.1	Enterobacter hormaechei subsp. steigerwaltii
1467	GCA_900558245.1	Enterobacter hormaechei subsp. steigerwaltii
1468	GCA_900558145.1	Enterobacter hormaechei subsp. steigerwaltii
1469	GCA_001476035.1	Enterobacter hormaechei subsp. steigerwaltii
1470	GCA_008641735.1	Enterobacter hormaechei subsp. steigerwaltii
1471	GCA_900076525.1	Enterobacter hormaechei subsp. steigerwaltii
1472	GCA_900076635.1	Enterobacter hormaechei subsp. steigerwaltii
1473	GCA_900076235.1	Enterobacter hormaechei subsp. steigerwaltii
1474	GCA_900076245.1	Enterobacter hormaechei subsp. steigerwaltii
1475	GCA_900077715.1	Enterobacter hormaechei subsp. steigerwaltii
1476	GCA_001011865.1	Enterobacter hormaechei subsp. steigerwaltii
1477	GCA_001476005.1	Enterobacter hormaechei subsp. steigerwaltii
1478	GCA_900076885.1	Enterobacter hormaechei subsp. steigerwaltii
1479	GCA_900076205.1	Enterobacter hormaechei subsp. steigerwaltii
1480	GCA_900076765.1	Enterobacter hormaechei subsp. steigerwaltii
1481	GCA_019772055.1	Enterobacter hormaechei subsp. steigerwaltii
1482	GCA_003965685.1	Enterobacter hormaechei subsp. steigerwaltii
1483	GCA_900075315.1	Enterobacter hormaechei subsp. steigerwaltii
1484	GCA_001476055.1	Enterobacter hormaechei subsp. steigerwaltii
1485	GCA_900077985.1	Enterobacter hormaechei subsp. steigerwaltii
1486	GCA_019448935.1	Enterobacter hormaechei subsp. steigerwaltii
1487	GCA_900075615.1	Enterobacter hormaechei subsp. steigerwaltii
1488	GCA_900076555.1	Enterobacter hormaechei subsp. steigerwaltii
1489	GCA_004332215.1	Enterobacter hormaechei subsp. steigerwaltii
1490	GCA_011075205.1	Enterobacter hormaechei subsp. steigerwaltii
1491	GCA_018447355.1	Enterobacter hormaechei subsp. steigerwaltii
1492	GCA_900076465.1	Enterobacter hormaechei subsp. steigerwaltii
1493	GCA_004327755.2	Enterobacter hormaechei subsp. steigerwaltii
1494	GCA_003056805.1	Enterobacter hormaechei subsp. steigerwaltii
1495	GCA_900076495.1	Enterobacter hormaechei subsp. steigerwaltii
1496	GCA_001525015.1	Enterobacter hormaechei subsp. steigerwaltii
1497	GCA_001653625.1	Enterobacter hormaechei subsp. steigerwaltii
1498	GCA_009832555.1	Enterobacter hormaechei subsp. steigerwaltii
1499	GCA_001475405.1	Enterobacter hormaechei subsp. steigerwaltii
1500	GCA_019661145.1	Enterobacter hormaechei subsp. steigerwaltii
1501	GCA_001526025.1	Enterobacter hormaechei subsp. steigerwaltii
1502	GCA_018421195.1	Enterobacter hormaechei subsp. steigerwaltii
1503	GCA_008641895.1	Enterobacter hormaechei subsp. steigerwaltii
1504	GCA_015209005.1	Enterobacter hormaechei subsp. steigerwaltii
1505	GCA_001475795.1	Enterobacter hormaechei subsp. steigerwaltii
1506	GCA_002785805.1	Enterobacter hormaechei subsp. steigerwaltii
1507	GCA_018422215.1	Enterobacter hormaechei subsp. steigerwaltii
1508	GCA_000957775.1	Enterobacter hormaechei subsp. steigerwaltii
1509	GCA_001472575.1	Enterobacter hormaechei subsp. steigerwaltii
1510	GCA_015208945.1	Enterobacter hormaechei subsp. steigerwaltii
1511	GCA_018066405.1	Enterobacter hormaechei subsp. steigerwaltii
1512	GCA_018066385.1	Enterobacter hormaechei subsp. steigerwaltii
1513	GCA_002510085.1	Enterobacter hormaechei subsp. steigerwaltii
1514	GCA_018066415.1	Enterobacter hormaechei subsp. steigerwaltii
1515	GCA_000958025.1	Enterobacter hormaechei subsp. steigerwaltii
1516	GCA_015208805.1	Enterobacter hormaechei subsp. steigerwaltii
1517	GCA_001475635.1	Enterobacter hormaechei subsp. steigerwaltii
1518	GCA_013403095.1	Enterobacter hormaechei subsp. steigerwaltii
1519	GCA_013403065.1	Enterobacter hormaechei subsp. steigerwaltii
1520	GCA_016427775.1	Enterobacter hormaechei subsp. steigerwaltii
1521	GCA_001476095.1	Enterobacter hormaechei subsp. steigerwaltii
1522	GCA_002334525.1	Enterobacter hormaechei subsp. steigerwaltii
1523	GCA_016428125.1	Enterobacter hormaechei subsp. steigerwaltii
1524	GCA_000770745.2	Enterobacter hormaechei subsp. steigerwaltii
1525	GCA_002334565.1	Enterobacter hormaechei subsp. steigerwaltii
1526	GCA_000474945.1	Solimonas soli
1527	GCA_020667815.1	Cupriavidus pauculus
1528	GCA_019931045.1	Cupriavidus pauculus
1529	GCA_019795205.1	Cupriavidus pauculus
1530	GCA_002858765.1	Cupriavidus pauculus
1531	GCA_008801835.1	Cupriavidus pauculus
1532	GCA_001306415.1	Croceitalea dokdonensis
1533	GCA_002899825.2	Chryseobacterium phosphatilyticum
1534	GCA_004768465.1	Natronospirillum operosum
1535	GCA_013387465.1	Hydrogenophaga aromaticivorans
1536	GCA_018069775.1	Hydrogenophaga aromaticivorans
1537	GCA_900113275.1	Neptunomonas qingdaonensis
1538	GCA_016082375.1	Neptunomonas qingdaonensis
1539	GCA_000253235.1	Streptomyces venezuelae
1540	GCA_008639045.1	Streptomyces venezuelae
1541	GCA_008639165.1	Streptomyces venezuelae
1542	GCA_008705255.1	Streptomyces venezuelae
1543	GCA_001886595.1	Streptomyces venezuelae
1544	GCA_003182455.1	Streptomyces venezuelae
1545	GCA_009659415.1	Fundicoccus ignavus
1546	GCA_009659375.1	Fundicoccus ignavus
1547	GCA_002407265.1	Celeribacter ethanolicus
1548	GCA_001550095.1	Celeribacter ethanolicus
1549	GCA_001636415.1	Neobacillus drentensis
1550	GCA_001591445.1	Neobacillus drentensis
1551	GCA_006547165.1	Streptomyces ipomoeae
1552	GCA_000503215.1	Pseudomonas canadensis
1553	GCA_000382225.1	Hymenobacter aerophilus
1554	GCA_014199535.1	Hymenobacter latericoloratus
1555	GCA_900156695.1	Phaeovulum vinaykumarii
1556	GCA_900217755.1	Phaeovulum vinaykumarii
1557	GCA_001938945.1	Rhizobium rhizosphaerae
1558	GCA_002078095.1	Rhizobium rhizosphaerae
1559	GCA_000203875.1	Cupriavidus pinatubonensis
1560	GCA_019602855.1	Cupriavidus pinatubonensis
1561	GCA_914271535.1	Cupriavidus pinatubonensis
1562	GCA_000733475.1	Mangrovimonas yunxiaonensis
1563	GCA_014636995.1	Mangrovimonas yunxiaonensis
1564	GCA_001544875.2	Caballeronia hypogeia
1565	GCA_001687565.2	Planococcus antarcticus
1566	GCA_000264415.1	Planococcus antarcticus
1567	GCA_900112325.1	Micromonospora sediminimaris
1568	GCA_016863575.1	Micromonospora sediminimaris
1569	GCA_000768685.1	Knoellia subterranea
1570	GCA_900451225.1	Janthinobacterium lividum
1571	GCA_001678745.2	Janthinobacterium lividum
1572	GCA_001854915.1	Janthinobacterium lividum
1573	GCA_018138675.1	Janthinobacterium lividum
1574	GCA_000783415.1	Janthinobacterium lividum
1575	GCA_004364125.1	Sphingobacterium paludis
1576	GCA_006716315.1	Nocardioides albertanoniae
1577	GCA_900104135.1	Halomonas shengliensis
1578	GCA_001306455.1	Jiulongibacter sediminis
1579	GCA_004329705.1	Jiulongibacter sediminis
1580	GCA_003946515.1	Companilactobacillus zhongbaensis
1581	GCA_000621485.1	Alkaliphilus transvaalensis
1582	GCA_002797435.1	Sphingomonas koreensis
1583	GCA_001922385.1	Sphingomonas koreensis
1584	GCA_003951505.1	Sphingomonas koreensis
1585	GCA_003950875.1	Sphingomonas koreensis
1586	GCA_003951805.1	Sphingomonas koreensis
1587	GCA_003951885.1	Sphingomonas koreensis
1588	GCA_003951665.1	Sphingomonas koreensis
1589	GCA_003953205.1	Sphingomonas koreensis
1590	GCA_003950355.1	Sphingomonas koreensis
1591	GCA_003953125.1	Sphingomonas koreensis
1592	GCA_003953235.1	Sphingomonas koreensis
1593	GCA_003950395.1	Sphingomonas koreensis
1594	GCA_003950665.1	Sphingomonas koreensis
1595	GCA_003950895.1	Sphingomonas koreensis
1596	GCA_003951895.1	Sphingomonas koreensis
1597	GCA_003953275.1	Sphingomonas koreensis
1598	GCA_003953405.1	Sphingomonas koreensis
1599	GCA_003950925.1	Sphingomonas koreensis
1600	GCA_003951925.1	Sphingomonas koreensis
1601	GCA_003953225.1	Sphingomonas koreensis
1602	GCA_003951375.1	Sphingomonas koreensis
1603	GCA_003951955.1	Sphingomonas koreensis
1604	GCA_003953455.1	Sphingomonas koreensis
1605	GCA_003950915.1	Sphingomonas koreensis
1606	GCA_003950995.1	Sphingomonas koreensis
1607	GCA_003951015.1	Sphingomonas koreensis
1608	GCA_003951075.1	Sphingomonas koreensis
1609	GCA_003951455.1	Sphingomonas koreensis
1610	GCA_003953255.1	Sphingomonas koreensis
1611	GCA_003950475.1	Sphingomonas koreensis
1612	GCA_003951685.1	Sphingomonas koreensis
1613	GCA_003951945.1	Sphingomonas koreensis
1614	GCA_003951395.1	Sphingomonas koreensis
1615	GCA_003951695.1	Sphingomonas koreensis
1616	GCA_003951785.1	Sphingomonas koreensis
1617	GCA_003953355.1	Sphingomonas koreensis
1618	GCA_003953425.1	Sphingomonas koreensis
1619	GCA_003951705.1	Sphingomonas koreensis
1620	GCA_003951855.1	Sphingomonas koreensis
1621	GCA_003950405.1	Sphingomonas koreensis
1622	GCA_003951045.1	Sphingomonas koreensis
1623	GCA_003951525.1	Sphingomonas koreensis
1624	GCA_003951725.1	Sphingomonas koreensis
1625	GCA_003953025.1	Sphingomonas koreensis
1626	GCA_003950755.1	Sphingomonas koreensis
1627	GCA_003950855.1	Sphingomonas koreensis
1628	GCA_003953055.1	Sphingomonas koreensis
1629	GCA_003953135.1	Sphingomonas koreensis
1630	GCA_003953345.1	Sphingomonas koreensis
1631	GCA_003951355.1	Sphingomonas koreensis
1632	GCA_003951415.1	Sphingomonas koreensis
1633	GCA_003953325.1	Sphingomonas koreensis
1634	GCA_003953445.1	Sphingomonas koreensis
1635	GCA_003951475.1	Sphingomonas koreensis
1636	GCA_003951795.1	Sphingomonas koreensis
1637	GCA_003950955.1	Sphingomonas koreensis
1638	GCA_003950695.1	Sphingomonas koreensis
1639	GCA_001598395.1	Sphingomonas koreensis
1640	GCA_003950815.1	Sphingomonas koreensis
1641	GCA_003950975.1	Sphingomonas koreensis
1642	GCA_003951035.1	Sphingomonas koreensis
1643	GCA_003953035.1	Sphingomonas koreensis
1644	GCA_003950775.1	Sphingomonas koreensis
1645	GCA_003953155.1	Sphingomonas koreensis
1646	GCA_003951425.1	Sphingomonas koreensis
1647	GCA_003953265.1	Sphingomonas koreensis
1648	GCA_003953045.1	Sphingomonas koreensis
1649	GCA_003950495.1	Sphingomonas koreensis
1650	GCA_900110285.1	Paracoccus alcaliphilus
1651	GCA_000092465.1	Staphylothermus hellenicus
1652	GCA_014639275.1	Arthrobacter liuii
1653	GCA_900115145.1	Salegentibacter flavus
1654	GCA_003217475.1	Williamsia limnetica
1655	GCA_001611795.1	Streptomyces qaidamensis
1656	GCA_009184635.1	Rudanella paleaurantiibacter
1657	GCA_019469265.1	Lactobacillus panisapium
1658	GCA_019469325.1	Lactobacillus panisapium
1659	GCA_019469345.1	Lactobacillus panisapium
1660	GCA_019469365.1	Lactobacillus panisapium
1661	GCA_002916935.1	Lactobacillus panisapium
1662	GCA_900167935.1	Maribacter arcticus
1663	GCA_000204155.1	Micromonospora maris
1664	GCA_001507315.1	Micromonospora maris
1665	GCA_003258705.1	Arcticibacterium luteifluviistationis
1666	GCA_000372385.1	Corynebacterium ciconiae
1667	GCA_016899895.1	Bacteroides gallinaceum
1668	GCA_011044775.1	Limisphaera ngatamarikiensis
1669	GCA_014642795.1	Pseudohongiella nitratireducens
1670	GCA_001642735.1	Pseudohongiella nitratireducens
1671	GCA_001642775.1	Pseudohongiella nitratireducens
1672	GCA_000701665.1	Agathobaculum desmolans
1673	GCA_000522545.2	Paraburkholderia caribensis
1674	GCA_001611015.1	Paraburkholderia caribensis
1675	GCA_013378095.1	Paraburkholderia caribensis
1676	GCA_020544345.1	Paraburkholderia caribensis
1677	GCA_001449005.1	Paraburkholderia caribensis
1678	GCA_002902945.1	Paraburkholderia caribensis
1679	GCA_902833515.1	Paraburkholderia caribensis
1680	GCA_004360145.1	Aliiroseovarius marinus
1681	GCA_900129775.1	Halobaculum gomorrense
1682	GCA_000419685.1	Flavobacterium antarcticum
1683	GCA_000422645.1	Ferrimonas futtsuensis
1684	GCA_011758745.1	Amycolatopsis granulosa
1685	GCA_003004765.2	Rhodococcus rhodochrous
1686	GCA_900187265.1	Rhodococcus rhodochrous
1687	GCA_009831075.1	Rhodococcus rhodochrous
1688	GCA_019633605.1	Rhodococcus rhodochrous
1689	GCA_900177695.1	Rhodococcus rhodochrous
1690	GCA_015351415.1	Rhodococcus rhodochrous
1691	GCA_001047055.1	Rhodococcus rhodochrous
1692	GCA_007830015.1	Rhodococcus rhodochrous
1693	GCA_007829555.1	Rhodococcus rhodochrous
1694	GCA_001646825.1	Rhodococcus rhodochrous
1695	GCA_000374845.1	Paenibacillus terrigena
1696	GCA_013409625.1	Nocardioides kongjuensis
1697	GCA_000241055.1	Oenococcus kitaharae
1698	GCA_000428085.1	Oenococcus kitaharae
1699	GCA_001752505.1	Oenococcus kitaharae
1700	GCA_001752515.1	Oenococcus kitaharae
1701	GCA_001752545.1	Oenococcus kitaharae
1702	GCA_003610735.1	Tenacibaculum lutimaris
1703	GCA_000518245.1	Brachyspira alvinipulli
1704	GCA_002770595.1	Chryseobacterium camelliae
1705	GCA_014648135.1	Deinococcus sedimenti
1706	GCA_002019795.1	Bacillus alkalicellulosilyticus
1707	GCA_900452715.1	Legionella moravica
1708	GCA_001467865.1	Legionella moravica
1709	GCA_000423305.1	Legionella moravica
1710	GCA_900640165.1	Legionella moravica
1711	GCA_004886325.1	Cellulomonas telluris
1712	GCA_018501965.1	Staphylococcus pseudoxylosus
1713	GCA_018502245.1	Staphylococcus pseudoxylosus
1714	GCA_018514305.1	Staphylococcus pseudoxylosus
1715	GCA_016774515.1	Staphylococcus pseudoxylosus
1716	GCA_016837605.1	Staphylococcus pseudoxylosus
1717	GCA_003697915.1	Staphylococcus pseudoxylosus
1718	GCA_014197695.1	Rhodoblastus acidophilus
1719	GCA_001039045.1	Lactiplantibacillus herbarum
1720	GCA_000711895.1	Photorhabdus australis subsp. australis
1721	GCA_000008625.1	Aquifex aeolicus
1722	GCA_000341145.1	Nocardiopsis xinjiangensis
1723	GCA_002845745.1	Telmatospirillum siberiense
1724	GCA_001045555.1	Marinobacter subterrani
1725	GCA_009720775.1	Pseudoduganella danionis
1726	GCA_004339025.1	Volucribacter psittacicida
1727	GCA_002015115.1	Haemophilus paracuniculus
1728	GCA_900107925.1	Amycolatopsis pretoriensis
1729	GCA_014138635.1	Aminobacter ciceronei
1730	GCA_900105665.1	Thalassospira permensis
1731	GCA_000714555.1	Thalassospira permensis
1732	GCA_016811915.1	Brevibacillus choshinensis
1733	GCA_001420695.1	Brevibacillus choshinensis
1734	GCA_000016585.1	Shewanella putrefaciens
1735	GCA_000169215.2	Shewanella putrefaciens
1736	GCA_003044255.1	Shewanella putrefaciens
1737	GCA_009730575.1	Shewanella putrefaciens
1738	GCA_016406325.1	Shewanella putrefaciens
1739	GCA_017068195.1	Shewanella putrefaciens
1740	GCA_019599125.1	Shewanella putrefaciens
1741	GCA_900457065.1	Shewanella putrefaciens
1742	GCA_014647555.1	Shewanella putrefaciens
1743	GCA_000615005.1	Shewanella putrefaciens
1744	GCA_001591325.1	Shewanella putrefaciens
1745	GCA_000757785.1	Pluralibacter gergoviae
1746	GCA_003019925.1	Pluralibacter gergoviae
1747	GCA_902387975.1	Pluralibacter gergoviae
1748	GCA_900454925.1	Pluralibacter gergoviae
1749	GCA_002588535.1	Pluralibacter gergoviae
1750	GCA_002151975.1	Pluralibacter gergoviae
1751	GCA_002152975.1	Pluralibacter gergoviae
1752	GCA_902729455.1	Pluralibacter gergoviae
1753	GCA_001038215.1	Pluralibacter gergoviae
1754	GCA_016620355.1	Pluralibacter gergoviae
1755	GCA_001038375.1	Pluralibacter gergoviae
1756	GCA_001038295.1	Pluralibacter gergoviae
1757	GCA_001858335.1	Pluralibacter gergoviae
1758	GCA_001038385.1	Pluralibacter gergoviae
1759	GCA_001038345.1	Pluralibacter gergoviae
1760	GCA_001038235.1	Pluralibacter gergoviae
1761	GCA_002161945.1	Pluralibacter gergoviae
1762	GCA_001598855.1	Pluralibacter gergoviae
1763	GCA_000957245.1	Pluralibacter gergoviae
1764	GCA_001038285.1	Pluralibacter gergoviae
1765	GCA_001038225.1	Pluralibacter gergoviae
1766	GCA_016758055.1	Pluralibacter gergoviae
1767	GCA_005696695.1	Schaalia odontolytica
1768	GCA_009730335.1	Schaalia odontolytica
1769	GCA_000154225.1	Schaalia odontolytica
1770	GCA_001462375.1	Schaalia odontolytica
1771	GCA_000163415.1	Schaalia odontolytica
1772	GCA_900445025.1	Schaalia odontolytica
1773	GCA_002847525.1	Schaalia odontolytica
1774	GCA_020561905.1	Schaalia odontolytica
1775	GCA_900198645.1	Helicobacter aurati
1776	GCA_003364265.1	Helicobacter aurati
1777	GCA_900172265.1	Roseivivax jejudonensis
1778	GCA_003074135.1	Euzebya tangerina
1779	GCA_900683755.1	Ruthenibacterium lactatiformans
1780	GCA_009695715.1	Ruthenibacterium lactatiformans
1781	GCA_008668995.1	Ruthenibacterium lactatiformans
1782	GCA_009717945.1	Ruthenibacterium lactatiformans
1783	GCA_009718015.1	Ruthenibacterium lactatiformans
1784	GCA_009717925.1	Ruthenibacterium lactatiformans
1785	GCA_008669105.1	Ruthenibacterium lactatiformans
1786	GCA_009718065.1	Ruthenibacterium lactatiformans
1787	GCA_009717905.1	Ruthenibacterium lactatiformans
1788	GCA_008670955.1	Ruthenibacterium lactatiformans
1789	GCA_009718075.1	Ruthenibacterium lactatiformans
1790	GCA_009718025.1	Ruthenibacterium lactatiformans
1791	GCA_009718115.1	Ruthenibacterium lactatiformans
1792	GCA_009717935.1	Ruthenibacterium lactatiformans
1793	GCA_000949455.1	Ruthenibacterium lactatiformans
1794	GCA_001481375.1	Ruthenibacterium lactatiformans
1795	GCA_016937435.1	Ruthenibacterium lactatiformans
1796	GCA_009718005.1	Ruthenibacterium lactatiformans
1797	GCA_009718125.1	Ruthenibacterium lactatiformans
1798	GCA_016937415.1	Ruthenibacterium lactatiformans
1799	GCA_016937335.1	Ruthenibacterium lactatiformans
1800	GCA_016937475.1	Ruthenibacterium lactatiformans
1801	GCA_016937425.1	Ruthenibacterium lactatiformans
1802	GCA_016937385.1	Ruthenibacterium lactatiformans
1803	GCA_000423785.1	Tetragenococcus muriaticus
1804	GCA_004369205.1	Pelotomaculum schinkii
1805	GCA_000018565.1	Herpetosiphon aurantiacus
1806	GCA_002893625.1	Mangrovicella endophytica
1807	GCA_004342665.1	Samsonia erythrinae
1808	GCA_000383875.1	Caldibacillus debilis
1809	GCA_003390795.1	Caldibacillus debilis
1810	GCA_003627895.1	Caldibacillus debilis
1811	GCA_003387715.1	Caldibacillus debilis
1812	GCA_003387685.1	Caldibacillus debilis
1813	GCA_001587535.1	Caldibacillus debilis
1814	GCA_003499275.1	Sphingomonas mesophila
1815	GCA_007830125.1	Chitinophaga japonensis
1816	GCA_000247545.1	Pyrobaculum oguniense
1817	GCA_001951175.1	Companilactobacillus crustorum
1818	GCA_001438825.1	Companilactobacillus crustorum
1819	GCA_001434585.1	Companilactobacillus crustorum
1820	GCA_007992035.1	Companilactobacillus crustorum
1821	GCA_008017415.1	Microbacterium hatanonis
1822	GCA_000420145.1	Paracoccus zeaxanthinifaciens
1823	GCA_008275125.1	Chromobacterium paludis
1824	GCA_006152145.1	Rubellimicrobium roseum
1825	GCA_000479045.1	Cetobacterium somerae
1826	GCA_902375135.1	Cetobacterium somerae
1827	GCA_002355435.1	Mucilaginibacter gotjawali
1828	GCA_014191635.1	Mucilaginibacter gotjawali
1829	GCA_002925845.1	Roseovarius nitratireducens
1830	GCA_000786195.1	Kocuria polaris
1831	GCA_003670275.1	Helicobacter labetoulli
1832	GCA_000237205.1	Simkania negevensis
1833	GCA_004153455.1	Pusillimonas ginsengisoli
1834	GCA_005239165.1	Pusillimonas ginsengisoli
1835	GCA_000261025.1	Prevotella intermedia
1836	GCA_001548195.1	Prevotella intermedia
1837	GCA_001953935.1	Prevotella intermedia
1838	GCA_001953955.1	Prevotella intermedia
1839	GCA_002753835.1	Prevotella intermedia
1840	GCA_900455005.1	Prevotella intermedia
1841	GCA_002762425.1	Prevotella intermedia
1842	GCA_002753855.1	Prevotella intermedia
1843	GCA_000439065.1	Prevotella intermedia
1844	GCA_000519165.1	Prevotella intermedia
1845	GCA_001594285.1	Prevotella intermedia
1846	GCA_000955645.1	Prevotella intermedia
1847	GCA_900142405.1	Muricauda antarctica
1848	GCA_900112295.1	Muricauda antarctica
1849	GCA_001704615.3	Acinetobacter defluvii
1850	GCA_013072655.1	Acinetobacter defluvii
1851	GCA_000757385.1	Flavobacterium aquatile
1852	GCA_002217235.1	Flavobacterium aquatile
1853	GCA_006539785.1	Flavobacterium aquatile
1854	GCA_015234585.1	Alkalihalobacillus hwajinpoensis
1855	GCA_020524165.1	Alkalihalobacillus hwajinpoensis
1856	GCA_020524205.1	Alkalihalobacillus hwajinpoensis
1857	GCA_009856375.1	Alkalihalobacillus hwajinpoensis
1858	GCA_020171785.1	Alkalihalobacillus hwajinpoensis
1859	GCA_009363095.1	Paenibacillus cellulositrophicus
1860	GCA_900188405.1	Streptomyces glauciniger
1861	GCA_014640815.1	Halomonas lutescens
1862	GCA_900169305.1	Marinilactibacillus piezotolerans
1863	GCA_900114235.1	Marinilactibacillus piezotolerans
1864	GCA_003660385.1	Helicobacter mehlei
1865	GCA_007280785.1	Helicobacter mehlei
1866	GCA_003660265.1	Helicobacter mehlei
1867	GCA_005860925.2	Rhizobium indicum
1868	GCA_005862305.2	Rhizobium indicum
1869	GCA_013415125.1	Halomonas glaciei
1870	GCA_000966195.1	Domibacillus robiginosus
1871	GCA_013409225.1	Nocardioides lianchengensis
1872	GCA_900101465.1	Nocardioides lianchengensis
1873	GCA_002214545.1	Thermococcus thioreducens
1874	GCA_900109425.1	Thermococcus thioreducens
1875	GCA_001418715.1	Thermococcus thioreducens
1876	GCA_000011985.1	Lactobacillus acidophilus
1877	GCA_000389675.2	Lactobacillus acidophilus
1878	GCA_000934625.1	Lactobacillus acidophilus
1879	GCA_002224305.1	Lactobacillus acidophilus
1880	GCA_002286215.1	Lactobacillus acidophilus
1881	GCA_003047065.1	Lactobacillus acidophilus
1882	GCA_003952845.1	Lactobacillus acidophilus
1883	GCA_013342945.1	Lactobacillus acidophilus
1884	GCA_001868765.1	Lactobacillus acidophilus
1885	GCA_017009725.1	Lactobacillus acidophilus
1886	GCA_002914945.1	Lactobacillus acidophilus
1887	GCA_017009515.1	Lactobacillus acidophilus
1888	GCA_017009595.1	Lactobacillus acidophilus
1889	GCA_001591845.1	Lactobacillus acidophilus
1890	GCA_017009655.1	Lactobacillus acidophilus
1891	GCA_000442865.1	Lactobacillus acidophilus
1892	GCA_017009715.1	Lactobacillus acidophilus
1893	GCA_000786395.1	Lactobacillus acidophilus
1894	GCA_017009575.1	Lactobacillus acidophilus
1895	GCA_017009605.1	Lactobacillus acidophilus
1896	GCA_000442825.1	Lactobacillus acidophilus
1897	GCA_013867555.1	Lactobacillus acidophilus
1898	GCA_017009475.1	Lactobacillus acidophilus
1899	GCA_000469765.1	Lactobacillus acidophilus
1900	GCA_013867605.1	Lactobacillus acidophilus
1901	GCA_017009695.1	Lactobacillus acidophilus
1902	GCA_001950045.1	Lactobacillus acidophilus
1903	GCA_004348805.1	Lactobacillus acidophilus
1904	GCA_902386525.1	Lactobacillus acidophilus
1905	GCA_000615165.1	Lactobacillus acidophilus
1906	GCA_000469745.1	Lactobacillus acidophilus
1907	GCA_009741835.1	Lactobacillus acidophilus
1908	GCA_009742735.1	Lactobacillus acidophilus
1909	GCA_017009485.1	Lactobacillus acidophilus
1910	GCA_003061925.1	Lactobacillus acidophilus
1911	GCA_003061985.1	Lactobacillus acidophilus
1912	GCA_008868625.1	Lactobacillus acidophilus
1913	GCA_001433895.1	Lactobacillus acidophilus
1914	GCA_003053135.1	Lactobacillus acidophilus
1915	GCA_003061945.1	Lactobacillus acidophilus
1916	GCA_000469705.1	Lactobacillus acidophilus
1917	GCA_003053245.1	Lactobacillus acidophilus
1918	GCA_003062025.1	Lactobacillus acidophilus
1919	GCA_003641085.1	Lactobacillus acidophilus
1920	GCA_003061885.1	Lactobacillus acidophilus
1921	GCA_003062045.1	Lactobacillus acidophilus
1922	GCA_003061905.1	Lactobacillus acidophilus
1923	GCA_000159715.1	Lactobacillus acidophilus
1924	GCA_003061965.1	Lactobacillus acidophilus
1925	GCA_017695935.1	Lactobacillus acidophilus
1926	GCA_018252545.1	Lactobacillus acidophilus
1927	GCA_002406675.1	Lactobacillus acidophilus
1928	GCA_001639165.1	Lactobacillus acidophilus
1929	GCA_003062005.1	Lactobacillus acidophilus
1930	GCA_000497795.1	Lactobacillus acidophilus
1931	GCA_006738645.1	Stella humosa
1932	GCA_003751345.1	Stella humosa
1933	GCA_003254335.1	Cereibacter changlensis
1934	GCA_014641695.1	Nitratireductor aestuarii
1935	GCA_003201335.1	Paenibacillus taichungensis
1936	GCA_003287275.1	Paenibacillus taichungensis
1937	GCA_013359905.1	Paenibacillus taichungensis
1938	GCA_003014655.1	Planomicrobium soli
1939	GCA_003814555.1	Vulcaniibacterium tengchongense
1940	GCA_008033455.1	Vulcaniibacterium tengchongense
1941	GCA_001642695.2	Streptomyces chilikensis
1942	GCA_900106975.1	Pseudomonas kuykendallii
1943	GCA_003241145.1	Pseudomonas kuykendallii
1944	GCA_014203795.1	Streptosporangium album
1945	GCA_014651035.1	Streptomyces lomondensis
1946	GCA_000342005.1	Amycolatopsis decaplanina
1947	GCA_002214185.1	Streptomyces capitiformicae
1948	GCA_014653855.1	Streptomyces capitiformicae
1949	GCA_000381265.1	Curvibacter lanceolatus
1950	GCA_000024385.1	Thermomonospora curvata
1951	GCA_000423525.1	Proteocatella sphenisci
1952	GCA_900157305.1	Mesotoga infera
1953	GCA_007163885.2	Halomonas axialensis
1954	GCA_020782375.1	Halomonas axialensis
1955	GCA_000334915.1	Dyella ginsengisoli
1956	GCA_000970675.1	Domibacillus tundrae
1957	GCA_002259795.1	Bifidobacterium aquikefiri
1958	GCA_900103865.1	Halomonas arcis
1959	GCA_009707925.1	Blautia luti
1960	GCA_015669135.1	Blautia luti
1961	GCA_000312445.1	Phocaeicola abscessus
1962	GCA_000214825.1	Thiomicrospira cyclica
1963	GCA_000720835.1	Streptomyces achromogenes subsp. achromogenes
1964	GCA_003047285.1	Nocardioides allogilvus
1965	GCA_003096035.1	Flavobacterium album
1966	GCA_001262015.1	Prevotella fusca
1967	GCA_018128145.1	Prevotella fusca
1968	GCA_000614245.1	Prevotella fusca
1969	GCA_002007485.1	Bartonella apis
1970	GCA_002007505.1	Bartonella apis
1971	GCA_002007565.1	Bartonella apis
1972	GCA_003867075.1	Tenacibaculum mesophilum
1973	GCA_011952225.1	Tenacibaculum mesophilum
1974	GCA_900129475.1	Tenacibaculum mesophilum
1975	GCA_000733125.1	Parvularcula oceani
1976	GCA_002355535.1	Aurantimicrobium minutum
1977	GCA_900113085.1	Fontimonas thermophila
1978	GCA_900453875.1	Bergeriella denitrificans
1979	GCA_007971525.1	Mucilaginibacter ginsenosidivorax
1980	GCA_000337215.1	Natronolimnohabitans innermongolicus
1981	GCA_000012365.1	Burkholderia thailandensis
1982	GCA_000152285.1	Burkholderia thailandensis
1983	GCA_000567905.1	Burkholderia thailandensis
1984	GCA_000567925.1	Burkholderia thailandensis
1985	GCA_000567945.1	Burkholderia thailandensis
1986	GCA_000706745.1	Burkholderia thailandensis
1987	GCA_000764595.1	Burkholderia thailandensis
1988	GCA_000765375.1	Burkholderia thailandensis
1989	GCA_000808035.2	Burkholderia thailandensis
1990	GCA_000877335.1	Burkholderia thailandensis
1991	GCA_000959425.1	Burkholderia thailandensis
1992	GCA_001718295.1	Burkholderia thailandensis
1993	GCA_001718595.1	Burkholderia thailandensis
1994	GCA_001718615.1	Burkholderia thailandensis
1995	GCA_002891095.1	Burkholderia thailandensis
1996	GCA_002891115.1	Burkholderia thailandensis
1997	GCA_002891155.1	Burkholderia thailandensis
1998	GCA_003020025.1	Burkholderia thailandensis
1999	GCA_003020185.1	Burkholderia thailandensis
[truncated: 59,859 more rows]
