# Supplementary material for: Specific biomarker mining and rapid detection of Burkholderia cepacia complex by recombinase polymerase amplification
Source: Front Microbiol. 2023 Sep 14;14:1270760. doi: 10.3389/fmicb.2023.1270760 (PMC10539473; doi:10.3389/fmicb.2023.1270760)
Supplement: Supplementary file 3 [file Table_3.XLSX]

## Sheet: Sheet1
No.	GenBank accession ID	Representative BCC strains in validation in silico for primer
1	GCA_020843905.1	Burkholderia ambifaria
2	GCA_020843985.1	Burkholderia ambifaria
3	GCA_000019925.1	Burkholderia ambifaria
4	GCA_000203915.1	Burkholderia ambifaria
5	GCA_000959545.1	Burkholderia ambifaria
6	GCA_002554435.1	Burkholderia ambifaria
7	GCA_016127755.1	Burkholderia ambifaria
8	GCA_900631675.1	Burkholderia ambifaria
9	GCA_016458785.1	Burkholderia ambifaria
10	GCA_011392275.1	Burkholderia ambifaria
11	GCA_018147975.1	Burkholderia ambifaria
12	GCA_018147885.1	Burkholderia ambifaria
13	GCA_018145975.1	Burkholderia ambifaria
14	GCA_902829705.1	Burkholderia ambifaria
15	GCA_018147175.1	Burkholderia ambifaria
16	GCA_902829565.1	Burkholderia ambifaria
17	GCA_902829895.1	Burkholderia ambifaria
18	GCA_902829845.1	Burkholderia ambifaria
19	GCA_902829935.1	Burkholderia ambifaria
20	GCA_902829825.1	Burkholderia ambifaria
21	GCA_902830085.1	Burkholderia ambifaria
22	GCA_018146915.1	Burkholderia ambifaria
23	GCA_902829875.1	Burkholderia ambifaria
24	GCA_902830205.1	Burkholderia ambifaria
25	GCA_902829645.1	Burkholderia ambifaria
26	GCA_902829675.1	Burkholderia ambifaria
27	GCA_902829435.1	Burkholderia ambifaria
28	GCA_902829985.1	Burkholderia ambifaria
29	GCA_018146615.1	Burkholderia ambifaria
30	GCA_902829885.1	Burkholderia ambifaria
31	GCA_902829835.1	Burkholderia ambifaria
32	GCA_001443045.1	Burkholderia ambifaria
33	GCA_902829415.1	Burkholderia ambifaria
34	GCA_902830065.1	Burkholderia ambifaria
35	GCA_902829855.1	Burkholderia ambifaria
36	GCA_902829955.1	Burkholderia ambifaria
37	GCA_902829995.1	Burkholderia ambifaria
38	GCA_902829775.1	Burkholderia ambifaria
39	GCA_018147355.1	Burkholderia ambifaria
40	GCA_902829735.1	Burkholderia ambifaria
41	GCA_902829725.1	Burkholderia ambifaria
42	GCA_902829765.1	Burkholderia ambifaria
43	GCA_902829815.1	Burkholderia ambifaria
44	GCA_902829665.1	Burkholderia ambifaria
45	GCA_018147285.1	Burkholderia ambifaria
46	GCA_902829655.1	Burkholderia ambifaria
47	GCA_902829945.1	Burkholderia ambifaria
48	GCA_902830015.1	Burkholderia ambifaria
49	GCA_902830055.1	Burkholderia ambifaria
50	GCA_019795715.1	Burkholderia ambifaria
51	GCA_902830005.1	Burkholderia ambifaria
52	GCA_902829965.1	Burkholderia ambifaria
53	GCA_902829465.1	Burkholderia ambifaria
54	GCA_002981655.1	Burkholderia ambifaria
55	GCA_902829785.1	Burkholderia ambifaria
56	GCA_902829805.1	Burkholderia ambifaria
57	GCA_902830045.1	Burkholderia ambifaria
58	GCA_902829755.1	Burkholderia ambifaria
59	GCA_018147415.1	Burkholderia ambifaria
60	GCA_902830165.1	Burkholderia ambifaria
61	GCA_902829925.1	Burkholderia ambifaria
62	GCA_902830125.1	Burkholderia ambifaria
63	GCA_902830025.1	Burkholderia ambifaria
64	GCA_902829475.1	Burkholderia ambifaria
65	GCA_902829905.1	Burkholderia ambifaria
66	GCA_902829975.1	Burkholderia ambifaria
67	GCA_002980755.1	Burkholderia ambifaria
68	GCA_902830155.1	Burkholderia ambifaria
69	GCA_902829695.1	Burkholderia ambifaria
70	GCA_902830095.1	Burkholderia ambifaria
71	GCA_902830075.1	Burkholderia ambifaria
72	GCA_902829685.1	Burkholderia ambifaria
73	GCA_902830115.1	Burkholderia ambifaria
74	GCA_902830175.1	Burkholderia ambifaria
75	GCA_902830105.1	Burkholderia ambifaria
76	GCA_902830225.1	Burkholderia ambifaria
77	GCA_902829865.1	Burkholderia ambifaria
78	GCA_902829595.1	Burkholderia ambifaria
79	GCA_902830035.1	Burkholderia ambifaria
80	GCA_016458805.1	Burkholderia anthina
81	GCA_017514945.1	Burkholderia anthina
82	GCA_902830325.1	Burkholderia anthina
83	GCA_016836725.1	Burkholderia anthina
84	GCA_902498995.1	Burkholderia anthina
85	GCA_902830145.1	Burkholderia anthina
86	GCA_902830395.1	Burkholderia anthina
87	GCA_020419555.1	Burkholderia anthina
88	GCA_019795875.1	Burkholderia anthina
89	GCA_902830335.1	Burkholderia anthina
90	GCA_902830365.1	Burkholderia anthina
91	GCA_902830425.1	Burkholderia arboris
92	GCA_020421325.1	Burkholderia arboris
93	GCA_020419455.1	Burkholderia arboris
94	GCA_902499125.1	Burkholderia arboris
95	GCA_019880085.1	Burkholderia arboris
96	GCA_001883705.2	Burkholderia catarinensis
97	GCA_001999785.1	Burkholderia cenocepacia
98	GCA_001718515.1	Burkholderia cenocepacia
99	GCA_001999825.1	Burkholderia cenocepacia
100	GCA_012273415.1	Burkholderia cenocepacia
101	GCA_000014085.1	Burkholderia cenocepacia
102	GCA_000019505.1	Burkholderia cenocepacia
103	GCA_000152565.1	Burkholderia cenocepacia
104	GCA_000236215.4	Burkholderia cenocepacia
105	GCA_001606135.1	Burkholderia cenocepacia
106	GCA_001718895.1	Burkholderia cenocepacia
107	GCA_002007585.1	Burkholderia cenocepacia
108	GCA_003076415.1	Burkholderia cenocepacia
109	GCA_003938695.1	Burkholderia cenocepacia
110	GCA_003940705.1	Burkholderia cenocepacia
111	GCA_003966315.1	Burkholderia cenocepacia
112	GCA_018223805.1	Burkholderia cenocepacia
113	GCA_900100915.1	Burkholderia cenocepacia
114	GCA_000009485.1	Burkholderia cenocepacia
115	GCA_000203955.1	Burkholderia cenocepacia
116	GCA_001484665.1	Burkholderia cenocepacia
117	GCA_001606115.1	Burkholderia cenocepacia
118	GCA_001999805.1	Burkholderia cenocepacia
119	GCA_001999885.1	Burkholderia cenocepacia
120	GCA_001999925.1	Burkholderia cenocepacia
121	GCA_003938685.1	Burkholderia cenocepacia
122	GCA_013349105.1	Burkholderia cenocepacia
123	GCA_014211915.1	Burkholderia cenocepacia
124	GCA_014357995.1	Burkholderia cenocepacia
125	GCA_905400155.1	Burkholderia cenocepacia
126	GCA_905400185.1	Burkholderia cenocepacia
127	GCA_905400195.1	Burkholderia cenocepacia
128	GCA_905400215.1	Burkholderia cenocepacia
129	GCA_905400225.1	Burkholderia cenocepacia
130	GCA_905400235.1	Burkholderia cenocepacia
131	GCA_905400275.1	Burkholderia cenocepacia
132	GCA_905400285.1	Burkholderia cenocepacia
133	GCA_905400295.1	Burkholderia cenocepacia
134	GCA_905400305.1	Burkholderia cenocepacia
135	GCA_905400315.1	Burkholderia cenocepacia
136	GCA_905400325.1	Burkholderia cenocepacia
137	GCA_905400335.1	Burkholderia cenocepacia
138	GCA_905400345.1	Burkholderia cenocepacia
139	GCA_905400355.1	Burkholderia cenocepacia
140	GCA_905400365.1	Burkholderia cenocepacia
141	GCA_905400375.1	Burkholderia cenocepacia
142	GCA_905400385.1	Burkholderia cenocepacia
143	GCA_905400395.1	Burkholderia cenocepacia
144	GCA_905400405.1	Burkholderia cenocepacia
145	GCA_905400415.1	Burkholderia cenocepacia
146	GCA_905400425.1	Burkholderia cenocepacia
147	GCA_905400435.1	Burkholderia cenocepacia
148	GCA_905400445.1	Burkholderia cenocepacia
149	GCA_905400455.1	Burkholderia cenocepacia
150	GCA_905400465.1	Burkholderia cenocepacia
151	GCA_905400475.1	Burkholderia cenocepacia
152	GCA_905400485.1	Burkholderia cenocepacia
153	GCA_905400495.1	Burkholderia cenocepacia
154	GCA_905400505.1	Burkholderia cenocepacia
155	GCA_905400515.1	Burkholderia cenocepacia
156	GCA_905400525.1	Burkholderia cenocepacia
157	GCA_905400535.1	Burkholderia cenocepacia
158	GCA_905400545.1	Burkholderia cenocepacia
159	GCA_905400555.1	Burkholderia cenocepacia
160	GCA_905400565.1	Burkholderia cenocepacia
161	GCA_905400575.1	Burkholderia cenocepacia
162	GCA_001984275.1	Burkholderia cenocepacia
163	GCA_018223765.1	Burkholderia cenocepacia
164	GCA_002891255.1	Burkholderia cenocepacia
165	GCA_018228625.1	Burkholderia cenocepacia
166	GCA_001984315.1	Burkholderia cenocepacia
167	GCA_001984325.1	Burkholderia cenocepacia
168	GCA_002891135.1	Burkholderia cenocepacia
169	GCA_001984285.1	Burkholderia cenocepacia
170	GCA_001984355.1	Burkholderia cenocepacia
171	GCA_902830525.1	Burkholderia cenocepacia
172	GCA_000783555.2	Burkholderia cenocepacia
173	GCA_000981305.1	Burkholderia cenocepacia
174	GCA_001984375.1	Burkholderia cenocepacia
175	GCA_900446165.1	Burkholderia cenocepacia
176	GCA_020421255.1	Burkholderia cenocepacia
177	GCA_900446215.1	Burkholderia cenocepacia
178	GCA_902830495.1	Burkholderia cenocepacia
179	GCA_000333155.2	Burkholderia cenocepacia
180	GCA_018146975.1	Burkholderia cenocepacia
181	GCA_902830565.1	Burkholderia cenocepacia
182	GCA_018146675.1	Burkholderia cenocepacia
183	GCA_900446195.1	Burkholderia cenocepacia
184	GCA_018146655.1	Burkholderia cenocepacia
185	GCA_018148155.1	Burkholderia cenocepacia
186	GCA_017052335.1	Burkholderia cenocepacia
187	GCA_020420365.1	Burkholderia cenocepacia
188	GCA_902830475.1	Burkholderia cenocepacia
189	GCA_020419945.1	Burkholderia cenocepacia
190	GCA_018148495.1	Burkholderia cenocepacia
191	GCA_018146375.1	Burkholderia cenocepacia
192	GCA_902830535.1	Burkholderia cenocepacia
193	GCA_018146325.1	Burkholderia cenocepacia
194	GCA_902829445.1	Burkholderia cenocepacia
195	GCA_902830405.1	Burkholderia cenocepacia
196	GCA_018147625.1	Burkholderia cenocepacia
197	GCA_902830505.1	Burkholderia cenocepacia
198	GCA_902830555.1	Burkholderia cenocepacia
199	GCA_018148335.1	Burkholderia cenocepacia
200	GCA_902830605.1	Burkholderia cenocepacia
201	GCA_020419605.1	Burkholderia cenocepacia
202	GCA_018146395.1	Burkholderia cenocepacia
203	GCA_018147955.1	Burkholderia cenocepacia
204	GCA_018148715.1	Burkholderia cenocepacia
205	GCA_003854685.1	Burkholderia cenocepacia
206	GCA_020419105.1	Burkholderia cenocepacia
207	GCA_003854785.1	Burkholderia cenocepacia
208	GCA_018147275.1	Burkholderia cenocepacia
209	GCA_020419505.1	Burkholderia cenocepacia
210	GCA_003854725.1	Burkholderia cenocepacia
211	GCA_018146485.1	Burkholderia cenocepacia
212	GCA_018146935.1	Burkholderia cenocepacia
213	GCA_018148655.1	Burkholderia cenocepacia
214	GCA_018146835.1	Burkholderia cenocepacia
215	GCA_018147735.1	Burkholderia cenocepacia
216	GCA_902830595.1	Burkholderia cenocepacia
217	GCA_003854055.1	Burkholderia cenocepacia
218	GCA_902830585.1	Burkholderia cenocepacia
219	GCA_001992495.1	Burkholderia cenocepacia
220	GCA_001992705.1	Burkholderia cenocepacia
221	GCA_003854115.1	Burkholderia cenocepacia
222	GCA_003854855.1	Burkholderia cenocepacia
223	GCA_902830435.1	Burkholderia cenocepacia
224	GCA_902830455.1	Burkholderia cenocepacia
225	GCA_001992435.1	Burkholderia cenocepacia
226	GCA_004368725.1	Burkholderia cenocepacia
227	GCA_001524105.1	Burkholderia cenocepacia
228	GCA_017052295.1	Burkholderia cenocepacia
229	GCA_001992555.1	Burkholderia cenocepacia
230	GCA_003854485.1	Burkholderia cenocepacia
231	GCA_003854505.1	Burkholderia cenocepacia
232	GCA_003854595.1	Burkholderia cenocepacia
233	GCA_902830465.1	Burkholderia cenocepacia
234	GCA_003854495.1	Burkholderia cenocepacia
235	GCA_003854585.1	Burkholderia cenocepacia
236	GCA_003854625.1	Burkholderia cenocepacia
237	GCA_001992505.1	Burkholderia cenocepacia
238	GCA_018147675.1	Burkholderia cenocepacia
239	GCA_003269225.1	Burkholderia cenocepacia
240	GCA_902830385.1	Burkholderia cenocepacia
241	GCA_902830545.1	Burkholderia cenocepacia
242	GCA_003854125.1	Burkholderia cenocepacia
243	GCA_001992475.1	Burkholderia cenocepacia
244	GCA_018148415.1	Burkholderia cenocepacia
245	GCA_018148255.1	Burkholderia cenocepacia
246	GCA_020419425.1	Burkholderia cenocepacia
247	GCA_003854475.1	Burkholderia cenocepacia
248	GCA_001531965.1	Burkholderia cenocepacia
249	GCA_001992655.1	Burkholderia cenocepacia
250	GCA_001994735.1	Burkholderia cenocepacia
251	GCA_020421305.1	Burkholderia cenocepacia
252	GCA_018148175.1	Burkholderia cenocepacia
253	GCA_902830575.1	Burkholderia cenocepacia
254	GCA_018147055.1	Burkholderia cenocepacia
255	GCA_018147395.1	Burkholderia cenocepacia
256	GCA_018148215.1	Burkholderia cenocepacia
257	GCA_018146295.1	Burkholderia cenocepacia
258	GCA_018148275.1	Burkholderia cenocepacia
259	GCA_017052315.1	Burkholderia cenocepacia
260	GCA_018147745.1	Burkholderia cenocepacia
261	GCA_900240025.1	Burkholderia cenocepacia
262	GCA_001992595.1	Burkholderia cenocepacia
263	GCA_001993535.1	Burkholderia cenocepacia
264	GCA_001993615.1	Burkholderia cenocepacia
265	GCA_003854545.1	Burkholderia cenocepacia
266	GCA_001992445.1	Burkholderia cenocepacia
267	GCA_001994695.1	Burkholderia cenocepacia
268	GCA_010500755.1	Burkholderia cenocepacia
269	GCA_002981045.1	Burkholderia cenocepacia
270	GCA_018147685.1	Burkholderia cenocepacia
271	GCA_902830355.1	Burkholderia cenocepacia
272	GCA_001991155.1	Burkholderia cenocepacia
273	GCA_002981785.1	Burkholderia cenocepacia
274	GCA_001992735.1	Burkholderia cenocepacia
275	GCA_003854775.1	Burkholderia cenocepacia
276	GCA_018148515.1	Burkholderia cenocepacia
277	GCA_001992155.1	Burkholderia cenocepacia
278	GCA_001993595.1	Burkholderia cenocepacia
279	GCA_003854805.1	Burkholderia cenocepacia
280	GCA_016505715.1	Burkholderia cenocepacia
281	GCA_003854605.1	Burkholderia cenocepacia
282	GCA_003858255.1	Burkholderia cenocepacia
283	GCA_001541445.1	Burkholderia cenocepacia
284	GCA_003854065.1	Burkholderia cenocepacia
285	GCA_001992535.1	Burkholderia cenocepacia
286	GCA_016508275.1	Burkholderia cenocepacia
287	GCA_001533105.1	Burkholderia cenocepacia
288	GCA_001993475.1	Burkholderia cenocepacia
289	GCA_003858275.1	Burkholderia cenocepacia
290	GCA_001994835.1	Burkholderia cenocepacia
291	GCA_017565665.1	Burkholderia cenocepacia
292	GCA_018148015.1	Burkholderia cenocepacia
293	GCA_001992375.1	Burkholderia cenocepacia
294	GCA_001993295.1	Burkholderia cenocepacia
295	GCA_003854825.1	Burkholderia cenocepacia
296	GCA_018146015.1	Burkholderia cenocepacia
297	GCA_001718395.1	Burkholderia cepacia
298	GCA_001718835.1	Burkholderia cepacia
299	GCA_009586235.1	Burkholderia cepacia
300	GCA_014854795.1	Burkholderia cepacia
301	GCA_000473485.1	Burkholderia cepacia
302	GCA_001411495.1	Burkholderia cepacia
303	GCA_002209085.2	Burkholderia cepacia
304	GCA_002407525.3	Burkholderia cepacia
305	GCA_003546465.1	Burkholderia cepacia
306	GCA_006094315.1	Burkholderia cepacia
307	GCA_012510315.1	Burkholderia cepacia
308	GCA_900446175.1	Burkholderia cepacia
309	GCA_002906895.1	Burkholderia cepacia
310	GCA_020419375.1	Burkholderia cepacia
311	GCA_902830685.1	Burkholderia cepacia
312	GCA_020420245.1	Burkholderia cepacia
313	GCA_902830635.1	Burkholderia cepacia
314	GCA_902830755.1	Burkholderia cepacia
315	GCA_020419785.1	Burkholderia cepacia
316	GCA_020418985.1	Burkholderia cepacia
317	GCA_902830645.1	Burkholderia cepacia
318	GCA_020419545.1	Burkholderia cepacia
319	GCA_020420305.1	Burkholderia cepacia
320	GCA_001530805.1	Burkholderia cepacia
321	GCA_020419005.1	Burkholderia cepacia
322	GCA_902830655.1	Burkholderia cepacia
323	GCA_902830675.1	Burkholderia cepacia
324	GCA_902830745.1	Burkholderia cepacia
325	GCA_902830695.1	Burkholderia cepacia
326	GCA_001529685.1	Burkholderia cepacia
327	GCA_020419325.1	Burkholderia cepacia
328	GCA_020420205.1	Burkholderia cepacia
329	GCA_001530005.1	Burkholderia cepacia
330	GCA_001536795.1	Burkholderia cepacia
331	GCA_020420265.1	Burkholderia cepacia
332	GCA_020420075.1	Burkholderia cepacia
333	GCA_902830735.1	Burkholderia cepacia
334	GCA_001531915.1	Burkholderia cepacia
335	GCA_020419185.1	Burkholderia cepacia
336	GCA_902830615.1	Burkholderia cepacia
337	GCA_001524665.1	Burkholderia cepacia
338	GCA_007829215.1	Burkholderia cepacia
339	GCA_001528485.1	Burkholderia cepacia
340	GCA_020419845.1	Burkholderia cepacia
341	GCA_001534085.1	Burkholderia cepacia
342	GCA_902830705.1	Burkholderia cepacia
343	GCA_020419635.1	Burkholderia cepacia
344	GCA_902830665.1	Burkholderia cepacia
345	GCA_020419285.1	Burkholderia cepacia
346	GCA_900446185.1	Burkholderia cepacia
347	GCA_020420105.1	Burkholderia cepacia
348	GCA_001526345.1	Burkholderia cepacia
349	GCA_001526905.1	Burkholderia cepacia
350	GCA_902830625.1	Burkholderia cepacia
351	GCA_001529525.1	Burkholderia cepacia
352	GCA_020419625.1	Burkholderia cepacia
353	GCA_001524835.1	Burkholderia cepacia
354	GCA_001530055.1	Burkholderia cepacia
355	GCA_900111715.1	Burkholderia cepacia
356	GCA_001531525.1	Burkholderia cepacia
357	GCA_003268125.1	Burkholderia cepacia
358	GCA_001526785.1	Burkholderia cepacia
359	GCA_001530105.1	Burkholderia cepacia
360	GCA_001531875.1	Burkholderia cepacia
361	GCA_003853955.1	Burkholderia cepacia
362	GCA_001530135.1	Burkholderia cepacia
363	GCA_001530665.1	Burkholderia cepacia
364	GCA_001529885.1	Burkholderia cepacia
365	GCA_001532235.1	Burkholderia cepacia
366	GCA_001530205.1	Burkholderia cepacia
367	GCA_001529755.1	Burkholderia cepacia
368	GCA_002942785.2	Burkholderia cepacia
369	GCA_001529145.1	Burkholderia cepacia
370	GCA_001530045.1	Burkholderia cepacia
371	GCA_001530085.1	Burkholderia cepacia
372	GCA_001532525.1	Burkholderia cepacia
373	GCA_001532705.1	Burkholderia cepacia
374	GCA_001528675.1	Burkholderia cepacia
375	GCA_001532555.1	Burkholderia cepacia
376	GCA_020419905.1	Burkholderia cepacia
377	GCA_001526755.1	Burkholderia cepacia
378	GCA_001529825.1	Burkholderia cepacia
379	GCA_001531505.1	Burkholderia cepacia
380	GCA_001531905.1	Burkholderia cepacia
381	GCA_001523685.1	Burkholderia cepacia
382	GCA_001524765.1	Burkholderia cepacia
383	GCA_001526445.1	Burkholderia cepacia
384	GCA_001530185.1	Burkholderia cepacia
385	GCA_003857475.1	Burkholderia cepacia
386	GCA_013336605.1	Burkholderia cepacia
387	GCA_001521975.1	Burkholderia cepacia
388	GCA_016505945.1	Burkholderia cepacia
389	GCA_001526255.1	Burkholderia cepacia
390	GCA_001530415.1	Burkholderia cepacia
391	GCA_003857515.1	Burkholderia cepacia
392	GCA_001532955.1	Burkholderia cepacia
393	GCA_001530785.1	Burkholderia cepacia
394	GCA_003853915.1	Burkholderia cepacia
395	GCA_001533295.1	Burkholderia cepacia
396	GCA_001524125.1	Burkholderia cepacia
397	GCA_001530905.1	Burkholderia cepacia
398	GCA_001522215.1	Burkholderia cepacia
399	GCA_001522335.1	Burkholderia cepacia
400	GCA_020421215.1	Burkholderia cepacia
401	GCA_001523985.1	Burkholderia cepacia
402	GCA_020419085.1	Burkholderia cepacia
403	GCA_003858205.1	Burkholderia cepacia
404	GCA_003853765.1	Burkholderia cepacia
405	GCA_003858195.1	Burkholderia cepacia
406	GCA_001528685.1	Burkholderia cepacia
407	GCA_001528845.1	Burkholderia cepacia
408	GCA_003854415.1	Burkholderia cepacia
409	GCA_001532885.1	Burkholderia cepacia
410	GCA_003854425.1	Burkholderia cepacia
411	GCA_003854435.1	Burkholderia cepacia
412	GCA_020419435.1	Burkholderia cepacia
413	GCA_001526205.1	Burkholderia cepacia
414	GCA_001532125.1	Burkholderia cepacia
415	GCA_019795615.1	Burkholderia cepacia
416	GCA_001522695.1	Burkholderia cepacia
417	GCA_001525775.1	Burkholderia cepacia
418	GCA_003858175.1	Burkholderia cepacia
419	GCA_001522625.1	Burkholderia cepacia
420	GCA_001525945.1	Burkholderia cepacia
421	GCA_001525765.1	Burkholderia cepacia
422	GCA_003858065.1	Burkholderia cepacia
423	GCA_001522575.1	Burkholderia cepacia
424	GCA_001525965.1	Burkholderia cepacia
425	GCA_020420225.1	Burkholderia cepacia
426	GCA_003853975.1	Burkholderia cepacia
427	GCA_004377745.1	Burkholderia cepacia
428	GCA_003853995.1	Burkholderia cepacia
429	GCA_001521915.1	Burkholderia cepacia
430	GCA_001533445.1	Burkholderia cepacia
431	GCA_001522525.1	Burkholderia cepacia
432	GCA_001522985.1	Burkholderia cepacia
433	GCA_001522305.1	Burkholderia cepacia
434	GCA_001522945.1	Burkholderia cepacia
435	GCA_001525785.1	Burkholderia cepacia
436	GCA_003858185.1	Burkholderia cepacia
437	GCA_004377685.1	Burkholderia cepacia
438	GCA_019795595.1	Burkholderia cepacia
439	GCA_019795675.1	Burkholderia cepacia
440	GCA_001525925.1	Burkholderia cepacia
441	GCA_001522785.1	Burkholderia cepacia
442	GCA_001523085.1	Burkholderia cepacia
443	GCA_014142285.1	Burkholderia cepacia
444	GCA_001525895.1	Burkholderia cepacia
445	GCA_001522875.1	Burkholderia cepacia
446	GCA_001522925.1	Burkholderia cepacia
447	GCA_001522815.1	Burkholderia cepacia
448	GCA_014141955.1	Burkholderia cepacia
449	GCA_014142565.1	Burkholderia cepacia
450	GCA_001522965.1	Burkholderia cepacia
451	GCA_004377615.1	Burkholderia cepacia
452	GCA_014142095.1	Burkholderia cepacia
453	GCA_019795745.1	Burkholderia cepacia
454	GCA_019795695.1	Burkholderia cepacia
455	GCA_014141995.1	Burkholderia cepacia
456	GCA_001522805.1	Burkholderia cepacia
457	GCA_014141625.1	Burkholderia cepacia
458	GCA_014142065.1	Burkholderia cepacia
459	GCA_019795535.1	Burkholderia cepacia
460	GCA_004374695.1	Burkholderia cepacia
461	GCA_014142185.1	Burkholderia cepacia
462	GCA_014142305.1	Burkholderia cepacia
463	GCA_014142325.1	Burkholderia cepacia
464	GCA_014142175.1	Burkholderia cepacia
465	GCA_014142465.1	Burkholderia cepacia
466	GCA_014142075.1	Burkholderia cepacia
467	GCA_014142475.1	Burkholderia cepacia
468	GCA_014142595.1	Burkholderia cepacia
469	GCA_004377495.1	Burkholderia cepacia
470	GCA_014142385.1	Burkholderia cepacia
471	GCA_014142045.1	Burkholderia cepacia
472	GCA_016092315.1	Burkholderia cepacia
473	GCA_014142315.1	Burkholderia cepacia
474	GCA_019795815.1	Burkholderia cepacia
475	GCA_019642755.1	Burkholderia cepacia
476	GCA_019795635.1	Burkholderia cepacia
477	GCA_001522295.1	Burkholderia cepacia
478	GCA_004798465.1	Burkholderia cepacia
479	GCA_019642955.1	Burkholderia cepacia
480	GCA_016092265.1	Burkholderia cepacia
481	GCA_019643165.1	Burkholderia cepacia
482	GCA_019642875.1	Burkholderia cepacia
483	GCA_019642895.1	Burkholderia cepacia
484	GCA_019642525.1	Burkholderia cepacia
485	GCA_004377675.1	Burkholderia cepacia
486	GCA_019642575.1	Burkholderia cepacia
487	GCA_019643155.1	Burkholderia cepacia
488	GCA_019642715.1	Burkholderia cepacia
489	GCA_001038835.1	Burkholderia cepacia
490	GCA_019642825.1	Burkholderia cepacia
491	GCA_902830765.1	Burkholderia cepacia
492	GCA_019643005.1	Burkholderia cepacia
493	GCA_019642975.1	Burkholderia cepacia
494	GCA_019643095.1	Burkholderia cepacia
495	GCA_004377105.1	Burkholderia cepacia
496	GCA_019642115.1	Burkholderia cepacia
497	GCA_001029145.1	Burkholderia contaminans
498	GCA_003704285.1	Burkholderia contaminans
499	GCA_004723625.1	Burkholderia contaminans
500	GCA_009191525.1	Burkholderia contaminans
501	GCA_007724625.1	Burkholderia contaminans
502	GCA_009755625.1	Burkholderia contaminans
503	GCA_002924455.1	Burkholderia contaminans
504	GCA_018223785.1	Burkholderia contaminans
505	GCA_019915365.1	Burkholderia contaminans
506	GCA_001865715.1	Burkholderia contaminans
507	GCA_000987055.1	Burkholderia contaminans
508	GCA_000987075.1	Burkholderia contaminans
509	GCA_016887945.1	Burkholderia contaminans
510	GCA_902830875.1	Burkholderia contaminans
511	GCA_902830845.1	Burkholderia contaminans
512	GCA_902830725.1	Burkholderia contaminans
513	GCA_902830835.1	Burkholderia contaminans
514	GCA_020419235.1	Burkholderia contaminans
515	GCA_902499265.1	Burkholderia contaminans
516	GCA_902830865.1	Burkholderia contaminans
517	GCA_902499325.1	Burkholderia contaminans
518	GCA_020419515.1	Burkholderia contaminans
519	GCA_902499225.1	Burkholderia contaminans
520	GCA_017565565.1	Burkholderia contaminans
521	GCA_020418845.1	Burkholderia contaminans
522	GCA_003853895.1	Burkholderia contaminans
523	GCA_017565515.1	Burkholderia contaminans
524	GCA_017565585.1	Burkholderia contaminans
525	GCA_020419125.1	Burkholderia contaminans
526	GCA_003854375.1	Burkholderia contaminans
527	GCA_017565615.1	Burkholderia contaminans
528	GCA_014141665.1	Burkholderia contaminans
529	GCA_014141725.1	Burkholderia contaminans
530	GCA_017565525.1	Burkholderia contaminans
531	GCA_902499345.1	Burkholderia contaminans
532	GCA_003853905.1	Burkholderia contaminans
533	GCA_016595335.1	Burkholderia contaminans
534	GCA_016595635.1	Burkholderia contaminans
535	GCA_016595365.1	Burkholderia contaminans
536	GCA_016595345.1	Burkholderia contaminans
537	GCA_014141755.1	Burkholderia contaminans
538	GCA_016595355.1	Burkholderia contaminans
539	GCA_016595595.1	Burkholderia contaminans
540	GCA_016595615.1	Burkholderia contaminans
541	GCA_014141865.1	Burkholderia contaminans
542	GCA_902499255.1	Burkholderia contaminans
543	GCA_020419065.1	Burkholderia contaminans
544	GCA_020420285.1	Burkholderia contaminans
545	GCA_003853875.1	Burkholderia contaminans
546	GCA_016092115.1	Burkholderia contaminans
547	GCA_014141685.1	Burkholderia contaminans
548	GCA_019642075.1	Burkholderia contaminans
549	GCA_002270525.1	Burkholderia contaminans
550	GCA_902499085.1	Burkholderia contaminans
551	GCA_016092095.1	Burkholderia contaminans
552	GCA_017565605.1	Burkholderia contaminans
553	GCA_019642195.1	Burkholderia contaminans
554	GCA_016092215.1	Burkholderia contaminans
555	GCA_003854385.1	Burkholderia contaminans
556	GCA_019642315.1	Burkholderia contaminans
557	GCA_002980735.1	Burkholderia contaminans
558	GCA_016092105.1	Burkholderia contaminans
559	GCA_019642235.1	Burkholderia contaminans
560	GCA_019795335.1	Burkholderia contaminans
561	GCA_002981225.1	Burkholderia contaminans
562	GCA_019642155.1	Burkholderia contaminans
563	GCA_902499285.1	Burkholderia contaminans
564	GCA_019795195.1	Burkholderia contaminans
565	GCA_019795735.1	Burkholderia contaminans
566	GCA_014773305.1	Burkholderia contaminans
567	GCA_020418925.1	Burkholderia contaminans
568	GCA_020418945.1	Burkholderia contaminans
569	GCA_902499195.1	Burkholderia contaminans
570	GCA_902830775.1	Burkholderia contaminans
571	GCA_003316785.1	Burkholderia contaminans
572	GCA_902830825.1	Burkholderia diffusa
573	GCA_902499115.1	Burkholderia diffusa
574	GCA_016836765.1	Burkholderia diffusa
575	GCA_902830855.1	Burkholderia diffusa
576	GCA_902830815.1	Burkholderia diffusa
577	GCA_000152585.1	Burkholderia dolosa
578	GCA_000497165.1	Burkholderia dolosa
579	GCA_000959505.1	Burkholderia dolosa
580	GCA_003813045.1	Burkholderia dolosa
581	GCA_016889205.1	Burkholderia dolosa
582	GCA_019930785.1	Burkholderia dolosa
583	GCA_020736245.1	Burkholderia dolosa
584	GCA_020736645.1	Burkholderia dolosa
585	GCA_020809565.1	Burkholderia dolosa
586	GCA_902829575.1	Burkholderia dolosa
587	GCA_018146575.1	Burkholderia dolosa
588	GCA_018147875.1	Burkholderia dolosa
589	GCA_018148395.1	Burkholderia dolosa
590	GCA_019795345.1	Burkholderia dolosa
591	GCA_018148455.1	Burkholderia dolosa
592	GCA_019795325.1	Burkholderia dolosa
593	GCA_018147825.1	Burkholderia dolosa
594	GCA_019795435.1	Burkholderia dolosa
595	GCA_019795465.1	Burkholderia dolosa
596	GCA_019795275.1	Burkholderia dolosa
597	GCA_019795525.1	Burkholderia dolosa
598	GCA_019795835.1	Burkholderia dolosa
599	GCA_019795915.1	Burkholderia dolosa
600	GCA_019795395.1	Burkholderia dolosa
601	GCA_902499135.1	Burkholderia dolosa
602	GCA_000012945.1	Burkholderia lata
603	GCA_902832775.1	Burkholderia lata
604	GCA_902500455.1	Burkholderia lata
605	GCA_902499335.1	Burkholderia lata
606	GCA_902499315.1	Burkholderia lata
607	GCA_009912215.1	Burkholderia lata
608	GCA_902499145.1	Burkholderia lata
609	GCA_902499245.1	Burkholderia lata
610	GCA_902499095.1	Burkholderia lata
611	GCA_902499305.1	Burkholderia lata
612	GCA_902499015.1	Burkholderia lata
613	GCA_902499215.1	Burkholderia lata
614	GCA_902499025.1	Burkholderia lata
615	GCA_902499005.1	Burkholderia lata
616	GCA_902499055.1	Burkholderia lata
617	GCA_017815595.1	Burkholderia latens
618	GCA_001718795.1	Burkholderia latens
619	GCA_017815615.1	Burkholderia latens
620	GCA_902832795.1	Burkholderia latens
621	GCA_902832755.1	Burkholderia latens
622	GCA_019795555.1	Burkholderia latens
623	GCA_001525985.1	Burkholderia latens
624	GCA_902499045.1	Burkholderia latens
625	GCA_001718555.1	Burkholderia metallica
626	GCA_902832845.1	Burkholderia metallica
627	GCA_902832805.1	Burkholderia metallica
628	GCA_902832815.1	Burkholderia metallica
629	GCA_020419265.1	Burkholderia metallica
630	GCA_020419365.1	Burkholderia metallica
631	GCA_902499065.1	Burkholderia metallica
632	GCA_000756005.1	Burkholderia multivorans
633	GCA_000756965.1	Burkholderia multivorans
634	GCA_000959525.1	Burkholderia multivorans
635	GCA_001718755.1	Burkholderia multivorans
636	GCA_001718995.1	Burkholderia multivorans
637	GCA_003019965.1	Burkholderia multivorans
638	GCA_003812365.1	Burkholderia multivorans
639	GCA_003812585.1	Burkholderia multivorans
640	GCA_008693485.1	Burkholderia multivorans
641	GCA_008693525.1	Burkholderia multivorans
642	GCA_009730175.1	Burkholderia multivorans
643	GCA_009730195.1	Burkholderia multivorans
644	GCA_017165475.1	Burkholderia multivorans
645	GCA_017165515.1	Burkholderia multivorans
646	GCA_017165535.1	Burkholderia multivorans
647	GCA_900079465.1	Burkholderia multivorans
648	GCA_900079495.1	Burkholderia multivorans
649	GCA_900079525.1	Burkholderia multivorans
650	GCA_000010545.1	Burkholderia multivorans
651	GCA_000018505.1	Burkholderia multivorans
652	GCA_003938705.1	Burkholderia multivorans
653	GCA_012272655.1	Burkholderia multivorans
654	GCA_017165175.1	Burkholderia multivorans
655	GCA_017165555.1	Burkholderia multivorans
656	GCA_900079455.1	Burkholderia multivorans
657	GCA_900079585.1	Burkholderia multivorans
658	GCA_900079595.1	Burkholderia multivorans
659	GCA_009730035.1	Burkholderia multivorans
660	GCA_017301905.1	Burkholderia multivorans
661	GCA_017301895.1	Burkholderia multivorans
662	GCA_900079605.1	Burkholderia multivorans
663	GCA_011043675.1	Burkholderia multivorans
664	GCA_017165925.1	Burkholderia multivorans
665	GCA_017301875.1	Burkholderia multivorans
666	GCA_900446205.1	Burkholderia multivorans
667	GCA_900079435.1	Burkholderia multivorans
668	GCA_902832835.1	Burkholderia multivorans
669	GCA_000807825.1	Burkholderia multivorans
670	GCA_019039875.1	Burkholderia multivorans
671	GCA_902833895.1	Burkholderia multivorans
672	GCA_000807815.1	Burkholderia multivorans
673	GCA_000182295.1	Burkholderia multivorans
674	GCA_902833805.1	Burkholderia multivorans
675	GCA_017165935.1	Burkholderia multivorans
676	GCA_000182255.1	Burkholderia multivorans
677	GCA_902832825.1	Burkholderia multivorans
678	GCA_019040675.1	Burkholderia multivorans
679	GCA_000182275.1	Burkholderia multivorans
680	GCA_019041075.1	Burkholderia multivorans
681	GCA_902833875.1	Burkholderia multivorans
682	GCA_902832915.1	Burkholderia multivorans
683	GCA_902832965.1	Burkholderia multivorans
684	GCA_019040875.1	Burkholderia multivorans
685	GCA_902833855.1	Burkholderia multivorans
686	GCA_019041115.1	Burkholderia multivorans
687	GCA_902832975.1	Burkholderia multivorans
688	GCA_902833835.1	Burkholderia multivorans
689	GCA_902833885.1	Burkholderia multivorans
690	GCA_019039955.1	Burkholderia multivorans
691	GCA_019040405.1	Burkholderia multivorans
692	GCA_902832875.1	Burkholderia multivorans
693	GCA_902833015.1	Burkholderia multivorans
694	GCA_019041175.1	Burkholderia multivorans
695	GCA_019042315.1	Burkholderia multivorans
696	GCA_902830305.1	Burkholderia multivorans
697	GCA_902833915.1	Burkholderia multivorans
698	GCA_019040295.1	Burkholderia multivorans
699	GCA_018146475.1	Burkholderia multivorans
700	GCA_019040155.1	Burkholderia multivorans
701	GCA_019041155.1	Burkholderia multivorans
702	GCA_001526715.1	Burkholderia multivorans
703	GCA_019040815.1	Burkholderia multivorans
704	GCA_001528425.1	Burkholderia multivorans
705	GCA_018147615.1	Burkholderia multivorans
706	GCA_001529795.1	Burkholderia multivorans
707	GCA_001531955.1	Burkholderia multivorans
708	GCA_019040535.1	Burkholderia multivorans
709	GCA_019040635.1	Burkholderia multivorans
710	GCA_019041025.1	Burkholderia multivorans
711	GCA_002980895.1	Burkholderia multivorans
712	GCA_018148035.1	Burkholderia multivorans
713	GCA_019039835.1	Burkholderia multivorans
714	GCA_019040235.1	Burkholderia multivorans
715	GCA_019040915.1	Burkholderia multivorans
716	GCA_019041135.1	Burkholderia multivorans
717	GCA_001530485.1	Burkholderia multivorans
718	GCA_019039935.1	Burkholderia multivorans
719	GCA_019042335.1	Burkholderia multivorans
720	GCA_002980815.1	Burkholderia multivorans
721	GCA_019041095.1	Burkholderia multivorans
722	GCA_001534105.1	Burkholderia multivorans
723	GCA_019040255.1	Burkholderia multivorans
724	GCA_019041295.1	Burkholderia multivorans
725	GCA_019042355.1	Burkholderia multivorans
726	GCA_902832855.1	Burkholderia multivorans
727	GCA_001532145.1	Burkholderia multivorans
728	GCA_019040325.1	Burkholderia multivorans
729	GCA_019040505.1	Burkholderia multivorans
730	GCA_018148295.1	Burkholderia multivorans
731	GCA_002980715.1	Burkholderia multivorans
732	GCA_003048355.1	Burkholderia multivorans
733	GCA_019041255.1	Burkholderia multivorans
734	GCA_002981295.1	Burkholderia multivorans
735	GCA_003256015.1	Burkholderia multivorans
736	GCA_018145955.1	Burkholderia multivorans
737	GCA_019040715.1	Burkholderia multivorans
738	GCA_001528045.1	Burkholderia multivorans
739	GCA_019039815.1	Burkholderia multivorans
740	GCA_002981455.1	Burkholderia multivorans
741	GCA_019042375.1	Burkholderia multivorans
742	GCA_003257625.1	Burkholderia multivorans
743	GCA_019039915.1	Burkholderia multivorans
744	GCA_002981135.1	Burkholderia multivorans
745	GCA_002981835.1	Burkholderia multivorans
746	GCA_002981595.1	Burkholderia multivorans
747	GCA_003257075.1	Burkholderia multivorans
748	GCA_002980675.1	Burkholderia multivorans
749	GCA_003257005.1	Burkholderia multivorans
750	GCA_003257665.1	Burkholderia multivorans
751	GCA_019039865.1	Burkholderia multivorans
752	GCA_002980905.1	Burkholderia multivorans
753	GCA_003256275.1	Burkholderia multivorans
754	GCA_003257055.1	Burkholderia multivorans
755	GCA_003257515.1	Burkholderia multivorans
756	GCA_019040205.1	Burkholderia multivorans
757	GCA_019042385.1	Burkholderia multivorans
758	GCA_002981075.1	Burkholderia multivorans
759	GCA_002981485.1	Burkholderia multivorans
760	GCA_003257725.1	Burkholderia multivorans
761	GCA_019040115.1	Burkholderia multivorans
762	GCA_002981725.1	Burkholderia multivorans
763	GCA_003257085.1	Burkholderia multivorans
764	GCA_019040175.1	Burkholderia multivorans
765	GCA_002981255.1	Burkholderia multivorans
766	GCA_002981615.1	Burkholderia multivorans
767	GCA_003256985.1	Burkholderia multivorans
768	GCA_019039975.1	Burkholderia multivorans
769	GCA_019040065.1	Burkholderia multivorans
770	GCA_002981755.1	Burkholderia multivorans
771	GCA_002981775.1	Burkholderia multivorans
772	GCA_019040935.1	Burkholderia multivorans
773	GCA_019040435.1	Burkholderia multivorans
774	GCA_019042435.1	Burkholderia multivorans
775	GCA_019040195.1	Burkholderia multivorans
776	GCA_003256075.1	Burkholderia multivorans
777	GCA_016505655.1	Burkholderia multivorans
778	GCA_019041055.1	Burkholderia multivorans
779	GCA_003257475.1	Burkholderia multivorans
780	GCA_003257495.1	Burkholderia multivorans
781	GCA_002980855.1	Burkholderia multivorans
782	GCA_003257155.1	Burkholderia multivorans
783	GCA_902833025.1	Burkholderia multivorans
784	GCA_003256185.1	Burkholderia multivorans
785	GCA_003256995.1	Burkholderia multivorans
786	GCA_016505685.1	Burkholderia multivorans
787	GCA_019040795.1	Burkholderia multivorans
788	GCA_003255985.1	Burkholderia multivorans
789	GCA_003257635.1	Burkholderia multivorans
790	GCA_003257175.1	Burkholderia multivorans
791	GCA_003257765.1	Burkholderia multivorans
792	GCA_003257935.1	Burkholderia multivorans
793	GCA_003256105.1	Burkholderia multivorans
794	GCA_003257275.1	Burkholderia multivorans
795	GCA_002980935.1	Burkholderia multivorans
796	GCA_002981375.1	Burkholderia multivorans
797	GCA_001531425.1	Burkholderia multivorans
798	GCA_003256615.1	Burkholderia multivorans
799	GCA_019040555.1	Burkholderia multivorans
800	GCA_019040615.1	Burkholderia multivorans
801	GCA_019042665.1	Burkholderia multivorans
802	GCA_001529925.1	Burkholderia multivorans
803	GCA_002981515.1	Burkholderia multivorans
804	GCA_003256175.1	Burkholderia multivorans
805	GCA_003256285.1	Burkholderia multivorans
806	GCA_003256735.1	Burkholderia multivorans
807	GCA_019040395.1	Burkholderia multivorans
808	GCA_019040755.1	Burkholderia multivorans
809	GCA_019040455.1	Burkholderia multivorans
810	GCA_002980825.1	Burkholderia multivorans
811	GCA_002981155.1	Burkholderia multivorans
812	GCA_002981845.1	Burkholderia multivorans
813	GCA_003257345.1	Burkholderia multivorans
814	GCA_016505745.1	Burkholderia multivorans
815	GCA_019795495.1	Burkholderia multivorans
816	GCA_019040595.1	Burkholderia multivorans
817	GCA_001528605.1	Burkholderia multivorans
818	GCA_001530985.1	Burkholderia multivorans
819	GCA_003256685.1	Burkholderia multivorans
820	GCA_003257915.1	Burkholderia multivorans
821	GCA_016505905.1	Burkholderia multivorans
822	GCA_003256255.1	Burkholderia multivorans
823	GCA_003257435.1	Burkholderia multivorans
824	GCA_003257845.1	Burkholderia multivorans
825	GCA_002981015.1	Burkholderia multivorans
826	GCA_002981095.1	Burkholderia multivorans
827	GCA_002980775.1	Burkholderia multivorans
828	GCA_003256395.1	Burkholderia multivorans
829	GCA_003257595.1	Burkholderia multivorans
830	GCA_003256225.1	Burkholderia multivorans
831	GCA_018146235.1	Burkholderia multivorans
832	GCA_001718415.1	Burkholderia pseudomultivorans
833	GCA_001524505.1	Burkholderia pseudomultivorans
834	GCA_001532085.1	Burkholderia pseudomultivorans
835	GCA_902832925.1	Burkholderia pseudomultivorans
836	GCA_001532065.1	Burkholderia pseudomultivorans
837	GCA_001533465.1	Burkholderia pseudomultivorans
838	GCA_001532035.1	Burkholderia pseudomultivorans
839	GCA_001525825.1	Burkholderia pseudomultivorans
840	GCA_001523105.1	Burkholderia pseudomultivorans
841	GCA_001523165.1	Burkholderia pseudomultivorans
842	GCA_015354235.1	Burkholderia pseudomultivorans
843	GCA_902499075.1	Burkholderia pseudomultivorans
844	GCA_902859845.1	Burkholderia puraquae
845	GCA_002099195.1	Burkholderia puraquae
846	GCA_003330765.1	Burkholderia pyrrocinia
847	GCA_018417535.1	Burkholderia pyrrocinia
848	GCA_001028665.1	Burkholderia pyrrocinia
849	GCA_902832945.1	Burkholderia pyrrocinia
850	GCA_902829605.1	Burkholderia pyrrocinia
851	GCA_902832895.1	Burkholderia pyrrocinia
852	GCA_000743695.1	Burkholderia pyrrocinia
853	GCA_003201755.1	Burkholderia pyrrocinia
854	GCA_902832935.1	Burkholderia pyrrocinia
855	GCA_902832995.1	Burkholderia pyrrocinia
856	GCA_000705535.2	Burkholderia seminalis
857	GCA_001718535.1	Burkholderia seminalis
858	GCA_020421275.1	Burkholderia seminalis
859	GCA_020420175.1	Burkholderia seminalis
860	GCA_001524085.1	Burkholderia seminalis
861	GCA_902832885.1	Burkholderia seminalis
862	GCA_020419745.1	Burkholderia seminalis
863	GCA_016508205.1	Burkholderia seminalis
864	GCA_020421245.1	Burkholderia seminalis
865	GCA_003854315.1	Burkholderia seminalis
866	GCA_003854335.1	Burkholderia seminalis
867	GCA_016505695.1	Burkholderia seminalis
868	GCA_001742345.1	Burkholderia seminalis
869	GCA_020419405.1	Burkholderia seminalis
870	GCA_902833035.1	Burkholderia seminalis
871	GCA_902499165.1	Burkholderia seminalis
872	GCA_001742165.1	Burkholderia stabilis
873	GCA_900240005.1	Burkholderia stabilis
874	GCA_902833185.1	Burkholderia stabilis
875	GCA_902833115.1	Burkholderia stabilis
876	GCA_902833135.1	Burkholderia stabilis
877	GCA_902833105.1	Burkholderia stabilis
878	GCA_001718955.1	Burkholderia stagnalis
879	GCA_902833205.1	Burkholderia stagnalis
880	GCA_001527285.1	Burkholderia stagnalis
881	GCA_001527805.1	Burkholderia stagnalis
882	GCA_001526995.1	Burkholderia stagnalis
883	GCA_001529625.1	Burkholderia stagnalis
884	GCA_001527725.1	Burkholderia stagnalis
885	GCA_001526815.1	Burkholderia stagnalis
886	GCA_001533985.1	Burkholderia stagnalis
887	GCA_001527585.1	Burkholderia stagnalis
888	GCA_001523185.1	Burkholderia stagnalis
889	GCA_001527265.1	Burkholderia stagnalis
890	GCA_001533705.1	Burkholderia stagnalis
891	GCA_001533815.1	Burkholderia stagnalis
892	GCA_001533845.1	Burkholderia stagnalis
893	GCA_001533575.1	Burkholderia stagnalis
894	GCA_902833065.1	Burkholderia stagnalis
895	GCA_001533075.1	Burkholderia stagnalis
896	GCA_001533495.1	Burkholderia stagnalis
897	GCA_001527305.1	Burkholderia stagnalis
898	GCA_001527545.1	Burkholderia stagnalis
899	GCA_001529505.1	Burkholderia stagnalis
900	GCA_001527665.1	Burkholderia stagnalis
901	GCA_001527825.1	Burkholderia stagnalis
902	GCA_001534305.1	Burkholderia stagnalis
903	GCA_001531405.1	Burkholderia stagnalis
904	GCA_003857845.1	Burkholderia stagnalis
905	GCA_001529545.1	Burkholderia stagnalis
906	GCA_001533025.1	Burkholderia stagnalis
907	GCA_001533905.1	Burkholderia stagnalis
908	GCA_001534525.1	Burkholderia stagnalis
909	GCA_001532905.1	Burkholderia stagnalis
910	GCA_001531065.1	Burkholderia stagnalis
911	GCA_001532315.1	Burkholderia stagnalis
912	GCA_001533335.1	Burkholderia stagnalis
913	GCA_001534015.1	Burkholderia stagnalis
914	GCA_003857625.1	Burkholderia stagnalis
915	GCA_001531025.1	Burkholderia stagnalis
916	GCA_001532645.1	Burkholderia stagnalis
917	GCA_001530605.1	Burkholderia stagnalis
918	GCA_001527645.1	Burkholderia stagnalis
919	GCA_001532345.1	Burkholderia stagnalis
920	GCA_001533605.1	Burkholderia stagnalis
921	GCA_001534285.1	Burkholderia stagnalis
922	GCA_001534385.1	Burkholderia stagnalis
923	GCA_001533925.1	Burkholderia stagnalis
924	GCA_001534035.1	Burkholderia stagnalis
925	GCA_001530645.1	Burkholderia stagnalis
926	GCA_001530395.1	Burkholderia stagnalis
927	GCA_001534225.1	Burkholderia stagnalis
928	GCA_003853255.1	Burkholderia stagnalis
929	GCA_001534205.1	Burkholderia stagnalis
930	GCA_003857795.1	Burkholderia stagnalis
931	GCA_001528085.1	Burkholderia stagnalis
932	GCA_001526825.1	Burkholderia stagnalis
933	GCA_001533235.1	Burkholderia stagnalis
934	GCA_001533885.1	Burkholderia stagnalis
935	GCA_001523845.1	Burkholderia stagnalis
936	GCA_001533645.1	Burkholderia stagnalis
937	GCA_001533065.1	Burkholderia stagnalis
938	GCA_001534185.1	Burkholderia stagnalis
939	GCA_001533115.1	Burkholderia stagnalis
940	GCA_003853235.1	Burkholderia stagnalis
941	GCA_001534295.1	Burkholderia stagnalis
942	GCA_001534505.1	Burkholderia stagnalis
943	GCA_001533205.1	Burkholderia stagnalis
944	GCA_003857925.1	Burkholderia stagnalis
945	GCA_003857545.1	Burkholderia stagnalis
946	GCA_003853135.1	Burkholderia stagnalis
947	GCA_001533485.1	Burkholderia stagnalis
948	GCA_001532995.1	Burkholderia stagnalis
949	GCA_003857715.1	Burkholderia stagnalis
950	GCA_003857725.1	Burkholderia stagnalis
951	GCA_003853605.1	Burkholderia stagnalis
952	GCA_001532985.1	Burkholderia stagnalis
953	GCA_003853195.1	Burkholderia stagnalis
954	GCA_003857915.1	Burkholderia stagnalis
955	GCA_001532925.1	Burkholderia stagnalis
956	GCA_003853115.1	Burkholderia stagnalis
957	GCA_003853205.1	Burkholderia stagnalis
958	GCA_003857635.1	Burkholderia stagnalis
959	GCA_003857875.1	Burkholderia stagnalis
960	GCA_003857555.1	Burkholderia stagnalis
961	GCA_003853335.1	Burkholderia stagnalis
962	GCA_902830275.1	Burkholderia stagnalis
963	GCA_003857685.1	Burkholderia stagnalis
964	GCA_003857535.1	Burkholderia stagnalis
965	GCA_003857645.1	Burkholderia stagnalis
966	GCA_003857615.1	Burkholderia stagnalis
967	GCA_003857825.1	Burkholderia stagnalis
968	GCA_003857885.1	Burkholderia stagnalis
969	GCA_001534515.1	Burkholderia stagnalis
970	GCA_001718335.1	Burkholderia territorii
971	GCA_001636095.1	Burkholderia territorii
972	GCA_016836745.1	Burkholderia territorii
973	GCA_001527205.1	Burkholderia territorii
974	GCA_001524485.1	Burkholderia territorii
975	GCA_001530945.1	Burkholderia territorii
976	GCA_001532185.1	Burkholderia territorii
977	GCA_001526405.1	Burkholderia territorii
978	GCA_001531385.1	Burkholderia territorii
979	GCA_001530965.1	Burkholderia territorii
980	GCA_001527765.1	Burkholderia territorii
981	GCA_001530925.1	Burkholderia territorii
982	GCA_001526425.1	Burkholderia territorii
983	GCA_001531005.1	Burkholderia territorii
984	GCA_001528005.1	Burkholderia territorii
985	GCA_001526385.1	Burkholderia territorii
986	GCA_001526285.1	Burkholderia territorii
987	GCA_001532155.1	Burkholderia territorii
988	GCA_001526705.1	Burkholderia territorii
989	GCA_001522095.1	Burkholderia territorii
990	GCA_001526805.1	Burkholderia territorii
991	GCA_001532675.1	Burkholderia territorii
992	GCA_001532725.1	Burkholderia territorii
993	GCA_001533385.1	Burkholderia territorii
994	GCA_001521925.1	Burkholderia territorii
995	GCA_001532735.1	Burkholderia territorii
996	GCA_001531325.1	Burkholderia territorii
997	GCA_001522365.1	Burkholderia territorii
998	GCA_001533805.1	Burkholderia territorii
999	GCA_902499035.1	Burkholderia territorii
1000	GCA_001528995.1	Burkholderia territorii
1001	GCA_001522355.1	Burkholderia territorii
1002	GCA_001529965.1	Burkholderia territorii
1003	GCA_001534365.1	Burkholderia territorii
1004	GCA_001530725.1	Burkholderia territorii
1005	GCA_001718775.1	Burkholderia vietnamiensis
1006	GCA_001718495.1	Burkholderia vietnamiensis
1007	GCA_001718815.1	Burkholderia vietnamiensis
1008	GCA_900631645.1	Burkholderia vietnamiensis
1009	GCA_000959445.1	Burkholderia vietnamiensis
1010	GCA_001718915.1	Burkholderia vietnamiensis
1011	GCA_003019945.1	Burkholderia vietnamiensis
1012	GCA_017742755.1	Burkholderia vietnamiensis
1013	GCA_020099355.1	Burkholderia vietnamiensis
1014	GCA_020736425.1	Burkholderia vietnamiensis
1015	GCA_902833425.1	Burkholderia vietnamiensis
1016	GCA_000016205.1	Burkholderia vietnamiensis
1017	GCA_902833505.1	Burkholderia vietnamiensis
1018	GCA_900634425.1	Burkholderia vietnamiensis
1019	GCA_004343565.1	Burkholderia vietnamiensis
1020	GCA_902833275.1	Burkholderia vietnamiensis
1021	GCA_900102765.1	Burkholderia vietnamiensis
1022	GCA_900119435.1	Burkholderia vietnamiensis
1023	GCA_902833385.1	Burkholderia vietnamiensis
1024	GCA_902830265.1	Burkholderia vietnamiensis
1025	GCA_902833285.1	Burkholderia vietnamiensis
1026	GCA_001525665.1	Burkholderia vietnamiensis
1027	GCA_902833345.1	Burkholderia vietnamiensis
1028	GCA_902833415.1	Burkholderia vietnamiensis
1029	GCA_902833545.1	Burkholderia vietnamiensis
1030	GCA_902833355.1	Burkholderia vietnamiensis
1031	GCA_902833325.1	Burkholderia vietnamiensis
1032	GCA_902833565.1	Burkholderia vietnamiensis
1033	GCA_902833605.1	Burkholderia vietnamiensis
1034	GCA_902833255.1	Burkholderia vietnamiensis
1035	GCA_902833215.1	Burkholderia vietnamiensis
1036	GCA_902833235.1	Burkholderia vietnamiensis
1037	GCA_018147425.1	Burkholderia vietnamiensis
1038	GCA_902830295.1	Burkholderia vietnamiensis
1039	GCA_001523705.1	Burkholderia vietnamiensis
1040	GCA_020419925.1	Burkholderia vietnamiensis
1041	GCA_902833595.1	Burkholderia vietnamiensis
1042	GCA_001523585.1	Burkholderia vietnamiensis
1043	GCA_001523945.1	Burkholderia vietnamiensis
1044	GCA_018147655.1	Burkholderia vietnamiensis
1045	GCA_018145795.1	Burkholderia vietnamiensis
1046	GCA_001523785.1	Burkholderia vietnamiensis
1047	GCA_001523965.1	Burkholderia vietnamiensis
1048	GCA_001524025.1	Burkholderia vietnamiensis
1049	GCA_003203575.1	Burkholderia vietnamiensis
1050	GCA_902833435.1	Burkholderia vietnamiensis
1051	GCA_001524285.1	Burkholderia vietnamiensis
1052	GCA_001524305.1	Burkholderia vietnamiensis
1053	GCA_018146665.1	Burkholderia vietnamiensis
1054	GCA_018145895.1	Burkholderia vietnamiensis
1055	GCA_020421175.1	Burkholderia vietnamiensis
1056	GCA_001524205.1	Burkholderia vietnamiensis
1057	GCA_018147335.1	Burkholderia vietnamiensis
1058	GCA_020419705.1	Burkholderia vietnamiensis
1059	GCA_020421345.1	Burkholderia vietnamiensis
1060	GCA_902833265.1	Burkholderia vietnamiensis
1061	GCA_018148135.1	Burkholderia vietnamiensis
1062	GCA_001524235.1	Burkholderia vietnamiensis
1063	GCA_001525645.1	Burkholderia vietnamiensis
1064	GCA_018145825.1	Burkholderia vietnamiensis
1065	GCA_020419025.1	Burkholderia vietnamiensis
1066	GCA_001524005.1	Burkholderia vietnamiensis
1067	GCA_902833335.1	Burkholderia vietnamiensis
1068	GCA_001524225.1	Burkholderia vietnamiensis
1069	GCA_001527445.1	Burkholderia vietnamiensis
1070	GCA_902829455.1	Burkholderia vietnamiensis
1071	GCA_902833395.1	Burkholderia vietnamiensis
1072	GCA_001524265.1	Burkholderia vietnamiensis
1073	GCA_001530215.1	Burkholderia vietnamiensis
1074	GCA_902833475.1	Burkholderia vietnamiensis
1075	GCA_001524065.1	Burkholderia vietnamiensis
1076	GCA_001525685.1	Burkholderia vietnamiensis
1077	GCA_001528545.1	Burkholderia vietnamiensis
1078	GCA_001528585.1	Burkholderia vietnamiensis
1079	GCA_018146555.1	Burkholderia vietnamiensis
1080	GCA_020419045.1	Burkholderia vietnamiensis
1081	GCA_020419565.1	Burkholderia vietnamiensis
1082	GCA_001524145.1	Burkholderia vietnamiensis
1083	GCA_020419165.1	Burkholderia vietnamiensis
1084	GCA_020419205.1	Burkholderia vietnamiensis
1085	GCA_001528525.1	Burkholderia vietnamiensis
1086	GCA_902833365.1	Burkholderia vietnamiensis
1087	GCA_001523615.1	Burkholderia vietnamiensis
1088	GCA_001529585.1	Burkholderia vietnamiensis
1089	GCA_018146775.1	Burkholderia vietnamiensis
1090	GCA_020419305.1	Burkholderia vietnamiensis
1091	GCA_001524045.1	Burkholderia vietnamiensis
1092	GCA_902833495.1	Burkholderia vietnamiensis
1093	GCA_001522565.1	Burkholderia vietnamiensis
1094	GCA_902833535.1	Burkholderia vietnamiensis
1095	GCA_016092175.1	Burkholderia vietnamiensis
1096	GCA_018146085.1	Burkholderia vietnamiensis
1097	GCA_902833465.1	Burkholderia vietnamiensis
1098	GCA_001523755.1	Burkholderia vietnamiensis
1099	GCA_018146025.1	Burkholderia vietnamiensis
1100	GCA_018147225.1	Burkholderia vietnamiensis
1101	GCA_902833615.1	Burkholderia vietnamiensis
1102	GCA_902833555.1	Burkholderia vietnamiensis
1103	GCA_902833625.1	Burkholderia vietnamiensis
1104	GCA_001523535.1	Burkholderia vietnamiensis
1105	GCA_018147215.1	Burkholderia vietnamiensis
1106	GCA_018147095.1	Burkholderia vietnamiensis
1107	GCA_001528495.1	Burkholderia vietnamiensis
1108	GCA_001541005.1	Burkholderia vietnamiensis
1109	GCA_020419805.1	Burkholderia vietnamiensis
1110	GCA_020418905.1	Burkholderia vietnamiensis
1111	GCA_018146995.1	Burkholderia vietnamiensis
1112	GCA_018145815.1	Burkholderia vietnamiensis
1113	GCA_020419135.1	Burkholderia vietnamiensis
1114	GCA_003849655.1	Burkholderia vietnamiensis
1115	GCA_902833315.1	Burkholderia vietnamiensis
1116	GCA_902833295.1	Burkholderia vietnamiensis
1117	GCA_001529645.1	Burkholderia vietnamiensis
1118	GCA_902499105.1	Burkholderia paludis
1119	GCA_902859865.1	Burkholderia paludis
1120	GCA_000732615.1	Burkholderia paludis
1121	GCA_902833005.1	Burkholderia aenigmatica
1122	GCA_902499295.1	Burkholderia aenigmatica
1123	GCA_902500525.2	Burkholderia aenigmatica
1124	GCA_002223275.1	Burkholderia aenigmatica
1125	GCA_902499235.1	Burkholderia aenigmatica
1126	GCA_902499275.1	Burkholderia aenigmatica
1127	GCA_902499175.1	Burkholderia aenigmatica
1128	GCF_902499185.1	Burkholderia ubonensis
1129	GCF_902833085.1	Burkholderia ubonensis
