# Supplementary material for: Specific biomarker mining and rapid detection of Burkholderia cepacia complex by recombinase polymerase amplification
Source: Front Microbiol. 2023 Sep 14;14:1270760. doi: 10.3389/fmicb.2023.1270760 (PMC10539473; doi:10.3389/fmicb.2023.1270760)
Supplement: Supplementary file 4 [file Table_4.XLSX]

## Sheet: FN
False negative results for the core sequences in silico validation
No.	GenBank accession ID	Strains
1	GCA_000182275.1	Burkholderia multivorans
2	GCA_001528605.1	Burkholderia multivorans
3	GCA_001991115.1	Burkholderia cenocepacia
4	GCA_002981515.1	Burkholderia multivorans
5	GCA_019040635.1	Burkholderia multivorans
6	GCA_019040875.1	Burkholderia multivorans
7	GCA_019040935.1	Burkholderia multivorans
8	GCA_020419265.1	Burkholderia metallica
9	GCA_900079585.1	Burkholderia multivorans
10	GCA_900446205.1	Burkholderia multivorans
False negative results for primer and probe in silico validation
No.	GenBank accession ID	Strains
1	GCA_000016205.1	Burkholderia vietnamiensis
2	GCA_001524025.1	Burkholderia vietnamiensis
3	GCA_001524045.1	Burkholderia vietnamiensis
4	GCA_001524065.1	Burkholderia vietnamiensis
5	GCA_001524485.1	Burkholderia territorii
6	GCA_001525685.1	Burkholderia vietnamiensis
7	GCA_001526405.1	Burkholderia territorii
8	GCA_001526805.1	Burkholderia territorii
9	GCA_001529585.1	Burkholderia vietnamiensis
10	GCA_001529645.1	Burkholderia vietnamiensis
11	GCA_001531385.1	Burkholderia territorii
12	GCA_001531915.1	Burkholderia cepacia
13	GCA_001541005.1	Burkholderia vietnamiensis
14	GCA_002007585.1	Burkholderia cenocepacia
15	GCA_018146995.1	Burkholderia vietnamiensis
16	GCA_018147395.1	Burkholderia cenocepacia
17	GCA_018147415.1	Burkholderia ambifaria
18	GCA_018147655.1	Burkholderia vietnamiensis
19	GCA_020419605.1	Burkholderia cenocepacia
20	GCA_020419925.1	Burkholderia vietnamiensis
21	GCA_900634425.1	Burkholderia vietnamiensis
22	GCA_902829775.1	Burkholderia ambifaria
23	GCA_902829855.1	Burkholderia ambifaria
24	GCA_902829885.1	Burkholderia ambifaria
25	GCA_902829945.1	Burkholderia ambifaria
26	GCA_902829985.1	Burkholderia ambifaria
27	GCA_902830015.1	Burkholderia ambifaria
28	GCA_902830405.1	Burkholderia cenocepacia
29	GCA_902830535.1	Burkholderia cenocepacia
30	GCA_902833215.1	Burkholderia vietnamiensis
31	GCA_902833365.1	Burkholderia vietnamiensis
32	GCA_902833475.1	Burkholderia vietnamiensis
33	GCA_902833505.1	Burkholderia vietnamiensis
34	GCA_902833615.1	Burkholderia vietnamiensis
