# Supplementary material for: Specific biomarker mining and rapid detection of Burkholderia cepacia complex by recombinase polymerase amplification
Source: Front Microbiol. 2023 Sep 14;14:1270760. doi: 10.3389/fmicb.2023.1270760 (PMC10539473; doi:10.3389/fmicb.2023.1270760)
Supplement: Supplementary file 5 [file Table_5.XLSX]

## Sheet: supplement data 5. average geno
No.	Assembly Accession	Assembly Name	Organism Name	Organism Infraspecific Names Breed	Organism Infraspecific Names Strain	Organism Infraspecific Names Cultivar	Organism Infraspecific Names Ecotype	Organism Infraspecific Names Isolate	Organism Infraspecific Names Sex	Annotation Name	Assembly Stats Total Sequence Length	Assembly Level	Assembly Release Date	WGS project accession
3	GCF_000012945.1	ASM1294v1	Burkholderia lata		383					NCBI Prokaryotic Genome Annotation Pipeline (PGAP)	8676277	Complete Genome	2005-10-20
2003	GCA_000012945.1	ASM1294v1	Burkholderia lata		383					Annotation submitted by DOE Joint Genome Institute	8676277	Complete Genome	2005-10-20
2717	GCF_000152585.1	ASM15258v1	Burkholderia dolosa AU0158		AUO158					NCBI Prokaryotic Genome Annotation Pipeline (PGAP)	6420400	Scaffold	2006-01-11	AAKY01
2974	GCF_000152565.1	ASM15256v1	Burkholderia cenocepacia PC184		PC184					NCBI Prokaryotic Genome Annotation Pipeline (PGAP)	7035166	Scaffold	2006-01-11	AAKX01
4303	GCA_000152585.1	ASM15258v1	Burkholderia dolosa AU0158		AU0158					Annotation submitted by Broad Institute	6420400	Scaffold	2006-01-11	AAKY01
4584	GCA_000152565.1	ASM15256v1	Burkholderia cenocepacia PC184		PC184					Annotation submitted by Broad Institute	7035166	Scaffold	2006-01-11	AAKX01
36	GCF_000203915.1	ASM20391v1	Burkholderia ambifaria AMMD		AMMD					NCBI Prokaryotic Genome Annotation Pipeline (PGAP)	7528567	Complete Genome	2006-09-21
2036	GCA_000203915.1	ASM20391v1	Burkholderia ambifaria AMMD		AMMD					Annotation submitted by DOE Joint Genome Institute	7528567	Complete Genome	2006-09-21
60	GCF_000203955.1	ASM20395v1	Burkholderia cenocepacia HI2424		B1					NCBI Prokaryotic Genome Annotation Pipeline (PGAP)	7702840	Complete Genome	2006-10-25
2060	GCA_000203955.1	ASM20395v1	Burkholderia cenocepacia HI2424		HI2424					Annotation submitted by US DOE Joint Genome Institute	7702840	Complete Genome	2006-10-25
2970	GCF_000016205.1	ASM1620v1	Burkholderia vietnamiensis G4		G4						8391070	Complete Genome	2007-03-27
4556	GCA_000016205.1	ASM1620v1	Burkholderia vietnamiensis G4		G4					Annotation submitted by US DOE Joint Genome Institute	8391070	Complete Genome	2007-03-27
2720	GCF_000170335.1	ASM17033v1	Burkholderia ubonensis Bu		Bu					NCBI Prokaryotic Genome Annotation Pipeline (PGAP)	6932532	Contig	2007-06-06	ABBE01
4306	GCA_000170335.1	ASM17033v1	Burkholderia ubonensis Bu		Bu						6932532	Contig	2007-06-06	ABBE01
140	GCF_000018505.1	ASM1850v1	Burkholderia multivorans ATCC 17616		ATCC 17616					NCBI Prokaryotic Genome Annotation Pipeline (PGAP)	7008622	Complete Genome	2007-11-15
2140	GCA_000018505.1	ASM1850v1	Burkholderia multivorans ATCC 17616		ATCC 17616					Annotation submitted by US DOE Joint Genome Institute	7008622	Complete Genome	2007-11-15
10	GCF_000019505.1	ASM1950v1	Burkholderia orbicola MC0-3		MC0-3					NCBI Prokaryotic Genome Annotation Pipeline (PGAP)	7971389	Complete Genome	2008-03-13
2010	GCA_000019505.1	ASM1950v1	Burkholderia orbicola MC0-3		MC0-3					Annotation submitted by US DOE Joint Genome Institute	7971389	Complete Genome	2008-03-13
1686	GCF_000181975.1	ASM18197v1	Burkholderia ambifaria IOP40-10		IOP40-10					NCBI Prokaryotic Genome Annotation Pipeline (PGAP)	7689995	Contig	2008-03-17	ABLC01
3979	GCA_000181975.1	ASM18197v1	Burkholderia ambifaria IOP40-10		IOP40-10					Annotation submitted by US DOE Joint Genome Institute (JGI-PGF)	7689995	Contig	2008-03-17	ABLC01
1687	GCF_000182015.1	ASM18201v1	Burkholderia ambifaria MEX-5		MEX-5					NCBI Prokaryotic Genome Annotation Pipeline (PGAP)	7855467	Contig	2008-03-27	ABLK01
3980	GCA_000182015.1	ASM18201v1	Burkholderia ambifaria MEX-5		MEX-5					Annotation submitted by US DOE Joint Genome Institute (JGI-PGF)	7855467	Contig	2008-03-27	ABLK01
158	GCF_000019925.1	ASM1992v1	Burkholderia ambifaria MC40-6		MC40-6					NCBI Prokaryotic Genome Annotation Pipeline (PGAP)	7642536	Complete Genome	2008-04-03
2158	GCA_000019925.1	ASM1992v1	Burkholderia ambifaria MC40-6		MC40-6					Annotation submitted by US DOE Joint Genome Institute	7642536	Complete Genome	2008-04-03
139	GCF_000010545.1	ASM1054v1	Burkholderia multivorans ATCC 17616		ATCC 17616					NCBI Prokaryotic Genome Annotation Pipeline (PGAP)	7008810	Complete Genome	2008-06-03
2139	GCA_000010545.1	ASM1054v1	Burkholderia multivorans ATCC 17616		ATCC 17616					Annotation submitted by Tohoku University	7008810	Complete Genome	2008-06-03
61	GCF_000009485.1	ASM948v1	Burkholderia cenocepacia J2315		J2315					NCBI Prokaryotic Genome Annotation Pipeline (PGAP)	8055782	Complete Genome	2008-06-19
2061	GCA_000009485.1	ASM948v1	Burkholderia cenocepacia J2315		J2315					Annotation submitted by Sanger Institute	8055782	Complete Genome	2008-06-19
1475	GCF_000182295.1	JCVI-gbv2-v1.0	Burkholderia multivorans CGD2M		CGD2M					NCBI Prokaryotic Genome Annotation Pipeline (PGAP)	6564368	Contig	2009-01-22	ACFD01
1476	GCF_000182255.1	JCVI-gbv1-v1.0	Burkholderia multivorans CGD1		CGD1					NCBI Prokaryotic Genome Annotation Pipeline (PGAP)	6621721	Contig	2009-01-22	ACFB01
1477	GCF_000182275.1	JCVI-gbv2-v1.0	Burkholderia multivorans CGD2		CGD2					NCBI Prokaryotic Genome Annotation Pipeline (PGAP)	6554147	Contig	2009-01-22	ACFC01
3768	GCA_000182295.1	JCVI-gbv2-v1.0	Burkholderia multivorans CGD2M		CGD2M					Annotation submitted by The J. Craig Venter Institute	6564368	Contig	2009-01-22	ACFD01
3769	GCA_000182255.1	JCVI-gbv1-v1.0	Burkholderia multivorans CGD1		CGD1					Annotation submitted by J. Craig Venter Institute	6621721	Contig	2009-01-22	ACFB01
3770	GCA_000182275.1	JCVI-gbv2-v1.0	Burkholderia multivorans CGD2		CGD2					Annotation submitted by The J. Craig Venter Institute	6554147	Contig	2009-01-22	ACFC01
282	GCF_000286555.1	gbmulcf1v1.0	Burkholderia multivorans ATCC BAA-247		ATCC BAA-247					NCBI Prokaryotic Genome Annotation Pipeline (PGAP)	6197304	Contig	2012-08-10	ALIW01
1478	GCF_000286575.1	gbmulcf2v1.0	Burkholderia multivorans CF2		CF2					NCBI Prokaryotic Genome Annotation Pipeline (PGAP)	6499618	Contig	2012-08-10	ALIX01
2282	GCA_000286555.1	gbmulcf1v1.0	Burkholderia multivorans ATCC BAA-247		ATCC BAA-247					Annotation submitted by J. Craig Venter Institute	6197304	Contig	2012-08-10	ALIW01
3771	GCA_000286575.1	gbmulcf2v1.0	Burkholderia multivorans CF2		CF2					Annotation submitted by J. Craig Venter Institute	6499618	Contig	2012-08-10	ALIX01
78	GCF_000292915.1	ASM29291v1	Burkholderia cepacia GG4		GG4					NCBI Prokaryotic Genome Annotation Pipeline (PGAP)	6467321	Complete Genome	2012-08-27
2078	GCA_000292915.1	ASM29291v1	Burkholderia cepacia GG4		GG4					Annotation submitted by U Malaya	6467321	Complete Genome	2012-08-27
1610	GCF_000297475.1	ASM29747v1	Burkholderia pyrrocinia CH-67		CH-67					NCBI Prokaryotic Genome Annotation Pipeline (PGAP)	8049701	Contig	2012-09-17	ALWI01
3903	GCA_000297475.1	ASM29747v1	Burkholderia pyrrocinia CH-67		CH-67						8049701	Contig	2012-09-17	ALWI01
774	GCF_000333155.2	gbcckv2.0	Burkholderia cenocepacia K56-2Valvano		K56-2Valvano					NCBI Prokaryotic Genome Annotation Pipeline (PGAP)	7750255	Contig	2013-08-06	ALJA02
3067	GCA_000333155.2	gbcckv2.0	Burkholderia cenocepacia K56-2Valvano		K56-2Valvano					Annotation submitted by J. Craig Venter Institute	7750255	Contig	2013-08-06	ALJA02
775	GCF_000333135.2	gbccbc7v2.0	Burkholderia cenocepacia BC7		BC7					NCBI Prokaryotic Genome Annotation Pipeline (PGAP)	7961617	Contig	2013-09-11	ALIZ02
3068	GCA_000333135.2	gbccbc7v2.0	Burkholderia cenocepacia BC7							Annotation submitted by J. Craig Venter Institute	7961617	Contig	2013-09-11	ALIZ02
278	GCF_000473485.1	ASM47348v1	Burkholderia cepacia ATCC 25416		ATCC 25416					NCBI Prokaryotic Genome Annotation Pipeline (PGAP)	8612710	Scaffold	2013-09-30	AXBO01
2278	GCA_000473485.1	ASM47348v1	Burkholderia cepacia ATCC 25416		ATCC 25416						8612710	Scaffold	2013-09-30	AXBO01
2975	GCF_000498115.1	Burkholderia cenocepacia KC-01	Burkholderia cenocepacia KC-01		KC-01					NCBI Prokaryotic Genome Annotation Pipeline (PGAP)	5835092	Contig	2013-11-13	AWOP01
4585	GCA_000498115.1	Burkholderia cenocepacia KC-01	Burkholderia cenocepacia KC-01		KC-01					Annotation submitted by Institute of Microbial Technology	5835092	Contig	2013-11-13	AWOP01
272	GCF_000497165.1	Bdolosa1.0	Burkholderia dolosa PC543		PC543					NCBI Prokaryotic Genome Annotation Pipeline (PGAP)	6297968	Chromosome	2013-11-19	AWRY01
2272	GCA_000497165.1	Bdolosa1.0	Burkholderia dolosa PC543		PC543					Annotation submitted by McMaster University	6297968	Chromosome	2013-11-19	AWRY01
1005	GCF_000504665.1	ASM50466v1	Burkholderia cepacia Bu72		Bu72					NCBI Prokaryotic Genome Annotation Pipeline (PGAP)	7423806	Scaffold	2013-12-09	AZHP01
3298	GCA_000504665.1	ASM50466v1	Burkholderia cepacia Bu72		Bu72						7423806	Scaffold	2013-12-09	AZHP01
62	GCF_000236215.2	ASM23621v4	Burkholderia cenocepacia H111		H111					NCBI Prokaryotic Genome Annotation Pipeline (PGAP)	7714893	Complete Genome	2014-04-25
2062	GCA_000236215.4	ASM23621v4	Burkholderia cenocepacia H111		H111					Annotation submitted by University of Zurich	7714893	Complete Genome	2014-04-25
776	GCF_000689595.1	D2AESLargecontigs	Burkholderia cenocepacia D2AES		D2AES					NCBI Prokaryotic Genome Annotation Pipeline (PGAP)	7477946	Contig	2014-05-12	AXZZ01
777	GCF_000689575.1	S2AES	Burkholderia cenocepacia S2AES		S2AES					NCBI Prokaryotic Genome Annotation Pipeline (PGAP)	7283954	Contig	2014-05-12	AXZY01
778	GCF_000689555.1	PT15	Burkholderia cenocepacia PT15		PT15					NCBI Prokaryotic Genome Annotation Pipeline (PGAP)	7648458	Contig	2014-05-12	AXZX01
3069	GCA_000689595.1	D2AESLargecontigs	Burkholderia cenocepacia D2AES		D2AES						7477946	Contig	2014-05-12	AXZZ01
3070	GCA_000689575.1	S2AES	Burkholderia cenocepacia S2AES		S2AES						7283954	Contig	2014-05-12	AXZY01
3071	GCA_000689555.1	PT15	Burkholderia cenocepacia PT15		PT15						7648458	Contig	2014-05-12	AXZX01
797	GCF_000724975.1	ASM72497v1	Burkholderia cepacia		RB-39					NCBI Prokaryotic Genome Annotation Pipeline (PGAP)	8947129	Contig	2014-07-11	JPEG01
3090	GCA_000724975.1	ASM72497v1	Burkholderia cepacia		RB-39					NCBI Prokaryotic Genome Annotation Pipeline	8947129	Contig	2014-07-11	JPEG01
305	GCF_000732615.1	ASM73261v1	Burkholderia paludis		MSh1					NCBI Prokaryotic Genome Annotation Pipeline (PGAP)	8633651	Contig	2014-07-22	JPGL01
2305	GCA_000732615.1	ASM73261v1	Burkholderia paludis		MSh1					NCBI Prokaryotic Genome Annotation Pipeline	8633651	Contig	2014-07-22	JPGL01
1481	GCF_000743695.1	LYC2_genome1.0	Burkholderia pyrrocinia		Lyc2					NCBI Prokaryotic Genome Annotation Pipeline (PGAP)	7792723	Contig	2014-08-26	JPWP01
3774	GCA_000743695.1	LYC2_genome1.0	Burkholderia pyrrocinia		Lyc2					NCBI Prokaryotic Genome Annotation Pipeline	7792723	Contig	2014-08-26	JPWP01
30	GCF_003546465.1	ASM354646v1	Burkholderia cepacia ATCC 25416		25416					NCBI Prokaryotic Genome Annotation Pipeline (PGAP)	8567011	Complete Genome	2014-09-18
46	GCF_000755725.1	ASM75572v1	Burkholderia cenocepacia		DDS 22E-1					NCBI Prokaryotic Genome Annotation Pipeline (PGAP)	8045250	Complete Genome	2014-09-18
59	GCF_000764955.1	ASM76495v1	Burkholderia cenocepacia		DWS 37E-2					NCBI Prokaryotic Genome Annotation Pipeline (PGAP)	6612421	Complete Genome	2014-09-18
76	GCF_000755805.1	ASM75580v1	Burkholderia cepacia		DDS 7H-2					NCBI Prokaryotic Genome Annotation Pipeline (PGAP)	8147114	Complete Genome	2014-09-18
137	GCF_000756005.1	ASM75600v1	Burkholderia multivorans		DDS 15A-1					NCBI Prokaryotic Genome Annotation Pipeline (PGAP)	7281867	Complete Genome	2014-09-18
2030	GCA_003546465.1	ASM354646v1	Burkholderia cepacia ATCC 25416		ATCC 25416					Annotation submitted by Los Alamos National Laboratory	8567011	Complete Genome	2014-09-18
2046	GCA_000755725.1	ASM75572v1	Burkholderia cenocepacia		DDS 22E-1					Annotation submitted by Los Alamos National Laboratory	8045250	Complete Genome	2014-09-18
2059	GCA_000764955.1	ASM76495v1	Burkholderia cenocepacia		DWS 37E-2					Annotation submitted by Los Alamos National Laboratory	6612421	Complete Genome	2014-09-18
2076	GCA_000755805.1	ASM75580v1	Burkholderia cepacia		DDS 7H-2					Annotation submitted by Los Alamos National Laboratory	8147114	Complete Genome	2014-09-18
2137	GCA_000756005.1	ASM75600v1	Burkholderia multivorans		DDS 15A-1					Annotation submitted by Los Alamos National Laboratory	7281867	Complete Genome	2014-09-18
779	GCF_000757365.1	BHX_1	Burkholderia cepacia		DWS 16B-4					NCBI Prokaryotic Genome Annotation Pipeline (PGAP)	8112263	Scaffold	2014-09-23	JPGE01
780	GCF_000756845.1	BHW_1	Burkholderia cepacia		DWS 37UF10B-2					NCBI Prokaryotic Genome Annotation Pipeline (PGAP)	7182132	Scaffold	2014-09-23	JPGD01
1108	GCF_000756965.1	BHV_1	Burkholderia multivorans		DWS 42B-1					NCBI Prokaryotic Genome Annotation Pipeline (PGAP)	6505301	Scaffold	2014-09-23	JNLW01
3072	GCA_000757365.1	BHX_1	Burkholderia cepacia		DWS 16B-4					Annotation submitted by Los Alamos National Laboratory	8112263	Scaffold	2014-09-23	JPGE01
3073	GCA_000756845.1	BHW_1	Burkholderia cepacia		DWS 37UF10B-2					Annotation submitted by Los Alamos National Laboratory	7182132	Scaffold	2014-09-23	JPGD01
3401	GCA_000756965.1	BHV_1	Burkholderia multivorans		DWS 42B-1					Annotation submitted by Los Alamos National Laboratory	6505301	Scaffold	2014-09-23	JNLW01
1107	GCF_000807825.1	D2095.1	Burkholderia multivorans		D2095			D2095		NCBI Prokaryotic Genome Annotation Pipeline (PGAP)	6668882	Contig	2014-12-26	JFHP01
1114	GCF_000807815.1	D2214.1	Burkholderia multivorans		D2214			D2214		NCBI Prokaryotic Genome Annotation Pipeline (PGAP)	6465997	Contig	2014-12-26	JFHQ01
3400	GCA_000807825.1	D2095.1	Burkholderia multivorans		D2095			D2095		NCBI Prokaryotic Genome Annotation Pipeline	6668882	Contig	2014-12-26	JFHP01
3407	GCA_000807815.1	D2214.1	Burkholderia multivorans		D2214			D2214		NCBI Prokaryotic Genome Annotation Pipeline	6465997	Contig	2014-12-26	JFHQ01
489	GCF_000818575.1	BcenoS511.01	Burkholderia cenocepacia		CEIB S5-1					NCBI Prokaryotic Genome Annotation Pipeline (PGAP)	8055498	Contig	2015-01-15	JTLT01
2489	GCA_000818575.1	BcenoS511.01	Burkholderia cenocepacia		CEIB S5-1						8055498	Contig	2015-01-15	JTLT01
2976	GCF_000877315.1	BIG	Burkholderia cepacia		LMG 16656					NCBI Prokaryotic Genome Annotation Pipeline (PGAP)	8023342	Contig	2015-02-18	JTDP01
4587	GCA_000877315.1	BIG	Burkholderia cepacia		LMG 16656					Annotation submitted by Los Alamos National Laboratory	8023342	Contig	2015-02-18	JTDP01
8	GCF_000959505.1	ASM95950v1	Burkholderia dolosa AU0158		AU0158					NCBI Prokaryotic Genome Annotation Pipeline (PGAP)	6409095	Complete Genome	2015-03-20
32	GCF_000959525.1	ASM95952v1	Burkholderia multivorans ATCC BAA-247		BAA-247					NCBI Prokaryotic Genome Annotation Pipeline (PGAP)	6322746	Complete Genome	2015-03-20
34	GCF_000959445.1	ASM95944v1	Burkholderia vietnamiensis LMG 10929		LMG 10929					NCBI Prokaryotic Genome Annotation Pipeline (PGAP)	6930496	Complete Genome	2015-03-20
35	GCF_000959545.1	ASM95954v1	Burkholderia ambifaria AMMD		AMMD					NCBI Prokaryotic Genome Annotation Pipeline (PGAP)	7528578	Complete Genome	2015-03-20
168	GCF_000959245.1	ASM95924v1	Burkholderia ubonensis MSMB22		MSMB22					NCBI Prokaryotic Genome Annotation Pipeline (PGAP)	7189071	Complete Genome	2015-03-20
2008	GCA_000959505.1	ASM95950v1	Burkholderia dolosa AU0158		AU0158					Annotation submitted by Los Alamos National Laboratory	6409095	Complete Genome	2015-03-20
2032	GCA_000959525.1	ASM95952v1	Burkholderia multivorans ATCC BAA-247		ATCC BAA-247					Annotation submitted by Los Alamos National Laboratory	6322746	Complete Genome	2015-03-20
2034	GCA_000959445.1	ASM95944v1	Burkholderia vietnamiensis LMG 10929		LMG 10929					Annotation submitted by Los Alamos National Laboratory	6930496	Complete Genome	2015-03-20
2035	GCA_000959545.1	ASM95954v1	Burkholderia ambifaria AMMD		AMMD					Annotation submitted by Los Alamos National Laboratory	7528578	Complete Genome	2015-03-20
2168	GCA_000959245.1	ASM95924v1	Burkholderia ubonensis MSMB22		MSMB22					Annotation submitted by Los Alamos National Laboratory	7189071	Complete Genome	2015-03-20
63	GCF_000974835.2	ASM97483v2	Burkholderia cepacia		LO6					NCBI Prokaryotic Genome Annotation Pipeline (PGAP)	6419376	Complete Genome	2015-04-21
2063	GCA_000974835.2	ASM97483v2	Burkholderia cepacia		LO6					NCBI Prokaryotic Genome Annotation Pipeline	6419376	Complete Genome	2015-04-21
1600	GCF_000980955.1	ASM98095v1	Burkholderia vietnamiensis		CBMB40					NCBI Prokaryotic Genome Annotation Pipeline (PGAP)	7095767	Contig	2015-04-24	JZUR01
3893	GCA_000980955.1	ASM98095v1	Burkholderia vietnamiensis		CBMB40					NCBI Prokaryotic Genome Annotation Pipeline	7095767	Contig	2015-04-24	JZUR01
328	GCF_000981305.1	ASM98130v1	Burkholderia cenocepacia		K56-2					NCBI Prokaryotic Genome Annotation Pipeline (PGAP)	7813151	Contig	2015-04-28	LAUA01
2328	GCA_000981305.1	ASM98130v1	Burkholderia cenocepacia		K56-2					NCBI Prokaryotic Genome Annotation Pipeline	7813151	Contig	2015-04-28	LAUA01
280	GCF_000987075.1	ASM98707v1	Burkholderia contaminans LMG 23361		LMG 23361					NCBI Prokaryotic Genome Annotation Pipeline (PGAP)	9263236	Contig	2015-05-01	LASD01
1088	GCF_000987055.1	ASM98705v1	Burkholderia contaminans FFH2055		FFH2055					NCBI Prokaryotic Genome Annotation Pipeline (PGAP)	8212826	Contig	2015-05-01	LASC01
2280	GCA_000987075.1	ASM98707v1	Burkholderia contaminans LMG 23361		LMG 23361					NCBI Prokaryotic Genome Annotation Pipeline	9263236	Contig	2015-05-01	LASD01
3381	GCA_000987055.1	ASM98705v1	Burkholderia contaminans FFH2055		FFH2055					NCBI Prokaryotic Genome Annotation Pipeline	8212826	Contig	2015-05-01	LASC01
1	GCF_001028665.1	ASM102866v1	Burkholderia pyrrocinia		DSM 10685					NCBI Prokaryotic Genome Annotation Pipeline (PGAP)	7961346	Complete Genome	2015-06-12
2001	GCA_001028665.1	ASM102866v1	Burkholderia pyrrocinia		DSM 10685					NCBI Prokaryotic Genome Annotation Pipeline	7961346	Complete Genome	2015-06-12
80	GCF_001029145.1	ASM102914v1	Burkholderia contaminans		MS14					NCBI Prokaryotic Genome Annotation Pipeline (PGAP)	8509249	Complete Genome	2015-06-17
2080	GCA_001029145.1	ASM102914v1	Burkholderia contaminans		MS14					NCBI Prokaryotic Genome Annotation Pipeline	8509249	Complete Genome	2015-06-17
937	GCF_001039005.1	ASM103900v1	Burkholderia cepacia		LK29					NCBI Prokaryotic Genome Annotation Pipeline (PGAP)	8843581	Contig	2015-06-24	LDWR01
968	GCF_001038835.1	ASM103883v1	Burkholderia cepacia		LK13					NCBI Prokaryotic Genome Annotation Pipeline (PGAP)	8672695	Contig	2015-06-24	LDWF01
2757	GCF_001038745.1	ASM103874v1	Burkholderia lata		LK27					NCBI Prokaryotic Genome Annotation Pipeline (PGAP)	7119895	Contig	2015-06-24	LDWP01
3230	GCA_001039005.1	ASM103900v1	Burkholderia cepacia		LK29					NCBI Prokaryotic Genome Annotation Pipeline	8843581	Contig	2015-06-24	LDWR01
3261	GCA_001038835.1	ASM103883v1	Burkholderia cepacia		LK13					NCBI Prokaryotic Genome Annotation Pipeline	8672695	Contig	2015-06-24	LDWF01
4343	GCA_001038745.1	ASM103874v1	Burkholderia lata		LK27					NCBI Prokaryotic Genome Annotation Pipeline	7119895	Contig	2015-06-24	LDWP01
663	GCF_001057175.1	ASM105717v1	Burkholderia cenocepacia		548_BMUL					NCBI Prokaryotic Genome Annotation Pipeline (PGAP)	8124049	Scaffold	2015-07-10	JVCQ01
672	GCF_001056655.1	ASM105665v1	Burkholderia cenocepacia		415_BMUL					NCBI Prokaryotic Genome Annotation Pipeline (PGAP)	8090548	Scaffold	2015-07-10	JVIA01
733	GCF_001055325.1	ASM105532v1	Burkholderia cenocepacia		547_BMUL					NCBI Prokaryotic Genome Annotation Pipeline (PGAP)	8075472	Scaffold	2015-07-10	JVCR01
740	GCF_001059335.1	ASM105933v1	Burkholderia cenocepacia		891_BCEN					NCBI Prokaryotic Genome Annotation Pipeline (PGAP)	7609360	Contig	2015-07-10	JUPC01
748	GCF_001056705.1	ASM105670v1	Burkholderia cenocepacia		423_BMUL					NCBI Prokaryotic Genome Annotation Pipeline (PGAP)	8027326	Scaffold	2015-07-10	JVHQ01
756	GCF_001056375.1	ASM105637v1	Burkholderia cenocepacia		33_BMUL					NCBI Prokaryotic Genome Annotation Pipeline (PGAP)	7957924	Scaffold	2015-07-10	JVLJ01
761	GCF_001072455.1	ASM107245v1	Burkholderia cenocepacia		35_BMUL					NCBI Prokaryotic Genome Annotation Pipeline (PGAP)	7970839	Scaffold	2015-07-10	JVKO01
763	GCF_001059305.1	ASM105930v1	Burkholderia cenocepacia		881_BCEN					NCBI Prokaryotic Genome Annotation Pipeline (PGAP)	7598142	Contig	2015-07-10	JUPN01
766	GCF_001056365.1	ASM105636v1	Burkholderia cenocepacia		335_BMUL					NCBI Prokaryotic Genome Annotation Pipeline (PGAP)	7919470	Scaffold	2015-07-10	JVLD01
769	GCF_001071255.1	ASM107125v1	Burkholderia cenocepacia		531_BMUL					NCBI Prokaryotic Genome Annotation Pipeline (PGAP)	7926435	Scaffold	2015-07-10	JVDJ01
771	GCF_001073275.1	ASM107327v1	Burkholderia cenocepacia		530_BMUL					NCBI Prokaryotic Genome Annotation Pipeline (PGAP)	7848607	Scaffold	2015-07-10	JVDK01
772	GCF_001056435.1	ASM105643v1	Burkholderia cenocepacia		34_BCEN					NCBI Prokaryotic Genome Annotation Pipeline (PGAP)	7773202	Scaffold	2015-07-10	JVKX01
773	GCF_001071265.1	ASM107126v1	Burkholderia cenocepacia		528_BCEN					NCBI Prokaryotic Genome Annotation Pipeline (PGAP)	7801298	Scaffold	2015-07-10	JVDN01
1002	GCF_001053975.1	ASM105397v1	Burkholderia cepacia		1167_BCEN					NCBI Prokaryotic Genome Annotation Pipeline (PGAP)	8615890	Scaffold	2015-07-10	JWAO01
1004	GCF_001052915.1	ASM105291v1	Burkholderia cepacia		1178_BCEN					NCBI Prokaryotic Genome Annotation Pipeline (PGAP)	8608782	Contig	2015-07-10	JWAD01
1473	GCF_001058485.1	ASM105848v1	Burkholderia multivorans		800_BMUL					NCBI Prokaryotic Genome Annotation Pipeline (PGAP)	6648737	Scaffold	2015-07-10	JUSI01
1474	GCF_001058025.1	ASM105802v1	Burkholderia multivorans		701_BMUL					NCBI Prokaryotic Genome Annotation Pipeline (PGAP)	6607596	Contig	2015-07-10	JUWM01
2663	GCA_001057175.1	ASM105717v1	Burkholderia cenocepacia		548_BMUL						8124049	Scaffold	2015-07-10	JVCQ01
2672	GCA_001056655.1	ASM105665v1	Burkholderia cenocepacia		415_BMUL						8090548	Scaffold	2015-07-10	JVIA01
2973	GCF_001058445.1	ASM105844v1	Burkholderia cenocepacia		79_BCEN						7851564	Scaffold	2015-07-10	JUSV01
3026	GCA_001055325.1	ASM105532v1	Burkholderia cenocepacia		547_BMUL						8075472	Scaffold	2015-07-10	JVCR01
3033	GCA_001059335.1	ASM105933v1	Burkholderia cenocepacia		891_BCEN						7609360	Contig	2015-07-10	JUPC01
3041	GCA_001056705.1	ASM105670v1	Burkholderia cenocepacia		423_BMUL						8027326	Scaffold	2015-07-10	JVHQ01
3049	GCA_001056375.1	ASM105637v1	Burkholderia cenocepacia		33_BMUL						7957924	Scaffold	2015-07-10	JVLJ01
3054	GCA_001072455.1	ASM107245v1	Burkholderia cenocepacia		35_BMUL						7970839	Scaffold	2015-07-10	JVKO01
3056	GCA_001059305.1	ASM105930v1	Burkholderia cenocepacia		881_BCEN						7598142	Contig	2015-07-10	JUPN01
3059	GCA_001056365.1	ASM105636v1	Burkholderia cenocepacia		335_BMUL						7919470	Scaffold	2015-07-10	JVLD01
3062	GCA_001071255.1	ASM107125v1	Burkholderia cenocepacia		531_BMUL						7926435	Scaffold	2015-07-10	JVDJ01
3064	GCA_001073275.1	ASM107327v1	Burkholderia cenocepacia		530_BMUL						7848607	Scaffold	2015-07-10	JVDK01
3065	GCA_001056435.1	ASM105643v1	Burkholderia cenocepacia		34_BCEN						7773202	Scaffold	2015-07-10	JVKX01
3066	GCA_001071265.1	ASM107126v1	Burkholderia cenocepacia		528_BCEN						7801298	Scaffold	2015-07-10	JVDN01
3295	GCA_001053975.1	ASM105397v1	Burkholderia cepacia		1167_BCEN						8615890	Scaffold	2015-07-10	JWAO01
3297	GCA_001052915.1	ASM105291v1	Burkholderia cepacia		1178_BCEN						8608782	Contig	2015-07-10	JWAD01
3766	GCA_001058485.1	ASM105848v1	Burkholderia multivorans		800_BMUL						6648737	Scaffold	2015-07-10	JUSI01
3767	GCA_001058025.1	ASM105802v1	Burkholderia multivorans		701_BMUL						6607596	Contig	2015-07-10	JUWM01
4582	GCA_001058445.1	ASM105844v1	Burkholderia cenocepacia		79_BCEN						7851564	Scaffold	2015-07-10	JUSV01
2991	GCF_001267755.1	ASM126775v1	Burkholderia multivorans R-20526		R-20526					NCBI Prokaryotic Genome Annotation Pipeline (PGAP)	6442825	Contig	2015-08-17	JPZC01
4746	GCA_001267755.1	ASM126775v1	Burkholderia multivorans R-20526		R-20526					NCBI Prokaryotic Genome Annotation Pipeline	6442825	Contig	2015-08-17	JPZC01
770	GCF_001276275.1	ASM127627v1	Burkholderia cenocepacia		C14					NCBI Prokaryotic Genome Annotation Pipeline (PGAP)	7261321	Contig	2015-08-31	LDWC01
3063	GCA_001276275.1	ASM127627v1	Burkholderia cenocepacia		C14					NCBI Prokaryotic Genome Annotation Pipeline	7261321	Contig	2015-08-31	LDWC01
1472	GCF_001302465.1	BMUNKI379.1	Burkholderia multivorans		NKI379					NCBI Prokaryotic Genome Annotation Pipeline (PGAP)	6540274	Contig	2015-09-29	LJJG01
3765	GCA_001302465.1	BMUNKI379.1	Burkholderia multivorans		NKI379					NCBI Prokaryotic Genome Annotation Pipeline	6540274	Contig	2015-09-29	LJJG01
28	GCF_001411495.1	ASM141149v1	Burkholderia cepacia ATCC 25416		UCB 717					NCBI Prokaryotic Genome Annotation Pipeline (PGAP)	8605945	Complete Genome	2015-10-22
2028	GCA_001411495.1	ASM141149v1	Burkholderia cepacia ATCC 25416		UCB 717					NCBI Prokaryotic Genome Annotation Pipeline	8605945	Complete Genome	2015-10-22
1675	GCF_001443045.1	ASM144304v1	Burkholderia ambifaria		RZ2MS16					NCBI Prokaryotic Genome Annotation Pipeline (PGAP)	8095900	Scaffold	2015-11-12	LKPJ01
3968	GCA_001443045.1	ASM144304v1	Burkholderia ambifaria		RZ2MS16						8095900	Scaffold	2015-11-12	LKPJ01
54	GCF_001484665.1	ASM148466v1	Burkholderia cenocepacia		ST32			1232		NCBI Prokaryotic Genome Annotation Pipeline (PGAP)	8090388	Complete Genome	2016-01-04
2054	GCA_001484665.1	ASM148466v1	Burkholderia cenocepacia		ST32			1232		NCBI Prokaryotic Genome Annotation Pipeline	8090388	Complete Genome	2016-01-04
79	GCF_000701165.1	ASM70116v2	Burkholderia cepacia JBK9		JBK9					NCBI Prokaryotic Genome Annotation Pipeline (PGAP)	8481212	Complete Genome	2016-01-08
2079	GCA_000701165.2	ASM70116v2	Burkholderia cepacia JBK9		JBK9					NCBI Prokaryotic Genome Annotation Pipeline	8481212	Complete Genome	2016-01-08
277	GCF_001528845.1	ASM152884v1	Burkholderia cepacia		NBRC 14074					NCBI Prokaryotic Genome Annotation Pipeline (PGAP)	8486058	Contig	2016-01-15	BCNU01
2277	GCA_001528845.1	ASM152884v1	Burkholderia cepacia		NBRC 14074						8486058	Contig	2016-01-15	BCNU01
20	GCF_001523705.1	ASM152370v1	Burkholderia vietnamiensis		FL-2-3-10-S3-D0					NCBI Prokaryotic Genome Annotation Pipeline (PGAP)	6693522	Contig	2016-01-21	LOWL01
365	GCF_001524105.1	ASM152410v1	Burkholderia cenocepacia		FL-6-2-30-S1-D2					NCBI Prokaryotic Genome Annotation Pipeline (PGAP)	7482833	Contig	2016-01-21	LOWV01
818	GCF_001525775.1	ASM152577v1	Burkholderia cepacia		INT3-BP185					NCBI Prokaryotic Genome Annotation Pipeline (PGAP)	8742154	Contig	2016-01-21	LOUR01
826	GCF_001524665.1	ASM152466v1	Burkholderia cepacia		MSMB0859					NCBI Prokaryotic Genome Annotation Pipeline (PGAP)	8144615	Contig	2016-01-21	LOXZ01
839	GCF_001523685.1	ASM152368v1	Burkholderia cepacia		FL-2-3-10-S1-D0					NCBI Prokaryotic Genome Annotation Pipeline (PGAP)	8620145	Contig	2016-01-21	LOWJ01
846	GCF_001525965.1	ASM152596v1	Burkholderia cepacia		INT3-BP132					NCBI Prokaryotic Genome Annotation Pipeline (PGAP)	8739376	Contig	2016-01-21	LOUK01
847	GCF_001522985.1	ASM152298v1	Burkholderia cepacia		INT3-BP157					NCBI Prokaryotic Genome Annotation Pipeline (PGAP)	8737864	Contig	2016-01-21	LOUP01
848	GCF_001522695.1	ASM152269v1	Burkholderia cepacia		INT3-BP99					NCBI Prokaryotic Genome Annotation Pipeline (PGAP)	8735518	Contig	2016-01-21	LOUA01
849	GCF_001522785.1	ASM152278v1	Burkholderia cepacia		INT3-BP108					NCBI Prokaryotic Genome Annotation Pipeline (PGAP)	8695473	Contig	2016-01-21	LOUF01
850	GCF_001525925.1	ASM152592v1	Burkholderia cepacia		INT3-BP105					NCBI Prokaryotic Genome Annotation Pipeline (PGAP)	8733927	Contig	2016-01-21	LOUD01
858	GCF_001521915.1	ASM152191v1	Burkholderia cepacia		INT3-BP98					NCBI Prokaryotic Genome Annotation Pipeline (PGAP)	8735486	Contig	2016-01-21	LOTZ01
859	GCF_001522575.1	ASM152257v1	Burkholderia cepacia		INT3-BP101					NCBI Prokaryotic Genome Annotation Pipeline (PGAP)	8739025	Contig	2016-01-21	LOUB01
860	GCF_001522625.1	ASM152262v1	Burkholderia cepacia		INT3-BP107					NCBI Prokaryotic Genome Annotation Pipeline (PGAP)	8735743	Contig	2016-01-21	LOUE01
861	GCF_001522815.1	ASM152281v1	Burkholderia cepacia		INT3-BP121					NCBI Prokaryotic Genome Annotation Pipeline (PGAP)	8732585	Contig	2016-01-21	LOUI01
862	GCF_001522945.1	ASM152294v1	Burkholderia cepacia		INT3-BP142					NCBI Prokaryotic Genome Annotation Pipeline (PGAP)	8738807	Contig	2016-01-21	LOUM01
863	GCF_001525945.1	ASM152594v1	Burkholderia cepacia		INT3-BP109					NCBI Prokaryotic Genome Annotation Pipeline (PGAP)	8731825	Contig	2016-01-21	LOUG01
866	GCF_001525765.1	ASM152576v1	Burkholderia cepacia		INT3-BP144					NCBI Prokaryotic Genome Annotation Pipeline (PGAP)	8691083	Contig	2016-01-21	LOUN01
871	GCF_001522875.1	ASM152287v1	Burkholderia cepacia		INT3-BP131					NCBI Prokaryotic Genome Annotation Pipeline (PGAP)	8731097	Contig	2016-01-21	LOUJ01
872	GCF_001525895.1	ASM152589v1	Burkholderia cepacia		INT3-BP104					NCBI Prokaryotic Genome Annotation Pipeline (PGAP)	8738266	Contig	2016-01-21	LOUC01
873	GCF_001525785.1	ASM152578v1	Burkholderia cepacia		INT3-BP169					NCBI Prokaryotic Genome Annotation Pipeline (PGAP)	8735403	Contig	2016-01-21	LOUQ01
874	GCF_001522305.1	ASM152230v1	Burkholderia cepacia		INT3-BP97					NCBI Prokaryotic Genome Annotation Pipeline (PGAP)	8732600	Contig	2016-01-21	LOTY01
875	GCF_001522965.1	ASM152296v1	Burkholderia cepacia		INT3-BP156					NCBI Prokaryotic Genome Annotation Pipeline (PGAP)	8690647	Contig	2016-01-21	LOUO01
880	GCF_001522335.1	ASM152233v1	Burkholderia cepacia		INT1-BP233					NCBI Prokaryotic Genome Annotation Pipeline (PGAP)	8510247	Contig	2016-01-21	LOTV01
891	GCF_001522525.1	ASM152252v1	Burkholderia cepacia		INT1-BP277					NCBI Prokaryotic Genome Annotation Pipeline (PGAP)	8617579	Contig	2016-01-21	LOTX01
895	GCF_001524835.1	ASM152483v1	Burkholderia cepacia		MSMB1129					NCBI Prokaryotic Genome Annotation Pipeline (PGAP)	8263766	Contig	2016-01-21	LOYD01
896	GCF_001523985.1	ASM152398v1	Burkholderia cepacia		FL-4-2-10-S1-D0					NCBI Prokaryotic Genome Annotation Pipeline (PGAP)	8517856	Contig	2016-01-21	LOWP01
902	GCF_001524765.1	ASM152476v1	Burkholderia cepacia		MSMB1224					NCBI Prokaryotic Genome Annotation Pipeline (PGAP)	8449013	Contig	2016-01-21	LOYF01
906	GCF_001522295.1	ASM152229v1	Burkholderia cepacia		RF2-non_BP4					NCBI Prokaryotic Genome Annotation Pipeline (PGAP)	8556753	Contig	2016-01-21	LOSV01
908	GCF_001522215.1	ASM152221v1	Burkholderia cepacia		INT1-BP232					NCBI Prokaryotic Genome Annotation Pipeline (PGAP)	8509381	Contig	2016-01-21	LOTU01
910	GCF_001521975.1	ASM152197v1	Burkholderia cepacia		RF3-non_BP5					NCBI Prokaryotic Genome Annotation Pipeline (PGAP)	8315647	Contig	2016-01-21	LOSW01
911	GCF_001522925.1	ASM152292v1	Burkholderia cepacia		INT3-BP133					NCBI Prokaryotic Genome Annotation Pipeline (PGAP)	8734384	Contig	2016-01-21	LOUL01
916	GCF_001523085.1	ASM152308v1	Burkholderia cepacia		INT25-BP2					NCBI Prokaryotic Genome Annotation Pipeline (PGAP)	8628116	Contig	2016-01-21	LOUT01
919	GCF_001524125.1	ASM152412v1	Burkholderia cepacia		FL-6-3-10-S1-D0					NCBI Prokaryotic Genome Annotation Pipeline (PGAP)	8500640	Contig	2016-01-21	LOWW01
927	GCF_001522805.1	ASM152280v1	Burkholderia cepacia		INT3-BP120					NCBI Prokaryotic Genome Annotation Pipeline (PGAP)	8719486	Contig	2016-01-21	LOUH01
1509	GCF_001523965.1	ASM152396v1	Burkholderia vietnamiensis		FL-2-5-30-S1-D0					NCBI Prokaryotic Genome Annotation Pipeline (PGAP)	6823232	Contig	2016-01-21	LOWO01
1512	GCF_001525665.1	ASM152566v1	Burkholderia vietnamiensis		FL-2-3-10-S1-D7					NCBI Prokaryotic Genome Annotation Pipeline (PGAP)	6708517	Contig	2016-01-21	LOWK01
1513	GCF_001523585.1	ASM152358v1	Burkholderia vietnamiensis		AZ-3-1-30-S1-D7					NCBI Prokaryotic Genome Annotation Pipeline (PGAP)	6594542	Contig	2016-01-21	LOVV01
1515	GCF_001524005.1	ASM152400v1	Burkholderia vietnamiensis		FL-5-1-10-S1-D0					NCBI Prokaryotic Genome Annotation Pipeline (PGAP)	6865477	Contig	2016-01-21	LOWQ01
1521	GCF_001523945.1	ASM152394v1	Burkholderia vietnamiensis		FL-2-5-10-S1-D0					NCBI Prokaryotic Genome Annotation Pipeline (PGAP)	6543164	Contig	2016-01-21	LOWN01
1522	GCF_001523785.1	ASM152378v1	Burkholderia vietnamiensis		FL-2-2-30-S1-D0					NCBI Prokaryotic Genome Annotation Pipeline (PGAP)	6809400	Contig	2016-01-21	LOWI01
1524	GCF_001524305.1	ASM152430v1	Burkholderia vietnamiensis		FL-7-5-30-S2-D0					NCBI Prokaryotic Genome Annotation Pipeline (PGAP)	6648683	Contig	2016-01-21	LOXE01
1529	GCF_001524205.1	ASM152420v1	Burkholderia vietnamiensis		FL-7-2-10-S2-D0					NCBI Prokaryotic Genome Annotation Pipeline (PGAP)	6520894	Contig	2016-01-21	LOWZ01
1530	GCF_001524225.1	ASM152422v1	Burkholderia vietnamiensis		FL-7-3-30-S2-D0					NCBI Prokaryotic Genome Annotation Pipeline (PGAP)	6521874	Contig	2016-01-21	LOXA01
1531	GCF_001524235.1	ASM152423v1	Burkholderia vietnamiensis		FL-7-4-10-S1-D0					NCBI Prokaryotic Genome Annotation Pipeline (PGAP)	6520988	Contig	2016-01-21	LOXB01
1532	GCF_001524025.1	ASM152402v1	Burkholderia vietnamiensis		FL-5-2-10-S1-D0					NCBI Prokaryotic Genome Annotation Pipeline (PGAP)	6712461	Contig	2016-01-21	LOWR01
1533	GCF_001524285.1	ASM152428v1	Burkholderia vietnamiensis		FL-7-4-30-S3-D0					NCBI Prokaryotic Genome Annotation Pipeline (PGAP)	6521115	Contig	2016-01-21	LOXD01
1541	GCF_001524065.1	ASM152406v1	Burkholderia vietnamiensis		FL-5-2-10-S2-D0					NCBI Prokaryotic Genome Annotation Pipeline (PGAP)	6710020	Contig	2016-01-21	LOWT01
1544	GCF_001524145.1	ASM152414v1	Burkholderia vietnamiensis		FL-7-1-10-S1-D0					NCBI Prokaryotic Genome Annotation Pipeline (PGAP)	6947154	Contig	2016-01-21	LOWX01
1545	GCF_001525645.1	ASM152564v1	Burkholderia vietnamiensis		FL-2-4-30-S1-D0					NCBI Prokaryotic Genome Annotation Pipeline (PGAP)	6949322	Contig	2016-01-21	LOWM01
1546	GCF_001524265.1	ASM152426v1	Burkholderia vietnamiensis		FL-7-4-30-S2-D0					NCBI Prokaryotic Genome Annotation Pipeline (PGAP)	6869375	Contig	2016-01-21	LOXC01
1551	GCF_001525685.1	ASM152568v1	Burkholderia vietnamiensis		FL-2-1-10-S1-D0					NCBI Prokaryotic Genome Annotation Pipeline (PGAP)	6715243	Contig	2016-01-21	LOWG01
1557	GCF_001524045.1	ASM152404v1	Burkholderia vietnamiensis		FL-5-2-10-S1-D0					NCBI Prokaryotic Genome Annotation Pipeline (PGAP)	6826472	Contig	2016-01-21	LOWS01
1591	GCF_001523615.1	ASM152361v1	Burkholderia vietnamiensis		FL-1-2-10-S1-D0					NCBI Prokaryotic Genome Annotation Pipeline (PGAP)	6717763	Contig	2016-01-21	LOWF01
1593	GCF_001523535.1	ASM152353v1	Burkholderia vietnamiensis		LA-5-5-30-S1-D2					NCBI Prokaryotic Genome Annotation Pipeline (PGAP)	7058922	Contig	2016-01-21	LOVY01
1594	GCF_001522565.1	ASM152256v1	Burkholderia vietnamiensis		LA-6-3-30-S1-D2					NCBI Prokaryotic Genome Annotation Pipeline (PGAP)	6659961	Contig	2016-01-21	LOVZ01
1596	GCF_001523755.1	ASM152375v1	Burkholderia vietnamiensis		FL-2-2-10-S1-D0					NCBI Prokaryotic Genome Annotation Pipeline (PGAP)	6730926	Contig	2016-01-21	LOWH01
1700	GCF_001522075.1	ASM152207v1	Burkholderia ubonensis		RF23-BP17					NCBI Prokaryotic Genome Annotation Pipeline (PGAP)	7911685	Contig	2016-01-21	LOTD01
1702	GCF_001525855.1	ASM152585v1	Burkholderia ubonensis		MSMB1158					NCBI Prokaryotic Genome Annotation Pipeline (PGAP)	7552772	Contig	2016-01-21	LOVD01
1704	GCF_001523205.1	ASM152320v1	Burkholderia ubonensis		MSMB1138					NCBI Prokaryotic Genome Annotation Pipeline (PGAP)	7551680	Contig	2016-01-21	LOVA01
1705	GCF_001524405.1	ASM152440v1	Burkholderia ubonensis		MSMB0011					NCBI Prokaryotic Genome Annotation Pipeline (PGAP)	7172730	Contig	2016-01-21	LOXJ01
1706	GCF_001536885.1	ASM153688v1	Burkholderia ubonensis		MSMB2028WGS					NCBI Prokaryotic Genome Annotation Pipeline (PGAP)	7040008	Contig	2016-01-21	LPNE01
1709	GCF_001522475.1	ASM152247v1	Burkholderia ubonensis		RF23-BP81					NCBI Prokaryotic Genome Annotation Pipeline (PGAP)	7901966	Contig	2016-01-21	LOTH01
1714	GCF_001523505.1	ASM152350v1	Burkholderia ubonensis		MSMB1191					NCBI Prokaryotic Genome Annotation Pipeline (PGAP)	7585133	Contig	2016-01-21	LOVR01
1716	GCF_001522035.1	ASM152203v1	Burkholderia ubonensis		RF32-BP3					NCBI Prokaryotic Genome Annotation Pipeline (PGAP)	7924472	Contig	2016-01-21	LOTM01
1717	GCF_001522055.1	ASM152205v1	Burkholderia ubonensis		RF32-BP4					NCBI Prokaryotic Genome Annotation Pipeline (PGAP)	7727656	Contig	2016-01-21	LOTN01
1718	GCF_001522505.1	ASM152250v1	Burkholderia ubonensis		RF32-BP11					NCBI Prokaryotic Genome Annotation Pipeline (PGAP)	7751887	Contig	2016-01-21	LOTP01
1724	GCF_001522245.1	ASM152224v1	Burkholderia ubonensis		RF23-BP93					NCBI Prokaryotic Genome Annotation Pipeline (PGAP)	7777549	Contig	2016-01-21	LOTK01
1725	GCF_001522235.1	ASM152223v1	Burkholderia ubonensis		RF23-BP58					NCBI Prokaryotic Genome Annotation Pipeline (PGAP)	7917914	Contig	2016-01-21	LOTF01
1743	GCF_001522155.1	ASM152215v1	Burkholderia ubonensis		RF23-BP19					NCBI Prokaryotic Genome Annotation Pipeline (PGAP)	8137655	Contig	2016-01-21	LOTE01
1746	GCF_001524805.1	ASM152480v1	Burkholderia ubonensis		MSMB2037					NCBI Prokaryotic Genome Annotation Pipeline (PGAP)	7455529	Contig	2016-01-21	LOXP01
1771	GCF_001524785.1	ASM152478v1	Burkholderia ubonensis		MSMB2045					NCBI Prokaryotic Genome Annotation Pipeline (PGAP)	7455341	Contig	2016-01-21	LOYG01
1777	GCF_001523425.1	ASM152342v1	Burkholderia ubonensis		MSMB1182					NCBI Prokaryotic Genome Annotation Pipeline (PGAP)	7142002	Contig	2016-01-21	LOVI01
1780	GCF_001522415.1	ASM152241v1	Burkholderia ubonensis		RF23-BP90					NCBI Prokaryotic Genome Annotation Pipeline (PGAP)	7915943	Contig	2016-01-21	LOTJ01
1784	GCF_001525705.1	ASM152570v1	Burkholderia ubonensis		MSMB1200					NCBI Prokaryotic Genome Annotation Pipeline (PGAP)	7677001	Contig	2016-01-21	LOVL01
1798	GCF_001523775.1	ASM152377v1	Burkholderia ubonensis		MSMB1186					NCBI Prokaryotic Genome Annotation Pipeline (PGAP)	7682504	Contig	2016-01-21	LOVO01
1803	GCF_001524605.1	ASM152460v1	Burkholderia ubonensis		MSMB2043					NCBI Prokaryotic Genome Annotation Pipeline (PGAP)	7466104	Contig	2016-01-21	LOXW01
1808	GCF_001525745.1	ASM152574v1	Burkholderia ubonensis		MSMB1185					NCBI Prokaryotic Genome Annotation Pipeline (PGAP)	7242744	Contig	2016-01-21	LOVN01
1816	GCF_001522005.1	ASM152200v1	Burkholderia ubonensis		RF25-BP1					NCBI Prokaryotic Genome Annotation Pipeline (PGAP)	7629343	Contig	2016-01-21	LOTL01
1838	GCF_001525845.1	ASM152584v1	Burkholderia ubonensis		MSMB867					NCBI Prokaryotic Genome Annotation Pipeline (PGAP)	7679321	Contig	2016-01-21	LOUY01
1839	GCF_001523485.1	ASM152348v1	Burkholderia ubonensis		MSMB1199					NCBI Prokaryotic Genome Annotation Pipeline (PGAP)	7544630	Contig	2016-01-21	LOVP01
1841	GCF_001522455.1	ASM152245v1	Burkholderia ubonensis		INT1-BP158					NCBI Prokaryotic Genome Annotation Pipeline (PGAP)	7649860	Contig	2016-01-21	LOTT01
1843	GCF_001523405.1	ASM152340v1	Burkholderia ubonensis		MSMB1175					NCBI Prokaryotic Genome Annotation Pipeline (PGAP)	7621479	Contig	2016-01-21	LOVH01
1845	GCF_001525715.1	ASM152571v1	Burkholderia ubonensis		MSMB1194					NCBI Prokaryotic Genome Annotation Pipeline (PGAP)	7189360	Contig	2016-01-21	LOVK01
1847	GCF_001524685.1	ASM152468v1	Burkholderia ubonensis		MSMB2044					NCBI Prokaryotic Genome Annotation Pipeline (PGAP)	7451621	Contig	2016-01-21	LOYA01
1853	GCF_001525885.1	ASM152588v1	Burkholderia ubonensis		MSMB1160					NCBI Prokaryotic Genome Annotation Pipeline (PGAP)	7727432	Contig	2016-01-21	LOVE01
1857	GCF_001523315.1	ASM152331v1	Burkholderia ubonensis		MSMB1164					NCBI Prokaryotic Genome Annotation Pipeline (PGAP)	7134027	Contig	2016-01-21	LOVF01
1862	GCF_001523245.1	ASM152324v1	Burkholderia ubonensis		MSMB1151					NCBI Prokaryotic Genome Annotation Pipeline (PGAP)	7652080	Contig	2016-01-21	LOVC01
1877	GCF_001522175.1	ASM152217v1	Burkholderia ubonensis		INT1-BP31					NCBI Prokaryotic Genome Annotation Pipeline (PGAP)	7661898	Contig	2016-01-21	LOTS01
1878	GCF_001522645.1	ASM152264v1	Burkholderia ubonensis		INT1-BP274					NCBI Prokaryotic Genome Annotation Pipeline (PGAP)	7646132	Contig	2016-01-21	LOTW01
1894	GCF_001524745.1	ASM152474v1	Burkholderia ubonensis		MSMB1172					NCBI Prokaryotic Genome Annotation Pipeline (PGAP)	7946030	Contig	2016-01-21	LOYE01
1906	GCF_001523225.1	ASM152322v1	Burkholderia ubonensis		MSMB1146					NCBI Prokaryotic Genome Annotation Pipeline (PGAP)	7568194	Contig	2016-01-21	LOVB01
1915	GCF_001523345.1	ASM152334v1	Burkholderia ubonensis		MSMB1193					NCBI Prokaryotic Genome Annotation Pipeline (PGAP)	7416439	Contig	2016-01-21	LOVJ01
1917	GCF_001524455.1	ASM152445v1	Burkholderia ubonensis		MSMB2036					NCBI Prokaryotic Genome Annotation Pipeline (PGAP)	8367277	Contig	2016-01-21	LOXM01
1921	GCF_001523855.1	ASM152385v1	Burkholderia ubonensis		ABCPW-28					NCBI Prokaryotic Genome Annotation Pipeline (PGAP)	7922452	Contig	2016-01-21	LOVU01
1926	GCF_001524545.1	ASM152454v1	Burkholderia ubonensis		MSMB0827					NCBI Prokaryotic Genome Annotation Pipeline (PGAP)	7477825	Contig	2016-01-21	LOXR01
1933	GCF_001522275.1	ASM152227v1	Burkholderia ubonensis		RF32-BP6					NCBI Prokaryotic Genome Annotation Pipeline (PGAP)	7702364	Contig	2016-01-21	LOTO01
1957	GCF_001523385.1	ASM152338v1	Burkholderia ubonensis		MSMB1166					NCBI Prokaryotic Genome Annotation Pipeline (PGAP)	7203018	Contig	2016-01-21	LOVG01
1960	GCF_001524365.1	ASM152436v1	Burkholderia ubonensis		MSMB112					NCBI Prokaryotic Genome Annotation Pipeline (PGAP)	7354458	Contig	2016-01-21	LOXH01
1985	GCF_001523825.1	ASM152382v1	Burkholderia ubonensis		MSMB1190					NCBI Prokaryotic Genome Annotation Pipeline (PGAP)	7869073	Contig	2016-01-21	LOVQ01
2020	GCA_001523705.1	ASM152370v1	Burkholderia vietnamiensis		FL-2-3-10-S3-D0					NCBI Prokaryotic Genome Annotation Pipeline	6693522	Contig	2016-01-21	LOWL01
2365	GCA_001524105.1	ASM152410v1	Burkholderia cenocepacia		FL-6-2-30-S1-D2					NCBI Prokaryotic Genome Annotation Pipeline	7482833	Contig	2016-01-21	LOWV01
2728	GCF_001524825.1	ASM152482v1	Burkholderia anthina		MSMB0848					NCBI Prokaryotic Genome Annotation Pipeline (PGAP)	7532300	Contig	2016-01-21	LOXU01
2734	GCF_001524815.1	ASM152481v1	Burkholderia anthina		MSMB0849					NCBI Prokaryotic Genome Annotation Pipeline (PGAP)	7390104	Contig	2016-01-21	LOXV01
2746	GCF_001523905.1	ASM152390v1	Burkholderia anthina		AZ-4-2-30-S1-D7					NCBI Prokaryotic Genome Annotation Pipeline (PGAP)	7195078	Contig	2016-01-21	LOVW01
2766	GCF_001524085.1	ASM152408v1	Burkholderia seminalis		FL-5-5-10-S1-D0					NCBI Prokaryotic Genome Annotation Pipeline (PGAP)	7550216	Contig	2016-01-21	LOWU01
2795	GCF_001521925.1	ASM152192v1	Burkholderia territorii		RF23-BP82					NCBI Prokaryotic Genome Annotation Pipeline (PGAP)	7023957	Contig	2016-01-21	LOTI01
2799	GCF_001524485.1	ASM152448v1	Burkholderia territorii		MSMB0579					NCBI Prokaryotic Genome Annotation Pipeline (PGAP)	6851652	Contig	2016-01-21	LOXN01
2803	GCF_001522365.1	ASM152236v1	Burkholderia territorii		RF23-BP69					NCBI Prokaryotic Genome Annotation Pipeline (PGAP)	7026286	Contig	2016-01-21	LOTG01
2809	GCF_001522095.1	ASM152209v1	Burkholderia territorii		RF7-non_BP5					NCBI Prokaryotic Genome Annotation Pipeline (PGAP)	6943939	Contig	2016-01-21	LOTB01
2817	GCF_001522355.1	ASM152235v1	Burkholderia territorii		RF6-non_BP1					NCBI Prokaryotic Genome Annotation Pipeline (PGAP)	6939690	Contig	2016-01-21	LOSY01
2834	GCF_001524505.1	ASM152450v1	Burkholderia pseudomultivorans		MSMB0607					NCBI Prokaryotic Genome Annotation Pipeline (PGAP)	6537229	Contig	2016-01-21	LOXO01
2841	GCF_001524385.1	ASM152438v1	Burkholderia diffusa		MSMB0010					NCBI Prokaryotic Genome Annotation Pipeline (PGAP)	6793702	Contig	2016-01-21	LOXI01
2845	GCF_001524705.1	ASM152470v1	Burkholderia diffusa		MSMB1060					NCBI Prokaryotic Genome Annotation Pipeline (PGAP)	6811070	Contig	2016-01-21	LOYB01
2846	GCF_001522375.1	ASM152237v1	Burkholderia diffusa		RF8-non_BP2					NCBI Prokaryotic Genome Annotation Pipeline (PGAP)	5841569	Contig	2016-01-21	LOTC01
2858	GCF_001525985.1	ASM152598v1	Burkholderia latens		RF32-BP12					NCBI Prokaryotic Genome Annotation Pipeline (PGAP)	6499163	Contig	2016-01-21	LOTQ01
2867	GCF_001523145.1	ASM152314v1	Burkholderia diffusa		MSMB866					NCBI Prokaryotic Genome Annotation Pipeline (PGAP)	6767722	Contig	2016-01-21	LOUX01
2874	GCF_001523065.1	ASM152306v1	Burkholderia diffusa		INT4-BP16					NCBI Prokaryotic Genome Annotation Pipeline (PGAP)	6809021	Contig	2016-01-21	LOUS01
2906	GCF_001523185.1	ASM152318v1	Burkholderia stagnalis		MSMB1136					NCBI Prokaryotic Genome Annotation Pipeline (PGAP)	7575839	Contig	2016-01-21	LOUZ01
2924	GCF_001523845.1	ASM152384v1	Burkholderia stagnalis		ABCPW-33					NCBI Prokaryotic Genome Annotation Pipeline (PGAP)	7799816	Contig	2016-01-21	LOVT01
2933	GCF_001523105.1	ASM152310v1	Burkholderia pseudomultivorans		SUB-INT22-BP2					NCBI Prokaryotic Genome Annotation Pipeline (PGAP)	7801308	Contig	2016-01-21	LOUV01
2938	GCF_001523165.1	ASM152316v1	Burkholderia pseudomultivorans		SUB-INT22-BP1					NCBI Prokaryotic Genome Annotation Pipeline (PGAP)	7800531	Contig	2016-01-21	LOUU01
2947	GCF_001525825.1	ASM152582v1	Burkholderia pseudomultivorans		SUB-INT24-BP10					NCBI Prokaryotic Genome Annotation Pipeline (PGAP)	7909096	Contig	2016-01-21	LOUW01
3111	GCA_001525775.1	ASM152577v1	Burkholderia cepacia		INT3-BP185					NCBI Prokaryotic Genome Annotation Pipeline	8742154	Contig	2016-01-21	LOUR01
3119	GCA_001524665.1	ASM152466v1	Burkholderia cepacia		MSMB0859					NCBI Prokaryotic Genome Annotation Pipeline	8144615	Contig	2016-01-21	LOXZ01
3132	GCA_001523685.1	ASM152368v1	Burkholderia cepacia		FL-2-3-10-S1-D0					NCBI Prokaryotic Genome Annotation Pipeline	8620145	Contig	2016-01-21	LOWJ01
3139	GCA_001525965.1	ASM152596v1	Burkholderia cepacia		INT3-BP132					NCBI Prokaryotic Genome Annotation Pipeline	8739376	Contig	2016-01-21	LOUK01
3140	GCA_001522985.1	ASM152298v1	Burkholderia cepacia		INT3-BP157					NCBI Prokaryotic Genome Annotation Pipeline	8737864	Contig	2016-01-21	LOUP01
3141	GCA_001522695.1	ASM152269v1	Burkholderia cepacia		INT3-BP99					NCBI Prokaryotic Genome Annotation Pipeline	8735518	Contig	2016-01-21	LOUA01
3142	GCA_001522785.1	ASM152278v1	Burkholderia cepacia		INT3-BP108					NCBI Prokaryotic Genome Annotation Pipeline	8695473	Contig	2016-01-21	LOUF01
3143	GCA_001525925.1	ASM152592v1	Burkholderia cepacia		INT3-BP105					NCBI Prokaryotic Genome Annotation Pipeline	8733927	Contig	2016-01-21	LOUD01
3151	GCA_001521915.1	ASM152191v1	Burkholderia cepacia		INT3-BP98					NCBI Prokaryotic Genome Annotation Pipeline	8735486	Contig	2016-01-21	LOTZ01
3152	GCA_001522575.1	ASM152257v1	Burkholderia cepacia		INT3-BP101					NCBI Prokaryotic Genome Annotation Pipeline	8739025	Contig	2016-01-21	LOUB01
3153	GCA_001522625.1	ASM152262v1	Burkholderia cepacia		INT3-BP107					NCBI Prokaryotic Genome Annotation Pipeline	8735743	Contig	2016-01-21	LOUE01
3154	GCA_001522815.1	ASM152281v1	Burkholderia cepacia		INT3-BP121					NCBI Prokaryotic Genome Annotation Pipeline	8732585	Contig	2016-01-21	LOUI01
3155	GCA_001522945.1	ASM152294v1	Burkholderia cepacia		INT3-BP142					NCBI Prokaryotic Genome Annotation Pipeline	8738807	Contig	2016-01-21	LOUM01
3156	GCA_001525945.1	ASM152594v1	Burkholderia cepacia		INT3-BP109					NCBI Prokaryotic Genome Annotation Pipeline	8731825	Contig	2016-01-21	LOUG01
3159	GCA_001525765.1	ASM152576v1	Burkholderia cepacia		INT3-BP144					NCBI Prokaryotic Genome Annotation Pipeline	8691083	Contig	2016-01-21	LOUN01
3164	GCA_001522875.1	ASM152287v1	Burkholderia cepacia		INT3-BP131					NCBI Prokaryotic Genome Annotation Pipeline	8731097	Contig	2016-01-21	LOUJ01
3165	GCA_001525895.1	ASM152589v1	Burkholderia cepacia		INT3-BP104					NCBI Prokaryotic Genome Annotation Pipeline	8738266	Contig	2016-01-21	LOUC01
3166	GCA_001525785.1	ASM152578v1	Burkholderia cepacia		INT3-BP169					NCBI Prokaryotic Genome Annotation Pipeline	8735403	Contig	2016-01-21	LOUQ01
3167	GCA_001522305.1	ASM152230v1	Burkholderia cepacia		INT3-BP97					NCBI Prokaryotic Genome Annotation Pipeline	8732600	Contig	2016-01-21	LOTY01
3168	GCA_001522965.1	ASM152296v1	Burkholderia cepacia		INT3-BP156					NCBI Prokaryotic Genome Annotation Pipeline	8690647	Contig	2016-01-21	LOUO01
3173	GCA_001522335.1	ASM152233v1	Burkholderia cepacia		INT1-BP233					NCBI Prokaryotic Genome Annotation Pipeline	8510247	Contig	2016-01-21	LOTV01
3184	GCA_001522525.1	ASM152252v1	Burkholderia cepacia		INT1-BP277					NCBI Prokaryotic Genome Annotation Pipeline	8617579	Contig	2016-01-21	LOTX01
3188	GCA_001524835.1	ASM152483v1	Burkholderia cepacia		MSMB1129					NCBI Prokaryotic Genome Annotation Pipeline	8263766	Contig	2016-01-21	LOYD01
3189	GCA_001523985.1	ASM152398v1	Burkholderia cepacia		FL-4-2-10-S1-D0					NCBI Prokaryotic Genome Annotation Pipeline	8517856	Contig	2016-01-21	LOWP01
3195	GCA_001524765.1	ASM152476v1	Burkholderia cepacia		MSMB1224					NCBI Prokaryotic Genome Annotation Pipeline	8449013	Contig	2016-01-21	LOYF01
3199	GCA_001522295.1	ASM152229v1	Burkholderia cepacia		RF2-non_BP4					NCBI Prokaryotic Genome Annotation Pipeline	8556753	Contig	2016-01-21	LOSV01
3201	GCA_001522215.1	ASM152221v1	Burkholderia cepacia		INT1-BP232					NCBI Prokaryotic Genome Annotation Pipeline	8509381	Contig	2016-01-21	LOTU01
3203	GCA_001521975.1	ASM152197v1	Burkholderia cepacia		RF3-non_BP5					NCBI Prokaryotic Genome Annotation Pipeline	8315647	Contig	2016-01-21	LOSW01
3204	GCA_001522925.1	ASM152292v1	Burkholderia cepacia		INT3-BP133					NCBI Prokaryotic Genome Annotation Pipeline	8734384	Contig	2016-01-21	LOUL01
3209	GCA_001523085.1	ASM152308v1	Burkholderia cepacia		INT25-BP2					NCBI Prokaryotic Genome Annotation Pipeline	8628116	Contig	2016-01-21	LOUT01
3212	GCA_001524125.1	ASM152412v1	Burkholderia cepacia		FL-6-3-10-S1-D0					NCBI Prokaryotic Genome Annotation Pipeline	8500640	Contig	2016-01-21	LOWW01
3220	GCA_001522805.1	ASM152280v1	Burkholderia cepacia		INT3-BP120					NCBI Prokaryotic Genome Annotation Pipeline	8719486	Contig	2016-01-21	LOUH01
3802	GCA_001523965.1	ASM152396v1	Burkholderia vietnamiensis		FL-2-5-30-S1-D0					NCBI Prokaryotic Genome Annotation Pipeline	6823232	Contig	2016-01-21	LOWO01
3805	GCA_001525665.1	ASM152566v1	Burkholderia vietnamiensis		FL-2-3-10-S1-D7					NCBI Prokaryotic Genome Annotation Pipeline	6708517	Contig	2016-01-21	LOWK01
3806	GCA_001523585.1	ASM152358v1	Burkholderia vietnamiensis		AZ-3-1-30-S1-D7					NCBI Prokaryotic Genome Annotation Pipeline	6594542	Contig	2016-01-21	LOVV01
3808	GCA_001524005.1	ASM152400v1	Burkholderia vietnamiensis		FL-5-1-10-S1-D0					NCBI Prokaryotic Genome Annotation Pipeline	6865477	Contig	2016-01-21	LOWQ01
3814	GCA_001523945.1	ASM152394v1	Burkholderia vietnamiensis		FL-2-5-10-S1-D0					NCBI Prokaryotic Genome Annotation Pipeline	6543164	Contig	2016-01-21	LOWN01
3815	GCA_001523785.1	ASM152378v1	Burkholderia vietnamiensis		FL-2-2-30-S1-D0					NCBI Prokaryotic Genome Annotation Pipeline	6809400	Contig	2016-01-21	LOWI01
3817	GCA_001524305.1	ASM152430v1	Burkholderia vietnamiensis		FL-7-5-30-S2-D0					NCBI Prokaryotic Genome Annotation Pipeline	6648683	Contig	2016-01-21	LOXE01
3822	GCA_001524205.1	ASM152420v1	Burkholderia vietnamiensis		FL-7-2-10-S2-D0					NCBI Prokaryotic Genome Annotation Pipeline	6520894	Contig	2016-01-21	LOWZ01
3823	GCA_001524225.1	ASM152422v1	Burkholderia vietnamiensis		FL-7-3-30-S2-D0					NCBI Prokaryotic Genome Annotation Pipeline	6521874	Contig	2016-01-21	LOXA01
3824	GCA_001524235.1	ASM152423v1	Burkholderia vietnamiensis		FL-7-4-10-S1-D0					NCBI Prokaryotic Genome Annotation Pipeline	6520988	Contig	2016-01-21	LOXB01
3825	GCA_001524025.1	ASM152402v1	Burkholderia vietnamiensis		FL-5-2-10-S1-D0					NCBI Prokaryotic Genome Annotation Pipeline	6712461	Contig	2016-01-21	LOWR01
3826	GCA_001524285.1	ASM152428v1	Burkholderia vietnamiensis		FL-7-4-30-S3-D0					NCBI Prokaryotic Genome Annotation Pipeline	6521115	Contig	2016-01-21	LOXD01
3834	GCA_001524065.1	ASM152406v1	Burkholderia vietnamiensis		FL-5-2-10-S2-D0					NCBI Prokaryotic Genome Annotation Pipeline	6710020	Contig	2016-01-21	LOWT01
3837	GCA_001524145.1	ASM152414v1	Burkholderia vietnamiensis		FL-7-1-10-S1-D0					NCBI Prokaryotic Genome Annotation Pipeline	6947154	Contig	2016-01-21	LOWX01
3838	GCA_001525645.1	ASM152564v1	Burkholderia vietnamiensis		FL-2-4-30-S1-D0					NCBI Prokaryotic Genome Annotation Pipeline	6949322	Contig	2016-01-21	LOWM01
3839	GCA_001524265.1	ASM152426v1	Burkholderia vietnamiensis		FL-7-4-30-S2-D0					NCBI Prokaryotic Genome Annotation Pipeline	6869375	Contig	2016-01-21	LOXC01
3844	GCA_001525685.1	ASM152568v1	Burkholderia vietnamiensis		FL-2-1-10-S1-D0					NCBI Prokaryotic Genome Annotation Pipeline	6715243	Contig	2016-01-21	LOWG01
3850	GCA_001524045.1	ASM152404v1	Burkholderia vietnamiensis		FL-5-2-10-S1-D0					NCBI Prokaryotic Genome Annotation Pipeline	6826472	Contig	2016-01-21	LOWS01
3884	GCA_001523615.1	ASM152361v1	Burkholderia vietnamiensis		FL-1-2-10-S1-D0					NCBI Prokaryotic Genome Annotation Pipeline	6717763	Contig	2016-01-21	LOWF01
3886	GCA_001523535.1	ASM152353v1	Burkholderia vietnamiensis		LA-5-5-30-S1-D2					NCBI Prokaryotic Genome Annotation Pipeline	7058922	Contig	2016-01-21	LOVY01
3887	GCA_001522565.1	ASM152256v1	Burkholderia vietnamiensis		LA-6-3-30-S1-D2					NCBI Prokaryotic Genome Annotation Pipeline	6659961	Contig	2016-01-21	LOVZ01
3889	GCA_001523755.1	ASM152375v1	Burkholderia vietnamiensis		FL-2-2-10-S1-D0					NCBI Prokaryotic Genome Annotation Pipeline	6730926	Contig	2016-01-21	LOWH01
3993	GCA_001522075.1	ASM152207v1	Burkholderia ubonensis		RF23-BP17					NCBI Prokaryotic Genome Annotation Pipeline	7911685	Contig	2016-01-21	LOTD01
3995	GCA_001525855.1	ASM152585v1	Burkholderia ubonensis		MSMB1158					NCBI Prokaryotic Genome Annotation Pipeline	7552772	Contig	2016-01-21	LOVD01
3997	GCA_001523205.1	ASM152320v1	Burkholderia ubonensis		MSMB1138					NCBI Prokaryotic Genome Annotation Pipeline	7551680	Contig	2016-01-21	LOVA01
3998	GCA_001524405.1	ASM152440v1	Burkholderia ubonensis		MSMB0011					NCBI Prokaryotic Genome Annotation Pipeline	7172730	Contig	2016-01-21	LOXJ01
3999	GCA_001536885.1	ASM153688v1	Burkholderia ubonensis		MSMB2028WGS					NCBI Prokaryotic Genome Annotation Pipeline	7040008	Contig	2016-01-21	LPNE01
4002	GCA_001522475.1	ASM152247v1	Burkholderia ubonensis		RF23-BP81					NCBI Prokaryotic Genome Annotation Pipeline	7901966	Contig	2016-01-21	LOTH01
4007	GCA_001523505.1	ASM152350v1	Burkholderia ubonensis		MSMB1191					NCBI Prokaryotic Genome Annotation Pipeline	7585133	Contig	2016-01-21	LOVR01
4009	GCA_001522035.1	ASM152203v1	Burkholderia ubonensis		RF32-BP3					NCBI Prokaryotic Genome Annotation Pipeline	7924472	Contig	2016-01-21	LOTM01
4010	GCA_001522055.1	ASM152205v1	Burkholderia ubonensis		RF32-BP4					NCBI Prokaryotic Genome Annotation Pipeline	7727656	Contig	2016-01-21	LOTN01
4011	GCA_001522505.1	ASM152250v1	Burkholderia ubonensis		RF32-BP11					NCBI Prokaryotic Genome Annotation Pipeline	7751887	Contig	2016-01-21	LOTP01
4017	GCA_001522245.1	ASM152224v1	Burkholderia ubonensis		RF23-BP93					NCBI Prokaryotic Genome Annotation Pipeline	7777549	Contig	2016-01-21	LOTK01
4018	GCA_001522235.1	ASM152223v1	Burkholderia ubonensis		RF23-BP58					NCBI Prokaryotic Genome Annotation Pipeline	7917914	Contig	2016-01-21	LOTF01
4036	GCA_001522155.1	ASM152215v1	Burkholderia ubonensis		RF23-BP19					NCBI Prokaryotic Genome Annotation Pipeline	8137655	Contig	2016-01-21	LOTE01
4039	GCA_001524805.1	ASM152480v1	Burkholderia ubonensis		MSMB2037					NCBI Prokaryotic Genome Annotation Pipeline	7455529	Contig	2016-01-21	LOXP01
4064	GCA_001524785.1	ASM152478v1	Burkholderia ubonensis		MSMB2045					NCBI Prokaryotic Genome Annotation Pipeline	7455341	Contig	2016-01-21	LOYG01
4070	GCA_001523425.1	ASM152342v1	Burkholderia ubonensis		MSMB1182					NCBI Prokaryotic Genome Annotation Pipeline	7142002	Contig	2016-01-21	LOVI01
4073	GCA_001522415.1	ASM152241v1	Burkholderia ubonensis		RF23-BP90					NCBI Prokaryotic Genome Annotation Pipeline	7915943	Contig	2016-01-21	LOTJ01
4077	GCA_001525705.1	ASM152570v1	Burkholderia ubonensis		MSMB1200					NCBI Prokaryotic Genome Annotation Pipeline	7677001	Contig	2016-01-21	LOVL01
4091	GCA_001523775.1	ASM152377v1	Burkholderia ubonensis		MSMB1186					NCBI Prokaryotic Genome Annotation Pipeline	7682504	Contig	2016-01-21	LOVO01
4096	GCA_001524605.1	ASM152460v1	Burkholderia ubonensis		MSMB2043					NCBI Prokaryotic Genome Annotation Pipeline	7466104	Contig	2016-01-21	LOXW01
4101	GCA_001525745.1	ASM152574v1	Burkholderia ubonensis		MSMB1185					NCBI Prokaryotic Genome Annotation Pipeline	7242744	Contig	2016-01-21	LOVN01
4109	GCA_001522005.1	ASM152200v1	Burkholderia ubonensis		RF25-BP1					NCBI Prokaryotic Genome Annotation Pipeline	7629343	Contig	2016-01-21	LOTL01
4131	GCA_001525845.1	ASM152584v1	Burkholderia ubonensis		MSMB867					NCBI Prokaryotic Genome Annotation Pipeline	7679321	Contig	2016-01-21	LOUY01
4132	GCA_001523485.1	ASM152348v1	Burkholderia ubonensis		MSMB1199					NCBI Prokaryotic Genome Annotation Pipeline	7544630	Contig	2016-01-21	LOVP01
4134	GCA_001522455.1	ASM152245v1	Burkholderia ubonensis		INT1-BP158					NCBI Prokaryotic Genome Annotation Pipeline	7649860	Contig	2016-01-21	LOTT01
4136	GCA_001523405.1	ASM152340v1	Burkholderia ubonensis		MSMB1175					NCBI Prokaryotic Genome Annotation Pipeline	7621479	Contig	2016-01-21	LOVH01
4138	GCA_001525715.1	ASM152571v1	Burkholderia ubonensis		MSMB1194					NCBI Prokaryotic Genome Annotation Pipeline	7189360	Contig	2016-01-21	LOVK01
4140	GCA_001524685.1	ASM152468v1	Burkholderia ubonensis		MSMB2044					NCBI Prokaryotic Genome Annotation Pipeline	7451621	Contig	2016-01-21	LOYA01
4146	GCA_001525885.1	ASM152588v1	Burkholderia ubonensis		MSMB1160					NCBI Prokaryotic Genome Annotation Pipeline	7727432	Contig	2016-01-21	LOVE01
4150	GCA_001523315.1	ASM152331v1	Burkholderia ubonensis		MSMB1164					NCBI Prokaryotic Genome Annotation Pipeline	7134027	Contig	2016-01-21	LOVF01
4155	GCA_001523245.1	ASM152324v1	Burkholderia ubonensis		MSMB1151					NCBI Prokaryotic Genome Annotation Pipeline	7652080	Contig	2016-01-21	LOVC01
4170	GCA_001522175.1	ASM152217v1	Burkholderia ubonensis		INT1-BP31					NCBI Prokaryotic Genome Annotation Pipeline	7661898	Contig	2016-01-21	LOTS01
4171	GCA_001522645.1	ASM152264v1	Burkholderia ubonensis		INT1-BP274					NCBI Prokaryotic Genome Annotation Pipeline	7646132	Contig	2016-01-21	LOTW01
4187	GCA_001524745.1	ASM152474v1	Burkholderia ubonensis		MSMB1172					NCBI Prokaryotic Genome Annotation Pipeline	7946030	Contig	2016-01-21	LOYE01
4199	GCA_001523225.1	ASM152322v1	Burkholderia ubonensis		MSMB1146					NCBI Prokaryotic Genome Annotation Pipeline	7568194	Contig	2016-01-21	LOVB01
4208	GCA_001523345.1	ASM152334v1	Burkholderia ubonensis		MSMB1193					NCBI Prokaryotic Genome Annotation Pipeline	7416439	Contig	2016-01-21	LOVJ01
4210	GCA_001524455.1	ASM152445v1	Burkholderia ubonensis		MSMB2036					NCBI Prokaryotic Genome Annotation Pipeline	8367277	Contig	2016-01-21	LOXM01
4214	GCA_001523855.1	ASM152385v1	Burkholderia ubonensis		ABCPW-28					NCBI Prokaryotic Genome Annotation Pipeline	7922452	Contig	2016-01-21	LOVU01
4219	GCA_001524545.1	ASM152454v1	Burkholderia ubonensis		MSMB0827					NCBI Prokaryotic Genome Annotation Pipeline	7477825	Contig	2016-01-21	LOXR01
4226	GCA_001522275.1	ASM152227v1	Burkholderia ubonensis		RF32-BP6					NCBI Prokaryotic Genome Annotation Pipeline	7702364	Contig	2016-01-21	LOTO01
4250	GCA_001523385.1	ASM152338v1	Burkholderia ubonensis		MSMB1166					NCBI Prokaryotic Genome Annotation Pipeline	7203018	Contig	2016-01-21	LOVG01
4253	GCA_001524365.1	ASM152436v1	Burkholderia ubonensis		MSMB112					NCBI Prokaryotic Genome Annotation Pipeline	7354458	Contig	2016-01-21	LOXH01
4278	GCA_001523825.1	ASM152382v1	Burkholderia ubonensis		MSMB1190					NCBI Prokaryotic Genome Annotation Pipeline	7869073	Contig	2016-01-21	LOVQ01
4314	GCA_001524825.1	ASM152482v1	Burkholderia anthina		MSMB0848					NCBI Prokaryotic Genome Annotation Pipeline	7532300	Contig	2016-01-21	LOXU01
4320	GCA_001524815.1	ASM152481v1	Burkholderia anthina		MSMB0849					NCBI Prokaryotic Genome Annotation Pipeline	7390104	Contig	2016-01-21	LOXV01
4332	GCA_001523905.1	ASM152390v1	Burkholderia anthina		AZ-4-2-30-S1-D7					NCBI Prokaryotic Genome Annotation Pipeline	7195078	Contig	2016-01-21	LOVW01
4352	GCA_001524085.1	ASM152408v1	Burkholderia seminalis		FL-5-5-10-S1-D0					NCBI Prokaryotic Genome Annotation Pipeline	7550216	Contig	2016-01-21	LOWU01
4381	GCA_001521925.1	ASM152192v1	Burkholderia territorii		RF23-BP82					NCBI Prokaryotic Genome Annotation Pipeline	7023957	Contig	2016-01-21	LOTI01
4385	GCA_001524485.1	ASM152448v1	Burkholderia territorii		MSMB0579					NCBI Prokaryotic Genome Annotation Pipeline	6851652	Contig	2016-01-21	LOXN01
4389	GCA_001522365.1	ASM152236v1	Burkholderia territorii		RF23-BP69					NCBI Prokaryotic Genome Annotation Pipeline	7026286	Contig	2016-01-21	LOTG01
4395	GCA_001522095.1	ASM152209v1	Burkholderia territorii		RF7-non_BP5					NCBI Prokaryotic Genome Annotation Pipeline	6943939	Contig	2016-01-21	LOTB01
4403	GCA_001522355.1	ASM152235v1	Burkholderia territorii		RF6-non_BP1					NCBI Prokaryotic Genome Annotation Pipeline	6939690	Contig	2016-01-21	LOSY01
4420	GCA_001524505.1	ASM152450v1	Burkholderia pseudomultivorans		MSMB0607					NCBI Prokaryotic Genome Annotation Pipeline	6537229	Contig	2016-01-21	LOXO01
4427	GCA_001524385.1	ASM152438v1	Burkholderia diffusa		MSMB0010					NCBI Prokaryotic Genome Annotation Pipeline	6793702	Contig	2016-01-21	LOXI01
4431	GCA_001524705.1	ASM152470v1	Burkholderia diffusa		MSMB1060					NCBI Prokaryotic Genome Annotation Pipeline	6811070	Contig	2016-01-21	LOYB01
4432	GCA_001522375.1	ASM152237v1	Burkholderia diffusa		RF8-non_BP2					NCBI Prokaryotic Genome Annotation Pipeline	5841569	Contig	2016-01-21	LOTC01
4444	GCA_001525985.1	ASM152598v1	Burkholderia latens		RF32-BP12					NCBI Prokaryotic Genome Annotation Pipeline	6499163	Contig	2016-01-21	LOTQ01
4453	GCA_001523145.1	ASM152314v1	Burkholderia diffusa		MSMB866					NCBI Prokaryotic Genome Annotation Pipeline	6767722	Contig	2016-01-21	LOUX01
4460	GCA_001523065.1	ASM152306v1	Burkholderia diffusa		INT4-BP16					NCBI Prokaryotic Genome Annotation Pipeline	6809021	Contig	2016-01-21	LOUS01
4492	GCA_001523185.1	ASM152318v1	Burkholderia stagnalis		MSMB1136					NCBI Prokaryotic Genome Annotation Pipeline	7575839	Contig	2016-01-21	LOUZ01
4510	GCA_001523845.1	ASM152384v1	Burkholderia stagnalis		ABCPW-33					NCBI Prokaryotic Genome Annotation Pipeline	7799816	Contig	2016-01-21	LOVT01
4519	GCA_001523105.1	ASM152310v1	Burkholderia pseudomultivorans		SUB-INT22-BP2					NCBI Prokaryotic Genome Annotation Pipeline	7801308	Contig	2016-01-21	LOUV01
4524	GCA_001523165.1	ASM152316v1	Burkholderia pseudomultivorans		SUB-INT22-BP1					NCBI Prokaryotic Genome Annotation Pipeline	7800531	Contig	2016-01-21	LOUU01
4533	GCA_001525825.1	ASM152582v1	Burkholderia pseudomultivorans		SUB-INT24-BP10					NCBI Prokaryotic Genome Annotation Pipeline	7909096	Contig	2016-01-21	LOUW01
390	GCF_001531965.1	ASM153196v1	Burkholderia cenocepacia		MSMB364WGS					NCBI Prokaryotic Genome Annotation Pipeline (PGAP)	7695831	Contig	2016-01-22	LPJQ01
535	GCF_001533105.1	ASM153310v1	Burkholderia cenocepacia		MSMB383WGS					NCBI Prokaryotic Genome Annotation Pipeline (PGAP)	7706608	Contig	2016-01-22	LPJW01
805	GCF_001529685.1	ASM152968v1	Burkholderia cepacia		MSMB1384WGS					NCBI Prokaryotic Genome Annotation Pipeline (PGAP)	7098836	Contig	2016-01-22	LPFG01
808	GCF_001530805.1	ASM153080v1	Burkholderia cepacia		MSMB1331WGS					NCBI Prokaryotic Genome Annotation Pipeline (PGAP)	7101349	Contig	2016-01-22	LPEU01
809	GCF_001530005.1	ASM153000v1	Burkholderia cepacia		MSMB1330WGS					NCBI Prokaryotic Genome Annotation Pipeline (PGAP)	7099304	Contig	2016-01-22	LPET01
811	GCF_001531525.1	ASM153152v1	Burkholderia cepacia		MSMB2099WGS					NCBI Prokaryotic Genome Annotation Pipeline (PGAP)	8213183	Contig	2016-01-22	LPHI01
812	GCF_001529885.1	ASM152988v1	Burkholderia cepacia		MSMB1256WGS					NCBI Prokaryotic Genome Annotation Pipeline (PGAP)	8482880	Contig	2016-01-22	LPEM01
815	GCF_001532235.1	ASM153223v1	Burkholderia cepacia		MSMB593WGS					NCBI Prokaryotic Genome Annotation Pipeline (PGAP)	8372192	Contig	2016-01-22	LPKC01
817	GCF_001528485.1	ASM152848v1	Burkholderia cepacia		MSMB2027WGS					NCBI Prokaryotic Genome Annotation Pipeline (PGAP)	6947386	Contig	2016-01-22	LPCL01
821	GCF_001526905.1	ASM152690v1	Burkholderia cepacia		MSMB1824WGS					NCBI Prokaryotic Genome Annotation Pipeline (PGAP)	8258451	Contig	2016-01-22	LPBO01
827	GCF_001530135.1	ASM153013v1	Burkholderia cepacia		MSMB1338WGS					NCBI Prokaryotic Genome Annotation Pipeline (PGAP)	8384190	Contig	2016-01-22	LPEZ01
828	GCF_001526445.1	ASM152644v1	Burkholderia cepacia		MSMB1906					NCBI Prokaryotic Genome Annotation Pipeline (PGAP)	8316182	Contig	2016-01-22	LOYU01
829	GCF_001531915.1	ASM153191v1	Burkholderia cepacia		MSMB2211WGS					NCBI Prokaryotic Genome Annotation Pipeline (PGAP)	7064027	Contig	2016-01-22	LPIG01
831	GCF_001534085.1	ASM153408v1	Burkholderia cepacia		MSMB839WGS					NCBI Prokaryotic Genome Annotation Pipeline (PGAP)	8269906	Contig	2016-01-22	LPMP01
833	GCF_001530055.1	ASM153005v1	Burkholderia cepacia		MSMB1332WGS					NCBI Prokaryotic Genome Annotation Pipeline (PGAP)	8379989	Contig	2016-01-22	LPEV01
834	GCF_001531505.1	ASM153150v1	Burkholderia cepacia		MSMB2095WGS					NCBI Prokaryotic Genome Annotation Pipeline (PGAP)	8674711	Contig	2016-01-22	LPHG01
835	GCF_001530205.1	ASM153020v1	Burkholderia cepacia		MSMB1063WGS					NCBI Prokaryotic Genome Annotation Pipeline (PGAP)	8771789	Contig	2016-01-22	LPDB01
836	GCF_001536795.1	ASM153679v1	Burkholderia cepacia		MSMB1533WGS					NCBI Prokaryotic Genome Annotation Pipeline (PGAP)	7290488	Contig	2016-01-22	LPGF01
838	GCF_001526345.1	ASM152634v1	Burkholderia cepacia		MSMB1830					NCBI Prokaryotic Genome Annotation Pipeline (PGAP)	8301211	Contig	2016-01-22	LOYO01
841	GCF_001529145.1	ASM152914v1	Burkholderia cepacia		MSMB1213WGS					NCBI Prokaryotic Genome Annotation Pipeline (PGAP)	8414988	Contig	2016-01-22	LPEE01
842	GCF_001530185.1	ASM153018v1	Burkholderia cepacia		MSMB1486WGS					NCBI Prokaryotic Genome Annotation Pipeline (PGAP)	8609824	Contig	2016-01-22	LPFL01
843	GCF_001526755.1	ASM152675v1	Burkholderia cepacia		MSMB1831WGS					NCBI Prokaryotic Genome Annotation Pipeline (PGAP)	8702042	Contig	2016-01-22	LPBQ01
845	GCF_001529525.1	ASM152952v1	Burkholderia cepacia		MSMB1339WGS					NCBI Prokaryotic Genome Annotation Pipeline (PGAP)	8585029	Contig	2016-01-22	LPFA01
852	GCF_001532125.1	ASM153212v1	Burkholderia cepacia		MSMB616WGS					NCBI Prokaryotic Genome Annotation Pipeline (PGAP)	8786301	Contig	2016-01-22	LPKH01
853	GCF_001529825.1	ASM152982v1	Burkholderia cepacia		MSMB1383WGS					NCBI Prokaryotic Genome Annotation Pipeline (PGAP)	8382856	Contig	2016-01-22	LPFF01
854	GCF_001530105.1	ASM153010v1	Burkholderia cepacia		MSMB1337WGS					NCBI Prokaryotic Genome Annotation Pipeline (PGAP)	8381027	Contig	2016-01-22	LPEY01
857	GCF_001531905.1	ASM153190v1	Burkholderia cepacia		MSMB2210WGS					NCBI Prokaryotic Genome Annotation Pipeline (PGAP)	8385463	Contig	2016-01-22	LPIF01
864	GCF_001533445.1	ASM153344v1	Burkholderia cepacia		MSMB724WGS					NCBI Prokaryotic Genome Annotation Pipeline (PGAP)	8336175	Contig	2016-01-22	LPLA01
877	GCF_001530415.1	ASM153041v1	Burkholderia cepacia		MSMB1513WGS					NCBI Prokaryotic Genome Annotation Pipeline (PGAP)	8609524	Contig	2016-01-22	LPFW01
878	GCF_001530045.1	ASM153004v1	Burkholderia cepacia		MSMB1333WGS					NCBI Prokaryotic Genome Annotation Pipeline (PGAP)	8384588	Contig	2016-01-22	LPEW01
885	GCF_001532555.1	ASM153255v1	Burkholderia cepacia		MSMB2165WGS					NCBI Prokaryotic Genome Annotation Pipeline (PGAP)	8326735	Contig	2016-01-22	LPIT01
886	GCF_001532525.1	ASM153252v1	Burkholderia cepacia		MSMB2164WGS					NCBI Prokaryotic Genome Annotation Pipeline (PGAP)	8323769	Contig	2016-01-22	LPIS01
887	GCF_001533295.1	ASM153329v1	Burkholderia cepacia		MSMB1228WGS					NCBI Prokaryotic Genome Annotation Pipeline (PGAP)	8606444	Contig	2016-01-22	LPIE01
888	GCF_001531875.1	ASM153187v1	Burkholderia cepacia		MSMB1224WGS					NCBI Prokaryotic Genome Annotation Pipeline (PGAP)	8449153	Contig	2016-01-22	LPID01
890	GCF_001528675.1	ASM152867v1	Burkholderia cepacia		MSMB1055WGS					NCBI Prokaryotic Genome Annotation Pipeline (PGAP)	8412156	Contig	2016-01-22	LPCW01
892	GCF_001530665.1	ASM153066v1	Burkholderia cepacia		MSMB1510WGS					NCBI Prokaryotic Genome Annotation Pipeline (PGAP)	8303495	Contig	2016-01-22	LPFU01
893	GCF_001526785.1	ASM152678v1	Burkholderia cepacia		MSMB1829WGS					NCBI Prokaryotic Genome Annotation Pipeline (PGAP)	8298932	Contig	2016-01-22	LPBP01
894	GCF_001529755.1	ASM152975v1	Burkholderia cepacia		MSMB1061WGS					NCBI Prokaryotic Genome Annotation Pipeline (PGAP)	7120145	Contig	2016-01-22	LPCZ01
897	GCF_001532705.1	ASM153270v1	Burkholderia cepacia		MSMB2177WGS					NCBI Prokaryotic Genome Annotation Pipeline (PGAP)	8309633	Contig	2016-01-22	LPJA01
898	GCF_001526205.1	ASM152620v1	Burkholderia cepacia		MSMB1302					NCBI Prokaryotic Genome Annotation Pipeline (PGAP)	8607144	Contig	2016-01-22	LOYH01
899	GCF_001530905.1	ASM153090v1	Burkholderia cepacia		MSMB1819WGS					NCBI Prokaryotic Genome Annotation Pipeline (PGAP)	8426554	Contig	2016-01-22	LPGR01
900	GCF_001530785.1	ASM153078v1	Burkholderia cepacia		MSMB1329WGS					NCBI Prokaryotic Genome Annotation Pipeline (PGAP)	8388857	Contig	2016-01-22	LPES01
901	GCF_001532955.1	ASM153295v1	Burkholderia cepacia		MSMB648WGS					NCBI Prokaryotic Genome Annotation Pipeline (PGAP)	8504370	Contig	2016-01-22	LPKL01
904	GCF_001530085.1	ASM153008v1	Burkholderia cepacia		MSMB1334WGS					NCBI Prokaryotic Genome Annotation Pipeline (PGAP)	8276825	Contig	2016-01-22	LPEX01
913	GCF_001526255.1	ASM152625v1	Burkholderia cepacia		MSMB1820					NCBI Prokaryotic Genome Annotation Pipeline (PGAP)	8276276	Contig	2016-01-22	LOYK01
914	GCF_001528685.1	ASM152868v1	Burkholderia cepacia		MSMB1062WGS					NCBI Prokaryotic Genome Annotation Pipeline (PGAP)	8315214	Contig	2016-01-22	LPDA01
918	GCF_001532885.1	ASM153288v1	Burkholderia cepacia		MSMB591WGS					NCBI Prokaryotic Genome Annotation Pipeline (PGAP)	8934814	Contig	2016-01-22	LPKB01
1163	GCF_001528425.1	ASM152842v1	Burkholderia multivorans		MSMB2021WGS					NCBI Prokaryotic Genome Annotation Pipeline (PGAP)	6390912	Contig	2016-01-22	LPCH01
1164	GCF_001530485.1	ASM153048v1	Burkholderia multivorans		MSMB1535WGS					NCBI Prokaryotic Genome Annotation Pipeline (PGAP)	6321923	Contig	2016-01-22	LPGG01
1168	GCF_001529795.1	ASM152979v1	Burkholderia multivorans		MSMB1128WGS					NCBI Prokaryotic Genome Annotation Pipeline (PGAP)	6307758	Contig	2016-01-22	LPDN01
1178	GCF_001531955.1	ASM153195v1	Burkholderia multivorans		MSMB576WGS					NCBI Prokaryotic Genome Annotation Pipeline (PGAP)	6385035	Contig	2016-01-22	LPJZ01
1190	GCF_001532145.1	ASM153214v1	Burkholderia multivorans		MSMB612WGS					NCBI Prokaryotic Genome Annotation Pipeline (PGAP)	6602928	Contig	2016-01-22	LPKG01
1204	GCF_001526715.1	ASM152671v1	Burkholderia multivorans		MSMB1794WGS					NCBI Prokaryotic Genome Annotation Pipeline (PGAP)	6349950	Contig	2016-01-22	LPAZ01
1217	GCF_001534105.1	ASM153410v1	Burkholderia multivorans		MSMB575WGS					NCBI Prokaryotic Genome Annotation Pipeline (PGAP)	6385162	Contig	2016-01-22	LPJY01
1225	GCF_001531425.1	ASM153142v1	Burkholderia multivorans		MSMB1641WGS					NCBI Prokaryotic Genome Annotation Pipeline (PGAP)	6770006	Contig	2016-01-22	LPGO01
1251	GCF_001528045.1	ASM152804v1	Burkholderia multivorans		MSMB2008WGS					NCBI Prokaryotic Genome Annotation Pipeline (PGAP)	6446805	Contig	2016-01-22	LPBX01
1266	GCF_001529925.1	ASM152992v1	Burkholderia multivorans		MSMB1272WGS					NCBI Prokaryotic Genome Annotation Pipeline (PGAP)	6844540	Contig	2016-01-22	LPEO01
1283	GCF_001528605.1	ASM152860v1	Burkholderia multivorans		HI3534					NCBI Prokaryotic Genome Annotation Pipeline (PGAP)	6159163	Contig	2016-01-22	LPCT01
1311	GCF_001530985.1	ASM153098v1	Burkholderia multivorans		MSMB1916WGS					NCBI Prokaryotic Genome Annotation Pipeline (PGAP)	6465697	Contig	2016-01-22	LPGW01
1484	GCF_001527685.1	ASM152768v1	Burkholderia pyrrocinia		MSMB1755					NCBI Prokaryotic Genome Annotation Pipeline (PGAP)	8256860	Contig	2016-01-22	LOZU01
1543	GCF_001530215.1	ASM153021v1	Burkholderia vietnamiensis		HI3908					NCBI Prokaryotic Genome Annotation Pipeline (PGAP)	6267375	Contig	2016-01-22	LPCU01
1555	GCF_001527445.1	ASM152744v1	Burkholderia vietnamiensis		BAA-248					NCBI Prokaryotic Genome Annotation Pipeline (PGAP)	6867859	Contig	2016-01-22	LOZI01
1558	GCF_001529585.1	ASM152958v1	Burkholderia vietnamiensis		AU21726					NCBI Prokaryotic Genome Annotation Pipeline (PGAP)	7052954	Contig	2016-01-22	LPCN01
1559	GCF_001541005.1	ASM154100v1	Burkholderia vietnamiensis		PC082					NCBI Prokaryotic Genome Annotation Pipeline (PGAP)	7307902	Contig	2016-01-22	LPCV01
1560	GCF_001528585.1	ASM152858v1	Burkholderia vietnamiensis		HI2221					NCBI Prokaryotic Genome Annotation Pipeline (PGAP)	6861005	Contig	2016-01-22	LPCR01
1561	GCF_001528545.1	ASM152854v1	Burkholderia vietnamiensis		AU25340					NCBI Prokaryotic Genome Annotation Pipeline (PGAP)	7017870	Contig	2016-01-22	LPCP01
1575	GCF_001528525.1	ASM152852v1	Burkholderia vietnamiensis		AU25004					NCBI Prokaryotic Genome Annotation Pipeline (PGAP)	6883433	Contig	2016-01-22	LPCO01
1590	GCF_001528495.1	ASM152849v1	Burkholderia vietnamiensis		AU15829					NCBI Prokaryotic Genome Annotation Pipeline (PGAP)	7391535	Contig	2016-01-22	LPCM01
1599	GCF_001529645.1	ASM152964v1	Burkholderia vietnamiensis		HI3392					NCBI Prokaryotic Genome Annotation Pipeline (PGAP)	7618768	Contig	2016-01-22	LPCS01
1605	GCF_001528565.1	ASM152856v1	Burkholderia vietnamiensis		AU26564					NCBI Prokaryotic Genome Annotation Pipeline (PGAP)	6911902	Contig	2016-01-22	LPCQ01
1707	GCF_001534265.1	ASM153426v1	Burkholderia ubonensis		MSMB794WGS					NCBI Prokaryotic Genome Annotation Pipeline (PGAP)	7430361	Contig	2016-01-22	LPMA01
1711	GCF_001528965.1	ASM152896v1	Burkholderia ubonensis		MSMB1145WGS					NCBI Prokaryotic Genome Annotation Pipeline (PGAP)	7525686	Contig	2016-01-22	LPDR01
1715	GCF_001529745.1	ASM152974v1	Burkholderia ubonensis		MSMB1080WGS					NCBI Prokaryotic Genome Annotation Pipeline (PGAP)	6641567	Contig	2016-01-22	LPDK01
1719	GCF_001527325.1	ASM152732v1	Burkholderia ubonensis		MSMB2054					NCBI Prokaryotic Genome Annotation Pipeline (PGAP)	7623645	Contig	2016-01-22	LOZC01
1720	GCF_001527425.1	ASM152742v1	Burkholderia ubonensis		MSMB2061					NCBI Prokaryotic Genome Annotation Pipeline (PGAP)	7621219	Contig	2016-01-22	LOZH01
1721	GCF_001533365.1	ASM153336v1	Burkholderia ubonensis		MSMB2207WGS					NCBI Prokaryotic Genome Annotation Pipeline (PGAP)	7430893	Contig	2016-01-22	LPJF01
1722	GCF_001528785.1	ASM152878v1	Burkholderia ubonensis		MSMB1066WGS					NCBI Prokaryotic Genome Annotation Pipeline (PGAP)	7491279	Contig	2016-01-22	LPDE01
1723	GCF_001528805.1	ASM152880v1	Burkholderia ubonensis		MSMB1067WGS					NCBI Prokaryotic Genome Annotation Pipeline (PGAP)	7643642	Contig	2016-01-22	LPDF01
1727	GCF_001527905.1	ASM152790v1	Burkholderia ubonensis		MSMB1592WGS					NCBI Prokaryotic Genome Annotation Pipeline (PGAP)	7693904	Contig	2016-01-22	LPAG01
1730	GCF_001532605.1	ASM153260v1	Burkholderia ubonensis		MSMB2166WGS					NCBI Prokaryotic Genome Annotation Pipeline (PGAP)	7953385	Contig	2016-01-22	LPIW01
1732	GCF_001532545.1	ASM153254v1	Burkholderia ubonensis		MSMB2185WGS					NCBI Prokaryotic Genome Annotation Pipeline (PGAP)	7877465	Contig	2016-01-22	LPIU01
1733	GCF_001532585.1	ASM153258v1	Burkholderia ubonensis		MSMB2186WGS					NCBI Prokaryotic Genome Annotation Pipeline (PGAP)	7945164	Contig	2016-01-22	LPIV01
1734	GCF_001528095.1	ASM152809v1	Burkholderia ubonensis		MSMB1810WGS					NCBI Prokaryotic Genome Annotation Pipeline (PGAP)	7836307	Contig	2016-01-22	LPBK01
1736	GCF_001528285.1	ASM152828v1	Burkholderia ubonensis		MSMB2011WGS					NCBI Prokaryotic Genome Annotation Pipeline (PGAP)	7463833	Contig	2016-01-22	LPCA01
1737	GCF_001526865.1	ASM152686v1	Burkholderia ubonensis		MSMB1639WGS					NCBI Prokaryotic Genome Annotation Pipeline (PGAP)	7930497	Contig	2016-01-22	LPAX01
1738	GCF_001528245.1	ASM152824v1	Burkholderia ubonensis		MSMB2009WGS					NCBI Prokaryotic Genome Annotation Pipeline (PGAP)	7075233	Contig	2016-01-22	LPBY01
1739	GCF_001534065.1	ASM153406v1	Burkholderia ubonensis		MSMB842WGS					NCBI Prokaryotic Genome Annotation Pipeline (PGAP)	7582458	Contig	2016-01-22	LPMQ01
1741	GCF_001534135.1	ASM153413v1	Burkholderia ubonensis		MSMB742WGS					NCBI Prokaryotic Genome Annotation Pipeline (PGAP)	7279612	Contig	2016-01-22	LPLF01
1742	GCF_001528655.1	ASM152865v1	Burkholderia ubonensis		MSMB1059WGS					NCBI Prokaryotic Genome Annotation Pipeline (PGAP)	7571243	Contig	2016-01-22	LPCY01
1745	GCF_001530495.1	ASM153049v1	Burkholderia ubonensis		MSMB1520WGS					NCBI Prokaryotic Genome Annotation Pipeline (PGAP)	6140356	Contig	2016-01-22	LPGC01
1747	GCF_001531665.1	ASM153166v1	Burkholderia ubonensis		MSMB2108WGS					NCBI Prokaryotic Genome Annotation Pipeline (PGAP)	6310759	Contig	2016-01-22	LPHN01
1748	GCF_001531615.1	ASM153161v1	Burkholderia ubonensis		MSMB2107WGS					NCBI Prokaryotic Genome Annotation Pipeline (PGAP)	7168717	Contig	2016-01-22	LPHM01
1749	GCF_001531865.1	ASM153186v1	Burkholderia ubonensis		MSMB2125WGS					NCBI Prokaryotic Genome Annotation Pipeline (PGAP)	7274432	Contig	2016-01-22	LPIC01
1750	GCF_001529895.1	ASM152989v1	Burkholderia ubonensis		MSMB1216WGS					NCBI Prokaryotic Genome Annotation Pipeline (PGAP)	7343609	Contig	2016-01-22	LPEG01
1751	GCF_001527525.1	ASM152752v1	Burkholderia ubonensis		MSMB1758					NCBI Prokaryotic Genome Annotation Pipeline (PGAP)	7359996	Contig	2016-01-22	LOZM01
1752	GCF_001527345.1	ASM152734v1	Burkholderia ubonensis		MSMB2055					NCBI Prokaryotic Genome Annotation Pipeline (PGAP)	7617634	Contig	2016-01-22	LOZD01
1753	GCF_001527015.1	ASM152701v1	Burkholderia ubonensis		MSMB1806WGS					NCBI Prokaryotic Genome Annotation Pipeline (PGAP)	7165276	Contig	2016-01-22	LPBH01
1754	GCF_001533035.1	ASM153303v1	Burkholderia ubonensis		MSMB691WGS					NCBI Prokaryotic Genome Annotation Pipeline (PGAP)	7219934	Contig	2016-01-22	LPKU01
1756	GCF_001530335.1	ASM153033v1	Burkholderia ubonensis		MSMB1273WGS					NCBI Prokaryotic Genome Annotation Pipeline (PGAP)	7373846	Contig	2016-01-22	LPEP01
1757	GCF_001533145.1	ASM153314v1	Burkholderia ubonensis		MSMB19WGS					NCBI Prokaryotic Genome Annotation Pipeline (PGAP)	7468364	Contig	2016-01-22	LPJP01
1758	GCF_001528065.1	ASM152806v1	Burkholderia ubonensis		MSMB1603WGS					NCBI Prokaryotic Genome Annotation Pipeline (PGAP)	7074633	Contig	2016-01-22	LPAN01
1759	GCF_001527165.1	ASM152716v1	Burkholderia ubonensis		MSMB1605WGS					NCBI Prokaryotic Genome Annotation Pipeline (PGAP)	7179795	Contig	2016-01-22	LPAP01
1762	GCF_001529225.1	ASM152922v1	Burkholderia ubonensis		MSMB1221WGS					NCBI Prokaryotic Genome Annotation Pipeline (PGAP)	7609243	Contig	2016-01-22	LPEK01
1763	GCF_001528385.1	ASM152838v1	Burkholderia ubonensis		MSMB2018WGS					NCBI Prokaryotic Genome Annotation Pipeline (PGAP)	7402343	Contig	2016-01-22	LPCF01
1765	GCF_001528325.1	ASM152832v1	Burkholderia ubonensis		MSMB2013WGS					NCBI Prokaryotic Genome Annotation Pipeline (PGAP)	7160106	Contig	2016-01-22	LPCC01
1766	GCF_001528025.1	ASM152802v1	Burkholderia ubonensis		MSMB2007WGS					NCBI Prokaryotic Genome Annotation Pipeline (PGAP)	7139642	Contig	2016-01-22	LPBW01
1767	GCF_001530525.1	ASM153052v1	Burkholderia ubonensis		MSMB1559WGS					NCBI Prokaryotic Genome Annotation Pipeline (PGAP)	7564192	Contig	2016-01-22	LPGH01
1768	GCF_001528765.1	ASM152876v1	Burkholderia ubonensis		MSMB1065WGS					NCBI Prokaryotic Genome Annotation Pipeline (PGAP)	7489518	Contig	2016-01-22	LPDD01
1769	GCF_001531945.1	ASM153194v1	Burkholderia ubonensis		MSMB609WGS					NCBI Prokaryotic Genome Annotation Pipeline (PGAP)	7281250	Contig	2016-01-22	LPKF01
1770	GCF_001527095.1	ASM152709v1	Burkholderia ubonensis		MSMB1802WGS					NCBI Prokaryotic Genome Annotation Pipeline (PGAP)	7356912	Contig	2016-01-22	LPBE01
1772	GCF_001530545.1	ASM153054v1	Burkholderia ubonensis		MSMB1628WGS					NCBI Prokaryotic Genome Annotation Pipeline (PGAP)	7770579	Contig	2016-01-22	LPGL01
1774	GCF_001526915.1	ASM152691v1	Burkholderia ubonensis		MSMB1812WGS					NCBI Prokaryotic Genome Annotation Pipeline (PGAP)	7190051	Contig	2016-01-22	LPBM01
1775	GCF_001526735.1	ASM152673v1	Burkholderia ubonensis		MSMB1601WGS					NCBI Prokaryotic Genome Annotation Pipeline (PGAP)	7583350	Contig	2016-01-22	LPAL01
1778	GCF_001532465.1	ASM153246v1	Burkholderia ubonensis		MSMB2193WGS					NCBI Prokaryotic Genome Annotation Pipeline (PGAP)	7135563	Contig	2016-01-22	LPIP01
1779	GCF_001530755.1	ASM153075v1	Burkholderia ubonensis		MSMB1489WGS					NCBI Prokaryotic Genome Annotation Pipeline (PGAP)	7527022	Contig	2016-01-22	LPFO01
1782	GCF_001526465.1	ASM152646v1	Burkholderia ubonensis		MSMB2048					NCBI Prokaryotic Genome Annotation Pipeline (PGAP)	7865076	Contig	2016-01-22	LOYW01
1783	GCF_001533415.1	ASM153341v1	Burkholderia ubonensis		MSMB720WGS					NCBI Prokaryotic Genome Annotation Pipeline (PGAP)	7135807	Contig	2016-01-22	LPKZ01
1785	GCF_001529235.1	ASM152923v1	Burkholderia ubonensis		MSMB1220WGS					NCBI Prokaryotic Genome Annotation Pipeline (PGAP)	7586630	Contig	2016-01-22	LPEJ01
1788	GCF_001528445.1	ASM152844v1	Burkholderia ubonensis		MSMB2024WGS					NCBI Prokaryotic Genome Annotation Pipeline (PGAP)	7130996	Contig	2016-01-22	LPCJ01
1789	GCF_001530825.1	ASM153082v1	Burkholderia ubonensis		MSMB1629WGS					NCBI Prokaryotic Genome Annotation Pipeline (PGAP)	7775214	Contig	2016-01-22	LPGM01
1790	GCF_001532275.1	ASM153227v1	Burkholderia ubonensis		MSMB2123WGS					NCBI Prokaryotic Genome Annotation Pipeline (PGAP)	7075616	Contig	2016-01-22	LPIA01
1792	GCF_001531795.1	ASM153179v1	Burkholderia ubonensis		MSMB2118WGS					NCBI Prokaryotic Genome Annotation Pipeline (PGAP)	7170848	Contig	2016-01-22	LPHV01
1795	GCF_001526875.1	ASM152687v1	Burkholderia ubonensis		MSMB1623WGS					NCBI Prokaryotic Genome Annotation Pipeline (PGAP)	7555011	Contig	2016-01-22	LPAS01
1796	GCF_001529205.1	ASM152920v1	Burkholderia ubonensis		MSMB1219WGS					NCBI Prokaryotic Genome Annotation Pipeline (PGAP)	7161765	Contig	2016-01-22	LPEI01
1797	GCF_001531435.1	ASM153143v1	Burkholderia ubonensis		MSMB1508WGS					NCBI Prokaryotic Genome Annotation Pipeline (PGAP)	7619080	Contig	2016-01-22	LPFT01
1799	GCF_001534375.1	ASM153437v1	Burkholderia ubonensis		MSMB1509WGS					NCBI Prokaryotic Genome Annotation Pipeline (PGAP)	6264832	Contig	2016-01-22	LPMX01
1800	GCF_001534345.1	ASM153434v1	Burkholderia ubonensis		MSMB1466WGS					NCBI Prokaryotic Genome Annotation Pipeline (PGAP)	7855315	Contig	2016-01-22	LPMV01
1801	GCF_001532625.1	ASM153262v1	Burkholderia ubonensis		MSMB2167WGS					NCBI Prokaryotic Genome Annotation Pipeline (PGAP)	7866739	Contig	2016-01-22	LPIX01
1804	GCF_001527405.1	ASM152740v1	Burkholderia ubonensis		MSMB2060					NCBI Prokaryotic Genome Annotation Pipeline (PGAP)	7453840	Contig	2016-01-22	LOZG01
1805	GCF_001530165.1	ASM153016v1	Burkholderia ubonensis		MSMB1346WGS					NCBI Prokaryotic Genome Annotation Pipeline (PGAP)	7464972	Contig	2016-01-22	LPFE01
1807	GCF_001532865.1	ASM153286v1	Burkholderia ubonensis		MSMB2152WGS					NCBI Prokaryotic Genome Annotation Pipeline (PGAP)	7178212	Contig	2016-01-22	LPJN01
1809	GCF_001529345.1	ASM152934v1	Burkholderia ubonensis		MSMB1225WGS					NCBI Prokaryotic Genome Annotation Pipeline (PGAP)	7424678	Contig	2016-01-22	LPEL01
1810	GCF_001532845.1	ASM153284v1	Burkholderia ubonensis		MSMB2205WGS					NCBI Prokaryotic Genome Annotation Pipeline (PGAP)	7753691	Contig	2016-01-22	LPJL01
1811	GCF_001539165.1	ASM153916v1	Burkholderia ubonensis		MSMB1490WGS					NCBI Prokaryotic Genome Annotation Pipeline (PGAP)	7196976	Contig	2016-01-22	LPFP01
1812	GCF_001533865.1	ASM153386v1	Burkholderia ubonensis		MSMB803WGS					NCBI Prokaryotic Genome Annotation Pipeline (PGAP)	7111099	Contig	2016-01-22	LPMD01
1813	GCF_001528225.1	ASM152822v1	Burkholderia ubonensis		MSMB1795WGS					NCBI Prokaryotic Genome Annotation Pipeline (PGAP)	7921525	Contig	2016-01-22	LPBA01
1814	GCF_001529725.1	ASM152972v1	Burkholderia ubonensis		MSMB1058WGS					NCBI Prokaryotic Genome Annotation Pipeline (PGAP)	7642180	Contig	2016-01-22	LPCX01
1817	GCF_001531755.1	ASM153175v1	Burkholderia ubonensis		MSMB2115WGS					NCBI Prokaryotic Genome Annotation Pipeline (PGAP)	6999051	Contig	2016-01-22	LPHT01
1818	GCF_001531745.1	ASM153174v1	Burkholderia ubonensis		MSMB2116WGS					NCBI Prokaryotic Genome Annotation Pipeline (PGAP)	7279961	Contig	2016-01-22	LPHU01
1819	GCF_001529475.1	ASM152947v1	Burkholderia ubonensis		MSMB1342WGS					NCBI Prokaryotic Genome Annotation Pipeline (PGAP)	7343127	Contig	2016-01-22	LPFB01
1820	GCF_001529985.1	ASM152998v1	Burkholderia ubonensis		MSMB1304WGS					NCBI Prokaryotic Genome Annotation Pipeline (PGAP)	7379158	Contig	2016-01-22	LPER01
1821	GCF_001529705.1	ASM152970v1	Burkholderia ubonensis		MSMB1345WGS					NCBI Prokaryotic Genome Annotation Pipeline (PGAP)	7410058	Contig	2016-01-22	LPFD01
1822	GCF_001532805.1	ASM153280v1	Burkholderia ubonensis		MSMB2179WGS					NCBI Prokaryotic Genome Annotation Pipeline (PGAP)	7087196	Contig	2016-01-22	LPJI01
1824	GCF_001534475.1	ASM153447v1	Burkholderia ubonensis		MSMB2019WGS					NCBI Prokaryotic Genome Annotation Pipeline (PGAP)	7137936	Contig	2016-01-22	LPND01
1825	GCF_001532455.1	ASM153245v1	Burkholderia ubonensis		MSMB2191WGS					NCBI Prokaryotic Genome Annotation Pipeline (PGAP)	7134817	Contig	2016-01-22	LPIN01
1826	GCF_001533625.1	ASM153362v1	Burkholderia ubonensis		MSMB761WGS					NCBI Prokaryotic Genome Annotation Pipeline (PGAP)	7117135	Contig	2016-01-22	LPLO01
1827	GCF_001526485.1	ASM152648v1	Burkholderia ubonensis		MSMB2049					NCBI Prokaryotic Genome Annotation Pipeline (PGAP)	7860835	Contig	2016-01-22	LOYX01
1828	GCF_001531595.1	ASM153159v1	Burkholderia ubonensis		MSMB2105WGS					NCBI Prokaryotic Genome Annotation Pipeline (PGAP)	7267393	Contig	2016-01-22	LPHK01
1829	GCF_001527245.1	ASM152724v1	Burkholderia ubonensis		MSMB2050					NCBI Prokaryotic Genome Annotation Pipeline (PGAP)	7862277	Contig	2016-01-22	LOYY01
1831	GCF_001534195.1	ASM153419v1	Burkholderia ubonensis		MSMB752WGS					NCBI Prokaryotic Genome Annotation Pipeline (PGAP)	7117928	Contig	2016-01-22	LPLK01
1832	GCF_001533535.1	ASM153353v1	Burkholderia ubonensis		MSMB747WGS					NCBI Prokaryotic Genome Annotation Pipeline (PGAP)	7118129	Contig	2016-01-22	LPLH01
1834	GCF_001527985.1	ASM152798v1	Burkholderia ubonensis		MSMB1600WGS					NCBI Prokaryotic Genome Annotation Pipeline (PGAP)	7711520	Contig	2016-01-22	LPAK01
1835	GCF_001527845.1	ASM152784v1	Burkholderia ubonensis		MSMB1568WGS					NCBI Prokaryotic Genome Annotation Pipeline (PGAP)	7622884	Contig	2016-01-22	LPAB01
1836	GCF_001533655.1	ASM153365v1	Burkholderia ubonensis		MSMB764WGS					NCBI Prokaryotic Genome Annotation Pipeline (PGAP)	7245003	Contig	2016-01-22	LPLP01
1837	GCF_001527185.1	ASM152718v1	Burkholderia ubonensis		MSMB1800WGS					NCBI Prokaryotic Genome Annotation Pipeline (PGAP)	7176427	Contig	2016-01-22	LPBC01
1840	GCF_001531585.1	ASM153158v1	Burkholderia ubonensis		MSMB2106WGS					NCBI Prokaryotic Genome Annotation Pipeline (PGAP)	7528485	Contig	2016-01-22	LPHL01
1844	GCF_001529085.1	ASM152908v1	Burkholderia ubonensis		MSMB1178WGS					NCBI Prokaryotic Genome Annotation Pipeline (PGAP)	7620256	Contig	2016-01-22	LPDY01
1846	GCF_001533405.1	ASM153340v1	Burkholderia ubonensis		MSMB2151WGS					NCBI Prokaryotic Genome Annotation Pipeline (PGAP)	7115421	Contig	2016-01-22	LPJM01
1848	GCF_001533785.1	ASM153378v1	Burkholderia ubonensis		MSMB792WGS					NCBI Prokaryotic Genome Annotation Pipeline (PGAP)	7108976	Contig	2016-01-22	LPLY01
1849	GCF_001531605.1	ASM153160v1	Burkholderia ubonensis		MSMB2104WGS					NCBI Prokaryotic Genome Annotation Pipeline (PGAP)	7379988	Contig	2016-01-22	LPHJ01
1850	GCF_001528645.1	ASM152864v1	Burkholderia ubonensis		MSMB1064WGS					NCBI Prokaryotic Genome Annotation Pipeline (PGAP)	7490882	Contig	2016-01-22	LPDC01
1851	GCF_001527085.1	ASM152708v1	Burkholderia ubonensis		MSMB2006WGS					NCBI Prokaryotic Genome Annotation Pipeline (PGAP)	7534172	Contig	2016-01-22	LPBV01
1852	GCF_001529155.1	ASM152915v1	Burkholderia ubonensis		MSMB1215WGS					NCBI Prokaryotic Genome Annotation Pipeline (PGAP)	7201827	Contig	2016-01-22	LPEF01
1855	GCF_001526635.1	ASM152663v1	Burkholderia ubonensis		MSMB1811WGS					NCBI Prokaryotic Genome Annotation Pipeline (PGAP)	7751136	Contig	2016-01-22	LPBL01
1856	GCF_001528145.1	ASM152814v1	Burkholderia ubonensis		MSMB1627WGS					NCBI Prokaryotic Genome Annotation Pipeline (PGAP)	7780321	Contig	2016-01-22	LPAT01
1858	GCF_001530245.1	ASM153024v1	Burkholderia ubonensis		MSMB1069WGS					NCBI Prokaryotic Genome Annotation Pipeline (PGAP)	7495745	Contig	2016-01-22	LPDG01
1859	GCF_001529655.1	ASM152965v1	Burkholderia ubonensis		MSMB1472WGS					NCBI Prokaryotic Genome Annotation Pipeline (PGAP)	7104914	Contig	2016-01-22	LPFI01
1860	GCF_001530255.1	ASM153025v1	Burkholderia ubonensis		MSMB1082WGS					NCBI Prokaryotic Genome Annotation Pipeline (PGAP)	7385004	Contig	2016-01-22	LPDM01
1861	GCF_001527035.1	ASM152703v1	Burkholderia ubonensis		MSMB1607WGS					NCBI Prokaryotic Genome Annotation Pipeline (PGAP)	7103746	Contig	2016-01-22	LPAR01
1863	GCF_001533745.1	ASM153374v1	Burkholderia ubonensis		MSMB785WGS					NCBI Prokaryotic Genome Annotation Pipeline (PGAP)	7382534	Contig	2016-01-22	LPLV01
1864	GCF_001528155.1	ASM152815v1	Burkholderia ubonensis		MSMB1633WGS					NCBI Prokaryotic Genome Annotation Pipeline (PGAP)	7421390	Contig	2016-01-22	LPAU01
1865	GCF_001530845.1	ASM153084v1	Burkholderia ubonensis		MSMB1636WGS					NCBI Prokaryotic Genome Annotation Pipeline (PGAP)	7832884	Contig	2016-01-22	LPGN01
1866	GCF_001528945.1	ASM152894v1	Burkholderia ubonensis		MSMB1140WGS					NCBI Prokaryotic Genome Annotation Pipeline (PGAP)	7661083	Contig	2016-01-22	LPDQ01
1867	GCF_001528365.1	ASM152836v1	Burkholderia ubonensis		MSMB2016WGS					NCBI Prokaryotic Genome Annotation Pipeline (PGAP)	7556711	Contig	2016-01-22	LPCE01
1868	GCF_001530445.1	ASM153044v1	Burkholderia ubonensis		MSMB1517WGS					NCBI Prokaryotic Genome Annotation Pipeline (PGAP)	7190203	Contig	2016-01-22	LPFZ01
1869	GCF_001530305.1	ASM153030v1	Burkholderia ubonensis		MSMB1264WGS					NCBI Prokaryotic Genome Annotation Pipeline (PGAP)	7603877	Contig	2016-01-22	LPEN01
1870	GCF_001531085.1	ASM153108v1	Burkholderia ubonensis		MSMB2085WGS					NCBI Prokaryotic Genome Annotation Pipeline (PGAP)	7167007	Contig	2016-01-22	LPHC01
1871	GCF_001530685.1	ASM153068v1	Burkholderia ubonensis		MSMB1507WGS					NCBI Prokaryotic Genome Annotation Pipeline (PGAP)	7111857	Contig	2016-01-22	LPFS01
1872	GCF_001533725.1	ASM153372v1	Burkholderia ubonensis		MSMB782WGS					NCBI Prokaryotic Genome Annotation Pipeline (PGAP)	7255291	Contig	2016-01-22	LPLU01
1873	GCF_001532815.1	ASM153281v1	Burkholderia ubonensis		MSMB2181WGS					NCBI Prokaryotic Genome Annotation Pipeline (PGAP)	7408309	Contig	2016-01-22	LPJJ01
1874	GCF_001531105.1	ASM153110v1	Burkholderia ubonensis		MSMB2092WGS					NCBI Prokaryotic Genome Annotation Pipeline (PGAP)	7913134	Contig	2016-01-22	LPHE01
1875	GCF_001527465.1	ASM152746v1	Burkholderia ubonensis		MSMB1754					NCBI Prokaryotic Genome Annotation Pipeline (PGAP)	7602387	Contig	2016-01-22	LOZJ01
1876	GCF_001528075.1	ASM152807v1	Burkholderia ubonensis		MSMB1808WGS					NCBI Prokaryotic Genome Annotation Pipeline (PGAP)	8298011	Contig	2016-01-22	LPBJ01
1879	GCF_001526955.1	ASM152695v1	Burkholderia ubonensis		MSMB1807WGS					NCBI Prokaryotic Genome Annotation Pipeline (PGAP)	7437735	Contig	2016-01-22	LPBI01
1880	GCF_001531825.1	ASM153182v1	Burkholderia ubonensis		MSMB2121WGS					NCBI Prokaryotic Genome Annotation Pipeline (PGAP)	7460476	Contig	2016-01-22	LPHY01
1881	GCF_001528825.1	ASM152882v1	Burkholderia ubonensis		MSMB1070WGS					NCBI Prokaryotic Genome Annotation Pipeline (PGAP)	7328837	Contig	2016-01-22	LPDH01
1882	GCF_001526645.1	ASM152664v1	Burkholderia ubonensis		MSMB1817WGS					NCBI Prokaryotic Genome Annotation Pipeline (PGAP)	7471303	Contig	2016-01-22	LPBN01
1883	GCF_001530565.1	ASM153056v1	Burkholderia ubonensis		MSMB1488WGS					NCBI Prokaryotic Genome Annotation Pipeline (PGAP)	7194770	Contig	2016-01-22	LPFN01
1884	GCF_001534445.1	ASM153444v1	Burkholderia ubonensis		MSMB1635WGS					NCBI Prokaryotic Genome Annotation Pipeline (PGAP)	7577864	Contig	2016-01-22	LPNB01
1885	GCF_001536785.1	ASM153678v1	Burkholderia ubonensis		MSMB1518WGS					NCBI Prokaryotic Genome Annotation Pipeline (PGAP)	7627601	Contig	2016-01-22	LPGA01
1886	GCF_001529135.1	ASM152913v1	Burkholderia ubonensis		MSMB1212WGS					NCBI Prokaryotic Genome Annotation Pipeline (PGAP)	7634901	Contig	2016-01-22	LPED01
1887	GCF_001530465.1	ASM153046v1	Burkholderia ubonensis		MSMB1519WGS					NCBI Prokaryotic Genome Annotation Pipeline (PGAP)	7353079	Contig	2016-01-22	LPGB01
1888	GCF_001532375.1	ASM153237v1	Burkholderia ubonensis		MSMB2188WGS					NCBI Prokaryotic Genome Annotation Pipeline (PGAP)	7655601	Contig	2016-01-22	LPIK01
1889	GCF_001527145.1	ASM152714v1	Burkholderia ubonensis		MSMB1801WGS					NCBI Prokaryotic Genome Annotation Pipeline (PGAP)	7514521	Contig	2016-01-22	LPBD01
1890	GCF_001533765.1	ASM153376v1	Burkholderia ubonensis		MSMB791WGS					NCBI Prokaryotic Genome Annotation Pipeline (PGAP)	7105555	Contig	2016-01-22	LPLX01
1891	GCF_001527105.1	ASM152710v1	Burkholderia ubonensis		MSMB1797WGS					NCBI Prokaryotic Genome Annotation Pipeline (PGAP)	7477257	Contig	2016-01-22	LPBB01
1892	GCF_001531705.1	ASM153170v1	Burkholderia ubonensis		MSMB2112WGS					NCBI Prokaryotic Genome Annotation Pipeline (PGAP)	7638422	Contig	2016-01-22	LPHR01
1893	GCF_001533965.1	ASM153396v1	Burkholderia ubonensis		MSMB822WGS					NCBI Prokaryotic Genome Annotation Pipeline (PGAP)	7840471	Contig	2016-01-22	LPMJ01
1895	GCF_001528865.1	ASM152886v1	Burkholderia ubonensis		MSMB1079WGS					NCBI Prokaryotic Genome Annotation Pipeline (PGAP)	7136757	Contig	2016-01-22	LPDJ01
1896	GCF_001533285.1	ASM153328v1	Burkholderia ubonensis		MSMB2124WGS					NCBI Prokaryotic Genome Annotation Pipeline (PGAP)	7405395	Contig	2016-01-22	LPIB01
1897	GCF_001527865.1	ASM152786v1	Burkholderia ubonensis		MSMB1585WGS					NCBI Prokaryotic Genome Annotation Pipeline (PGAP)	8036786	Contig	2016-01-22	LPAD01
1898	GCF_001527925.1	ASM152792v1	Burkholderia ubonensis		MSMB1596WGS					NCBI Prokaryotic Genome Annotation Pipeline (PGAP)	7598014	Contig	2016-01-22	LPAH01
1899	GCF_001534465.1	ASM153446v1	Burkholderia ubonensis		MSMB1941WGS					NCBI Prokaryotic Genome Annotation Pipeline (PGAP)	7831611	Contig	2016-01-22	LPNC01
1900	GCF_001532355.1	ASM153235v1	Burkholderia ubonensis		MSMB2187WGS					NCBI Prokaryotic Genome Annotation Pipeline (PGAP)	7827730	Contig	2016-01-22	LPIJ01
1901	GCF_001533525.1	ASM153352v1	Burkholderia ubonensis		MSMB746WGS					NCBI Prokaryotic Genome Annotation Pipeline (PGAP)	7128063	Contig	2016-01-22	LPLG01
1902	GCF_001533565.1	ASM153356v1	Burkholderia ubonensis		MSMB748WGS					NCBI Prokaryotic Genome Annotation Pipeline (PGAP)	7277790	Contig	2016-01-22	LPLI01
1903	GCF_001534115.1	ASM153411v1	Burkholderia ubonensis		MSMB702WGS					NCBI Prokaryotic Genome Annotation Pipeline (PGAP)	7530965	Contig	2016-01-22	LPKW01
1904	GCF_001527745.1	ASM152774v1	Burkholderia ubonensis		MSMB1969					NCBI Prokaryotic Genome Annotation Pipeline (PGAP)	7740673	Contig	2016-01-22	LOZW01
1907	GCF_001526305.1	ASM152630v1	Burkholderia ubonensis		MSMB1823					NCBI Prokaryotic Genome Annotation Pipeline (PGAP)	7856923	Contig	2016-01-22	LOYM01
1908	GCF_001533225.1	ASM153322v1	Burkholderia ubonensis		MSMB705WGS					NCBI Prokaryotic Genome Annotation Pipeline (PGAP)	6649311	Contig	2016-01-22	LPKX01
1909	GCF_001532655.1	ASM153265v1	Burkholderia ubonensis		MSMB2159WGS					NCBI Prokaryotic Genome Annotation Pipeline (PGAP)	7512345	Contig	2016-01-22	LPJB01
1910	GCF_001528875.1	ASM152887v1	Burkholderia ubonensis		MSMB1137WGS					NCBI Prokaryotic Genome Annotation Pipeline (PGAP)	7726651	Contig	2016-01-22	LPDO01
1911	GCF_001529785.1	ASM152978v1	Burkholderia ubonensis		MSMB1081WGS					NCBI Prokaryotic Genome Annotation Pipeline (PGAP)	7249815	Contig	2016-01-22	LPDL01
1912	GCF_001530885.1	ASM153088v1	Burkholderia ubonensis		MSMB1809WGS					NCBI Prokaryotic Genome Annotation Pipeline (PGAP)	7300541	Contig	2016-01-22	LPGQ01
1913	GCF_001526625.1	ASM152662v1	Burkholderia ubonensis		MSMB1637WGS					NCBI Prokaryotic Genome Annotation Pipeline (PGAP)	7041131	Contig	2016-01-22	LPAV01
1914	GCF_001529605.1	ASM152960v1	Burkholderia ubonensis		MSMB1343WGS					NCBI Prokaryotic Genome Annotation Pipeline (PGAP)	7207745	Contig	2016-01-22	LPFC01
1916	GCF_001531045.1	ASM153104v1	Burkholderia ubonensis		MSMB2087WGS					NCBI Prokaryotic Genome Annotation Pipeline (PGAP)	8151689	Contig	2016-01-22	LPHD01
1918	GCF_001529215.1	ASM152921v1	Burkholderia ubonensis		MSMB1218WGS					NCBI Prokaryotic Genome Annotation Pipeline (PGAP)	7171878	Contig	2016-01-22	LPEH01
1919	GCF_001532385.1	ASM153238v1	Burkholderia ubonensis		MSMB2189WGS					NCBI Prokaryotic Genome Annotation Pipeline (PGAP)	7553079	Contig	2016-01-22	LPIL01
1920	GCF_001533945.1	ASM153394v1	Burkholderia ubonensis		MSMB818WGS					NCBI Prokaryotic Genome Annotation Pipeline (PGAP)	7669299	Contig	2016-01-22	LPMI01
1922	GCF_001527945.1	ASM152794v1	Burkholderia ubonensis		MSMB1598WGS					NCBI Prokaryotic Genome Annotation Pipeline (PGAP)	7887677	Contig	2016-01-22	LPAI01
1923	GCF_001530745.1	ASM153074v1	Burkholderia ubonensis		MSMB1561WGS					NCBI Prokaryotic Genome Annotation Pipeline (PGAP)	7444940	Contig	2016-01-22	LPGI01
1924	GCF_001528985.1	ASM152898v1	Burkholderia ubonensis		MSMB1162WGS					NCBI Prokaryotic Genome Annotation Pipeline (PGAP)	7428937	Contig	2016-01-22	LPDS01
1925	GCF_001534425.1	ASM153442v1	Burkholderia ubonensis		MSMB1540WGS					NCBI Prokaryotic Genome Annotation Pipeline (PGAP)	7499811	Contig	2016-01-22	LPMZ01
1928	GCF_001532445.1	ASM153244v1	Burkholderia ubonensis		MSMB2192WGS					NCBI Prokaryotic Genome Annotation Pipeline (PGAP)	7137971	Contig	2016-01-22	LPIO01
1929	GCF_001528175.1	ASM152817v1	Burkholderia ubonensis		MSMB1565WGS					NCBI Prokaryotic Genome Annotation Pipeline (PGAP)	7527412	Contig	2016-01-22	LPAA01
1930	GCF_001526655.1	ASM152665v1	Burkholderia ubonensis		MSMB1832WGS					NCBI Prokaryotic Genome Annotation Pipeline (PGAP)	7882642	Contig	2016-01-22	LPBR01
1931	GCF_001531535.1	ASM153153v1	Burkholderia ubonensis		MSMB2093WGS					NCBI Prokaryotic Genome Annotation Pipeline (PGAP)	7912169	Contig	2016-01-22	LPHF01
1932	GCF_001533265.1	ASM153326v1	Burkholderia ubonensis		MSMB696WGS					NCBI Prokaryotic Genome Annotation Pipeline (PGAP)	7528833	Contig	2016-01-22	LPKV01
1934	GCF_001532785.1	ASM153278v1	Burkholderia ubonensis		MSMB2180WGS					NCBI Prokaryotic Genome Annotation Pipeline (PGAP)	7410311	Contig	2016-01-22	LPJH01
1935	GCF_001528265.1	ASM152826v1	Burkholderia ubonensis		MSMB2010WGS					NCBI Prokaryotic Genome Annotation Pipeline (PGAP)	7499244	Contig	2016-01-22	LPBZ01
1936	GCF_001529565.1	ASM152956v1	Burkholderia ubonensis		MSMB2022WGS					NCBI Prokaryotic Genome Annotation Pipeline (PGAP)	7181324	Contig	2016-01-22	LPCI01
1937	GCF_001531675.1	ASM153167v1	Burkholderia ubonensis		MSMB2109WGS					NCBI Prokaryotic Genome Annotation Pipeline (PGAP)	7702671	Contig	2016-01-22	LPHO01
1938	GCF_001531835.1	ASM153183v1	Burkholderia ubonensis		MSMB2122WGS					NCBI Prokaryotic Genome Annotation Pipeline (PGAP)	8035184	Contig	2016-01-22	LPHZ01
1939	GCF_001528345.1	ASM152834v1	Burkholderia ubonensis		MSMB2014WGS					NCBI Prokaryotic Genome Annotation Pipeline (PGAP)	7931973	Contig	2016-01-22	LPCD01
1940	GCF_001528305.1	ASM152830v1	Burkholderia ubonensis		MSMB2012WGS					NCBI Prokaryotic Genome Annotation Pipeline (PGAP)	7527168	Contig	2016-01-22	LPCB01
1941	GCF_001534125.1	ASM153412v1	Burkholderia ubonensis		MSMB728WGS					NCBI Prokaryotic Genome Annotation Pipeline (PGAP)	7154897	Contig	2016-01-22	LPLC01
1942	GCF_001536805.1	ASM153680v1	Burkholderia ubonensis		MSMB1530WGS					NCBI Prokaryotic Genome Annotation Pipeline (PGAP)	7506138	Contig	2016-01-22	LPGE01
1945	GCF_001527065.1	ASM152706v1	Burkholderia ubonensis		MSMB1804WGS					NCBI Prokaryotic Genome Annotation Pipeline (PGAP)	7865918	Contig	2016-01-22	LPBG01
1947	GCF_001527955.1	ASM152795v1	Burkholderia ubonensis		MSMB1599WGS					NCBI Prokaryotic Genome Annotation Pipeline (PGAP)	8088811	Contig	2016-01-22	LPAJ01
1948	GCF_001528885.1	ASM152888v1	Burkholderia ubonensis		MSMB1139WGS					NCBI Prokaryotic Genome Annotation Pipeline (PGAP)	8001885	Contig	2016-01-22	LPDP01
1949	GCF_001530865.1	ASM153086v1	Burkholderia ubonensis		MSMB1805WGS					NCBI Prokaryotic Genome Annotation Pipeline (PGAP)	7970781	Contig	2016-01-22	LPGP01
1950	GCF_001529065.1	ASM152906v1	Burkholderia ubonensis		MSMB1174WGS					NCBI Prokaryotic Genome Annotation Pipeline (PGAP)	8207209	Contig	2016-01-22	LPDW01
1951	GCF_001533325.1	ASM153332v1	Burkholderia ubonensis		MSMB2163WGS					NCBI Prokaryotic Genome Annotation Pipeline (PGAP)	7719817	Contig	2016-01-22	LPIQ01
1952	GCF_001532505.1	ASM153250v1	Burkholderia ubonensis		MSMB2162WGS					NCBI Prokaryotic Genome Annotation Pipeline (PGAP)	7716110	Contig	2016-01-22	LPIR01
1953	GCF_001526945.1	ASM152694v1	Burkholderia ubonensis		MSMB1791WGS					NCBI Prokaryotic Genome Annotation Pipeline (PGAP)	8027126	Contig	2016-01-22	LPAY01
1954	GCF_001530355.1	ASM153035v1	Burkholderia ubonensis		MSMB1516WGS					NCBI Prokaryotic Genome Annotation Pipeline (PGAP)	7621025	Contig	2016-01-22	LPFY01
1955	GCF_001530375.1	ASM153037v1	Burkholderia ubonensis		MSMB1473WGS					NCBI Prokaryotic Genome Annotation Pipeline (PGAP)	7577444	Contig	2016-01-22	LPFJ01
1956	GCF_001533685.1	ASM153368v1	Burkholderia ubonensis		MSMB778WGS					NCBI Prokaryotic Genome Annotation Pipeline (PGAP)	7993207	Contig	2016-01-22	LPLS01
1958	GCF_001528205.1	ASM152820v1	Burkholderia ubonensis		MSMB1591WGS					NCBI Prokaryotic Genome Annotation Pipeline (PGAP)	7270958	Contig	2016-01-22	LPAF01
1959	GCF_001529125.1	ASM152912v1	Burkholderia ubonensis		MSMB1183WGS					NCBI Prokaryotic Genome Annotation Pipeline (PGAP)	7508720	Contig	2016-01-22	LPEA01
1963	GCF_001532215.1	ASM153221v1	Burkholderia ubonensis		MSMB2111WGS					NCBI Prokaryotic Genome Annotation Pipeline (PGAP)	7450821	Contig	2016-01-22	LPHQ01
1964	GCF_001531515.1	ASM153151v1	Burkholderia ubonensis		MSMB2098WGS					NCBI Prokaryotic Genome Annotation Pipeline (PGAP)	7532982	Contig	2016-01-22	LPHH01
1966	GCF_001527885.1	ASM152788v1	Burkholderia ubonensis		MSMB1586WGS					NCBI Prokaryotic Genome Annotation Pipeline (PGAP)	7977365	Contig	2016-01-22	LPAE01
1967	GCF_001528405.1	ASM152840v1	Burkholderia ubonensis		MSMB2020WGS					NCBI Prokaryotic Genome Annotation Pipeline (PGAP)	7415687	Contig	2016-01-22	LPCG01
1968	GCF_001527225.1	ASM152722v1	Burkholderia ubonensis		MSMB2047					NCBI Prokaryotic Genome Annotation Pipeline (PGAP)	8247845	Contig	2016-01-22	LOYV01
1969	GCF_001527385.1	ASM152738v1	Burkholderia ubonensis		MSMB2059					NCBI Prokaryotic Genome Annotation Pipeline (PGAP)	8249657	Contig	2016-01-22	LOZF01
1970	GCF_001529845.1	ASM152984v1	Burkholderia ubonensis		MSMB1176WGS					NCBI Prokaryotic Genome Annotation Pipeline (PGAP)	8275745	Contig	2016-01-22	LPDX01
1971	GCF_001529105.1	ASM152910v1	Burkholderia ubonensis		MSMB1181WGS					NCBI Prokaryotic Genome Annotation Pipeline (PGAP)	7718903	Contig	2016-01-22	LPDZ01
1972	GCF_001530285.1	ASM153028v1	Burkholderia ubonensis		MSMB1206WGS					NCBI Prokaryotic Genome Annotation Pipeline (PGAP)	7971672	Contig	2016-01-22	LPEC01
1973	GCF_001527365.1	ASM152736v1	Burkholderia ubonensis		MSMB2058					NCBI Prokaryotic Genome Annotation Pipeline (PGAP)	8247057	Contig	2016-01-22	LOZE01
1974	GCF_001527505.1	ASM152750v1	Burkholderia ubonensis		MSMB1757					NCBI Prokaryotic Genome Annotation Pipeline (PGAP)	7710046	Contig	2016-01-22	LOZL01
1975	GCF_001532425.1	ASM153242v1	Burkholderia ubonensis		MSMB2190WGS					NCBI Prokaryotic Genome Annotation Pipeline (PGAP)	7562967	Contig	2016-01-22	LPIM01
1976	GCF_001528465.1	ASM152846v1	Burkholderia ubonensis		MSMB2026WGS					NCBI Prokaryotic Genome Annotation Pipeline (PGAP)	7137697	Contig	2016-01-22	LPCK01
1977	GCF_001529025.1	ASM152902v1	Burkholderia ubonensis		MSMB1171WGS					NCBI Prokaryotic Genome Annotation Pipeline (PGAP)	7981323	Contig	2016-01-22	LPDU01
1979	GCF_001530625.1	ASM153062v1	Burkholderia ubonensis		MSMB1608WGS					NCBI Prokaryotic Genome Annotation Pipeline (PGAP)	8125941	Contig	2016-01-22	LPGK01
1980	GCF_001531715.1	ASM153171v1	Burkholderia ubonensis		MSMB2114WGS					NCBI Prokaryotic Genome Annotation Pipeline (PGAP)	7950407	Contig	2016-01-22	LPHS01
1982	GCF_001536865.1	ASM153686v1	Burkholderia ubonensis		MSMB1562WGS					NCBI Prokaryotic Genome Annotation Pipeline (PGAP)	7369080	Contig	2016-01-22	LPGJ01
1983	GCF_001526225.1	ASM152622v1	Burkholderia ubonensis		MSMB2046					NCBI Prokaryotic Genome Annotation Pipeline (PGAP)	8243343	Contig	2016-01-22	LOYI01
1984	GCF_001532205.1	ASM153220v1	Burkholderia ubonensis		MSMB2110WGS					NCBI Prokaryotic Genome Annotation Pipeline (PGAP)	7194324	Contig	2016-01-22	LPHP01
1987	GCF_001526985.1	ASM152698v1	Burkholderia ubonensis		MSMB1803WGS					NCBI Prokaryotic Genome Annotation Pipeline (PGAP)	8057429	Contig	2016-01-22	LPBF01
1988	GCF_001529035.1	ASM152903v1	Burkholderia ubonensis		MSMB1173WGS					NCBI Prokaryotic Genome Annotation Pipeline (PGAP)	8023275	Contig	2016-01-22	LPDV01
1992	GCF_001529865.1	ASM152986v1	Burkholderia ubonensis		MSMB1188WGS					NCBI Prokaryotic Genome Annotation Pipeline (PGAP)	7659419	Contig	2016-01-22	LPEB01
1998	GCF_001531785.1	ASM153178v1	Burkholderia ubonensis		MSMB2119WGS					NCBI Prokaryotic Genome Annotation Pipeline (PGAP)	7979641	Contig	2016-01-22	LPHW01
2000	GCF_001532265.1	ASM153226v1	Burkholderia ubonensis		MSMB2120WGS					NCBI Prokaryotic Genome Annotation Pipeline (PGAP)	7851426	Contig	2016-01-22	LPHX01
2390	GCA_001531965.1	ASM153196v1	Burkholderia cenocepacia		MSMB364WGS					NCBI Prokaryotic Genome Annotation Pipeline	7695831	Contig	2016-01-22	LPJQ01
2535	GCA_001533105.1	ASM153310v1	Burkholderia cenocepacia		MSMB383WGS					NCBI Prokaryotic Genome Annotation Pipeline	7706608	Contig	2016-01-22	LPJW01
2709	GCF_001534005.1	ASM153400v1	Burkholderia ubonensis		MSMB834WGS					NCBI Prokaryotic Genome Annotation Pipeline (PGAP)	7684074	Contig	2016-01-22	LPML01
2727	GCF_001532915.1	ASM153291v1	Burkholderia anthina		MSMB649WGS					NCBI Prokaryotic Genome Annotation Pipeline (PGAP)	7274385	Contig	2016-01-22	LPKM01
2731	GCF_001527785.1	ASM152778v1	Burkholderia anthina		MSMB1496					NCBI Prokaryotic Genome Annotation Pipeline (PGAP)	7513399	Contig	2016-01-22	LOZY01
2732	GCF_001527555.1	ASM152755v1	Burkholderia anthina		MSMB1497					NCBI Prokaryotic Genome Annotation Pipeline (PGAP)	7407298	Contig	2016-01-22	LOZO01
2735	GCF_001530695.1	ASM153069v1	Burkholderia anthina		MSMB1506WGS					NCBI Prokaryotic Genome Annotation Pipeline (PGAP)	7428383	Contig	2016-01-22	LPFR01
2790	GCF_001526385.1	ASM152638v1	Burkholderia territorii		MSMB1836					NCBI Prokaryotic Genome Annotation Pipeline (PGAP)	7014527	Contig	2016-01-22	LOYQ01
2791	GCF_001528005.1	ASM152800v1	Burkholderia territorii		MSMB1919WGS					NCBI Prokaryotic Genome Annotation Pipeline (PGAP)	6966460	Contig	2016-01-22	LPBU01
2792	GCF_001527205.1	ASM152720v1	Burkholderia territorii		MSMB1842					NCBI Prokaryotic Genome Annotation Pipeline (PGAP)	6683774	Contig	2016-01-22	LOYT01
2793	GCF_001527765.1	ASM152776v1	Burkholderia territorii		MSMB1499					NCBI Prokaryotic Genome Annotation Pipeline (PGAP)	6818142	Contig	2016-01-22	LOZX01
2794	GCF_001530945.1	ASM153094v1	Burkholderia territorii		MSMB1913WGS					NCBI Prokaryotic Genome Annotation Pipeline (PGAP)	6556847	Contig	2016-01-22	LPGU01
2796	GCF_001532725.1	ASM153272v1	Burkholderia territorii		MSMB2206WGS					NCBI Prokaryotic Genome Annotation Pipeline (PGAP)	6990064	Contig	2016-01-22	LPJE01
2797	GCF_001532735.1	ASM153273v1	Burkholderia territorii		MSMB2202WGS					NCBI Prokaryotic Genome Annotation Pipeline (PGAP)	6985167	Contig	2016-01-22	LPJD01
2798	GCF_001532675.1	ASM153267v1	Burkholderia territorii		MSMB2156WGS					NCBI Prokaryotic Genome Annotation Pipeline (PGAP)	6987955	Contig	2016-01-22	LPJC01
2800	GCF_001526405.1	ASM152640v1	Burkholderia territorii		MSMB1837					NCBI Prokaryotic Genome Annotation Pipeline (PGAP)	6901842	Contig	2016-01-22	LOYR01
2801	GCF_001526285.1	ASM152628v1	Burkholderia territorii		MSMB1821					NCBI Prokaryotic Genome Annotation Pipeline (PGAP)	6666506	Contig	2016-01-22	LOYL01
2802	GCF_001526425.1	ASM152642v1	Burkholderia territorii		MSMB1838					NCBI Prokaryotic Genome Annotation Pipeline (PGAP)	6816480	Contig	2016-01-22	LOYS01
2804	GCF_001532185.1	ASM153218v1	Burkholderia territorii		MSMB594WGS					NCBI Prokaryotic Genome Annotation Pipeline (PGAP)	6741310	Contig	2016-01-22	LPKD01
2805	GCF_001531385.1	ASM153138v1	Burkholderia territorii		MSMB1917WGS					NCBI Prokaryotic Genome Annotation Pipeline (PGAP)	6631969	Contig	2016-01-22	LPGX01
2806	GCF_001532155.1	ASM153215v1	Burkholderia territorii		MSMB599WGS					NCBI Prokaryotic Genome Annotation Pipeline (PGAP)	6798987	Contig	2016-01-22	LPKE01
2807	GCF_001533805.1	ASM153380v1	Burkholderia territorii		MSMB793WGS					NCBI Prokaryotic Genome Annotation Pipeline (PGAP)	7217463	Contig	2016-01-22	LPLZ01
2808	GCF_001530965.1	ASM153096v1	Burkholderia territorii		MSMB1915WGS					NCBI Prokaryotic Genome Annotation Pipeline (PGAP)	6655245	Contig	2016-01-22	LPGV01
2810	GCF_001530925.1	ASM153092v1	Burkholderia territorii		MSMB1840WGS					NCBI Prokaryotic Genome Annotation Pipeline (PGAP)	6791740	Contig	2016-01-22	LPGS01
2811	GCF_001528995.1	ASM152899v1	Burkholderia territorii		MSMB1168WGS					NCBI Prokaryotic Genome Annotation Pipeline (PGAP)	7132262	Contig	2016-01-22	LPDT01
2812	GCF_001531005.1	ASM153100v1	Burkholderia territorii		MSMB1918WGS					NCBI Prokaryotic Genome Annotation Pipeline (PGAP)	6649911	Contig	2016-01-22	LPGY01
2813	GCF_001526705.1	ASM152670v1	Burkholderia territorii		MSMB1839WGS					NCBI Prokaryotic Genome Annotation Pipeline (PGAP)	6836087	Contig	2016-01-22	LPBS01
2814	GCF_001526805.1	ASM152680v1	Burkholderia territorii		MSMB1914WGS					NCBI Prokaryotic Genome Annotation Pipeline (PGAP)	6671533	Contig	2016-01-22	LPBT01
2815	GCF_001534365.1	ASM153436v1	Burkholderia territorii		MSMB1474WGS					NCBI Prokaryotic Genome Annotation Pipeline (PGAP)	7101847	Contig	2016-01-22	LPMW01
2816	GCF_001531325.1	ASM153132v1	Burkholderia territorii		MSMB1843WGS					NCBI Prokaryotic Genome Annotation Pipeline (PGAP)	7048740	Contig	2016-01-22	LPGT01
2818	GCF_001533385.1	ASM153338v1	Burkholderia territorii		MSMB2204WGS					NCBI Prokaryotic Genome Annotation Pipeline (PGAP)	6711313	Contig	2016-01-22	LPJK01
2819	GCF_001529965.1	ASM152996v1	Burkholderia territorii		MSMB1301WGS					NCBI Prokaryotic Genome Annotation Pipeline (PGAP)	7267395	Contig	2016-01-22	LPEQ01
2820	GCF_001530725.1	ASM153072v1	Burkholderia territorii		MSMB1502WGS					NCBI Prokaryotic Genome Annotation Pipeline (PGAP)	7227124	Contig	2016-01-22	LPFQ01
2833	GCF_001527725.1	ASM152772v1	Burkholderia stagnalis		MSMB1967					NCBI Prokaryotic Genome Annotation Pipeline (PGAP)	7687529	Contig	2016-01-22	LOZV01
2835	GCF_001527285.1	ASM152728v1	Burkholderia stagnalis		MSMB2052					NCBI Prokaryotic Genome Annotation Pipeline (PGAP)	7009433	Contig	2016-01-22	LOZA01
2836	GCF_001527265.1	ASM152726v1	Burkholderia stagnalis		MSMB2051					NCBI Prokaryotic Genome Annotation Pipeline (PGAP)	7892822	Contig	2016-01-22	LOYZ01
2837	GCF_001532085.1	ASM153208v1	Burkholderia pseudomultivorans		MSMB2199WGS					NCBI Prokaryotic Genome Annotation Pipeline (PGAP)	7667491	Contig	2016-01-22	LPJO01
2839	GCF_001526995.1	ASM152699v1	Burkholderia stagnalis		MSMB1604WGS					NCBI Prokaryotic Genome Annotation Pipeline (PGAP)	7526362	Contig	2016-01-22	LPAO01
2840	GCF_001532065.1	ASM153206v1	Burkholderia pseudomultivorans		MSMB574WGS					NCBI Prokaryotic Genome Annotation Pipeline (PGAP)	7621885	Contig	2016-01-22	LPJX01
2842	GCF_001529625.1	ASM152962v1	Burkholderia stagnalis		MSMB1487WGS					NCBI Prokaryotic Genome Annotation Pipeline (PGAP)	7536871	Contig	2016-01-22	LPFM01
2843	GCF_001527605.1	ASM152760v1	Burkholderia diffusa		MSMB1544					NCBI Prokaryotic Genome Annotation Pipeline (PGAP)	6842718	Contig	2016-01-22	LOZQ01
2844	GCF_001527585.1	ASM152758v1	Burkholderia stagnalis		MSMB1543					NCBI Prokaryotic Genome Annotation Pipeline (PGAP)	7589540	Contig	2016-01-22	LOZP01
2847	GCF_001529545.1	ASM152954v1	Burkholderia stagnalis		MSMB1470WGS					NCBI Prokaryotic Genome Annotation Pipeline (PGAP)	7930179	Contig	2016-01-22	LPFH01
2848	GCF_001527545.1	ASM152754v1	Burkholderia stagnalis		MSMB1147					NCBI Prokaryotic Genome Annotation Pipeline (PGAP)	7763654	Contig	2016-01-22	LOZN01
2849	GCF_001526815.1	ASM152681v1	Burkholderia stagnalis		MSMB1638WGS					NCBI Prokaryotic Genome Annotation Pipeline (PGAP)	7525342	Contig	2016-01-22	LPAW01
2850	GCF_001527805.1	ASM152780v1	Burkholderia stagnalis		MSMB1968					NCBI Prokaryotic Genome Annotation Pipeline (PGAP)	7559507	Contig	2016-01-22	LOZZ01
2851	GCF_001532345.1	ASM153234v1	Burkholderia stagnalis		MSMB2169WGS					NCBI Prokaryotic Genome Annotation Pipeline (PGAP)	7535863	Contig	2016-01-22	LPII01
2852	GCF_001527305.1	ASM152730v1	Burkholderia stagnalis		MSMB2053					NCBI Prokaryotic Genome Annotation Pipeline (PGAP)	7887687	Contig	2016-01-22	LOZB01
2853	GCF_001532105.1	ASM153210v1	Burkholderia diffusa		MSMB378WGS					NCBI Prokaryotic Genome Annotation Pipeline (PGAP)	6915676	Contig	2016-01-22	LPJV01
2854	GCF_001532285.1	ASM153228v1	Burkholderia diffusa		MSMB376WGS					NCBI Prokaryotic Genome Annotation Pipeline (PGAP)	6916246	Contig	2016-01-22	LPJT01
2855	GCF_001532315.1	ASM153231v1	Burkholderia stagnalis		MSMB2168WGS					NCBI Prokaryotic Genome Annotation Pipeline (PGAP)	7532755	Contig	2016-01-22	LPIH01
2856	GCF_001532905.1	ASM153290v1	Burkholderia stagnalis		MSMB653WGS					NCBI Prokaryotic Genome Annotation Pipeline (PGAP)	7527444	Contig	2016-01-22	LPKN01
2857	GCF_001533885.1	ASM153388v1	Burkholderia stagnalis		MSMB808WGS					NCBI Prokaryotic Genome Annotation Pipeline (PGAP)	7573798	Contig	2016-01-22	LPME01
2859	GCF_001534035.1	ASM153403v1	Burkholderia stagnalis		MSMB836WGS					NCBI Prokaryotic Genome Annotation Pipeline (PGAP)	7570167	Contig	2016-01-22	LPMN01
2862	GCF_001534305.1	ASM153430v1	Burkholderia stagnalis		MSMB847WGS					NCBI Prokaryotic Genome Annotation Pipeline (PGAP)	7625004	Contig	2016-01-22	LPMT01
2863	GCF_001533905.1	ASM153390v1	Burkholderia stagnalis		MSMB809WGS					NCBI Prokaryotic Genome Annotation Pipeline (PGAP)	7569705	Contig	2016-01-22	LPMF01
2864	GCF_001531065.1	ASM153106v1	Burkholderia stagnalis		MSMB1960WGS					NCBI Prokaryotic Genome Annotation Pipeline (PGAP)	7525464	Contig	2016-01-22	LPHB01
2865	GCF_001531405.1	ASM153140v1	Burkholderia stagnalis		MSMB1956WGS					NCBI Prokaryotic Genome Annotation Pipeline (PGAP)	7530462	Contig	2016-01-22	LPHA01
2866	GCF_001534525.1	ASM153452v1	Burkholderia stagnalis		MSMB837WGS					NCBI Prokaryotic Genome Annotation Pipeline (PGAP)	7524817	Contig	2016-01-22	LPMO01
2868	GCF_001533465.1	ASM153346v1	Burkholderia pseudomultivorans		MSMB725WGS					NCBI Prokaryotic Genome Annotation Pipeline (PGAP)	7796508	Contig	2016-01-22	LPLB01
2869	GCF_001533705.1	ASM153370v1	Burkholderia stagnalis		MSMB780WGS					NCBI Prokaryotic Genome Annotation Pipeline (PGAP)	7779615	Contig	2016-01-22	LPLT01
2870	GCF_001534285.1	ASM153428v1	Burkholderia stagnalis		MSMB811WGS					NCBI Prokaryotic Genome Annotation Pipeline (PGAP)	7871889	Contig	2016-01-22	LPMH01
2871	GCF_001530395.1	ASM153039v1	Burkholderia stagnalis		MSMB1514WGS					NCBI Prokaryotic Genome Annotation Pipeline (PGAP)	7920359	Contig	2016-01-22	LPFX01
2872	GCF_001534385.1	ASM153438v1	Burkholderia stagnalis		MSMB1511WGS					NCBI Prokaryotic Genome Annotation Pipeline (PGAP)	7561967	Contig	2016-01-22	LPMY01
2873	GCF_001530605.1	ASM153060v1	Burkholderia stagnalis		MSMB1521WGS					NCBI Prokaryotic Genome Annotation Pipeline (PGAP)	7563300	Contig	2016-01-22	LPGD01
2875	GCF_001527825.1	ASM152782v1	Burkholderia stagnalis		MSMB1570WGS					NCBI Prokaryotic Genome Annotation Pipeline (PGAP)	7619001	Contig	2016-01-22	LPAC01
2877	GCF_001533925.1	ASM153392v1	Burkholderia stagnalis		MSMB810WGS					NCBI Prokaryotic Genome Annotation Pipeline (PGAP)	7576307	Contig	2016-01-22	LPMG01
2879	GCF_001531975.1	ASM153197v1	Burkholderia diffusa		MSMB377WGS					NCBI Prokaryotic Genome Annotation Pipeline (PGAP)	6916154	Contig	2016-01-22	LPJU01
2880	GCF_001533155.1	ASM153315v1	Burkholderia diffusa		MSMB375WGS					NCBI Prokaryotic Genome Annotation Pipeline (PGAP)	6918248	Contig	2016-01-22	LPJS01
2881	GCF_001533335.1	ASM153333v1	Burkholderia stagnalis		MSMB2171WGS					NCBI Prokaryotic Genome Annotation Pipeline (PGAP)	7572856	Contig	2016-01-22	LPIZ01
2882	GCF_001534225.1	ASM153422v1	Burkholderia stagnalis		MSMB777WGS					NCBI Prokaryotic Genome Annotation Pipeline (PGAP)	7739260	Contig	2016-01-22	LPLR01
2883	GCF_001534205.1	ASM153420v1	Burkholderia stagnalis		MSMB757WGS					NCBI Prokaryotic Genome Annotation Pipeline (PGAP)	7512963	Contig	2016-01-22	LPLN01
2884	GCF_001533075.1	ASM153307v1	Burkholderia stagnalis		MSMB656WGS					NCBI Prokaryotic Genome Annotation Pipeline (PGAP)	7526232	Contig	2016-01-22	LPKP01
2885	GCF_001533025.1	ASM153302v1	Burkholderia stagnalis		MSMB654WGS					NCBI Prokaryotic Genome Annotation Pipeline (PGAP)	7524599	Contig	2016-01-22	LPKO01
2886	GCF_001527645.1	ASM152764v1	Burkholderia stagnalis		MSMB1966					NCBI Prokaryotic Genome Annotation Pipeline (PGAP)	7602169	Contig	2016-01-22	LOZS01
2887	GCF_001531025.1	ASM153102v1	Burkholderia stagnalis		MSMB1943WGS					NCBI Prokaryotic Genome Annotation Pipeline (PGAP)	7525852	Contig	2016-01-22	LPGZ01
2888	GCF_001533985.1	ASM153398v1	Burkholderia stagnalis		MSMB826WGS					NCBI Prokaryotic Genome Annotation Pipeline (PGAP)	7570873	Contig	2016-01-22	LPMK01
2889	GCF_001533645.1	ASM153364v1	Burkholderia stagnalis		MSMB774WGS					NCBI Prokaryotic Genome Annotation Pipeline (PGAP)	7736616	Contig	2016-01-22	LPLQ01
2890	GCF_001532645.1	ASM153264v1	Burkholderia stagnalis		MSMB2170WGS					NCBI Prokaryotic Genome Annotation Pipeline (PGAP)	7574665	Contig	2016-01-22	LPIY01
2892	GCF_001533815.1	ASM153381v1	Burkholderia stagnalis		MSMB800WGS					NCBI Prokaryotic Genome Annotation Pipeline (PGAP)	7534411	Contig	2016-01-22	LPMB01
2893	GCF_001532035.1	ASM153203v1	Burkholderia pseudomultivorans		MSMB368WGS					NCBI Prokaryotic Genome Annotation Pipeline (PGAP)	7741145	Contig	2016-01-22	LPJR01
2894	GCF_001533845.1	ASM153384v1	Burkholderia stagnalis		MSMB802WGS					NCBI Prokaryotic Genome Annotation Pipeline (PGAP)	7535723	Contig	2016-01-22	LPMC01
2895	GCF_001530645.1	ASM153064v1	Burkholderia stagnalis		MSMB1512WGS					NCBI Prokaryotic Genome Annotation Pipeline (PGAP)	7731654	Contig	2016-01-22	LPFV01
2896	GCF_001534015.1	ASM153401v1	Burkholderia stagnalis		MSMB835WGS					NCBI Prokaryotic Genome Annotation Pipeline (PGAP)	7569330	Contig	2016-01-22	LPMM01
2898	GCF_001533605.1	ASM153360v1	Burkholderia stagnalis		MSMB756WGS					NCBI Prokaryotic Genome Annotation Pipeline (PGAP)	7522268	Contig	2016-01-22	LPLM01
2899	GCF_001529505.1	ASM152950v1	Burkholderia stagnalis		MSMB1477WGS					NCBI Prokaryotic Genome Annotation Pipeline (PGAP)	7919104	Contig	2016-01-22	LPFK01
2902	GCF_001526825.1	ASM152682v1	Burkholderia stagnalis		MSMB1602WGS					NCBI Prokaryotic Genome Annotation Pipeline (PGAP)	7918556	Contig	2016-01-22	LPAM01
2903	GCF_001533065.1	ASM153306v1	Burkholderia stagnalis		MSMB659WGS					NCBI Prokaryotic Genome Annotation Pipeline (PGAP)	7868957	Contig	2016-01-22	LPKS01
2904	GCF_001533115.1	ASM153311v1	Burkholderia stagnalis		MSMB660WGS					NCBI Prokaryotic Genome Annotation Pipeline (PGAP)	7868613	Contig	2016-01-22	LPKT01
2905	GCF_001533205.1	ASM153320v1	Burkholderia stagnalis		MSMB658WGS					NCBI Prokaryotic Genome Annotation Pipeline (PGAP)	7857284	Contig	2016-01-22	LPKR01
2907	GCF_001528085.1	ASM152808v1	Burkholderia stagnalis		MSMB1606WGS					NCBI Prokaryotic Genome Annotation Pipeline (PGAP)	7918193	Contig	2016-01-22	LPAQ01
2908	GCF_001533235.1	ASM153323v1	Burkholderia stagnalis		MSMB657WGS					NCBI Prokaryotic Genome Annotation Pipeline (PGAP)	7871966	Contig	2016-01-22	LPKQ01
2909	GCF_001534505.1	ASM153450v1	Burkholderia stagnalis		MSMB846WGS					NCBI Prokaryotic Genome Annotation Pipeline (PGAP)	7626085	Contig	2016-01-22	LPMS01
2910	GCF_001533495.1	ASM153349v1	Burkholderia stagnalis		MSMB739WGS					NCBI Prokaryotic Genome Annotation Pipeline (PGAP)	7535021	Contig	2016-01-22	LPLE01
2911	GCF_001527665.1	ASM152766v1	Burkholderia stagnalis		MSMB1135					NCBI Prokaryotic Genome Annotation Pipeline (PGAP)	7577126	Contig	2016-01-22	LOZT01
2915	GCF_001532995.1	ASM153299v1	Burkholderia stagnalis		MSMB719WGS					NCBI Prokaryotic Genome Annotation Pipeline (PGAP)	7794460	Contig	2016-01-22	LPKY01
2916	GCF_001533485.1	ASM153348v1	Burkholderia stagnalis		MSMB729WGS					NCBI Prokaryotic Genome Annotation Pipeline (PGAP)	7792477	Contig	2016-01-22	LPLD01
2918	GCF_001533575.1	ASM153357v1	Burkholderia stagnalis		MSMB754WGS					NCBI Prokaryotic Genome Annotation Pipeline (PGAP)	7403409	Contig	2016-01-22	LPLL01
2920	GCF_001532985.1	ASM153298v1	Burkholderia stagnalis		MSMB618WGS					NCBI Prokaryotic Genome Annotation Pipeline (PGAP)	7730918	Contig	2016-01-22	LPKJ01
2921	GCF_001534185.1	ASM153418v1	Burkholderia stagnalis		MSMB749WGS					NCBI Prokaryotic Genome Annotation Pipeline (PGAP)	7560581	Contig	2016-01-22	LPLJ01
2923	GCF_001533185.1	ASM153318v1	Burkholderia diffusa		MSMB583WGS					NCBI Prokaryotic Genome Annotation Pipeline (PGAP)	6778484	Contig	2016-01-22	LPKA01
2925	GCF_001532925.1	ASM153292v1	Burkholderia stagnalis		MSMB642WGS					NCBI Prokaryotic Genome Annotation Pipeline (PGAP)	7727470	Contig	2016-01-22	LPKK01
2932	GCF_001534295.1	ASM153429v1	Burkholderia stagnalis		MSMB845WGS					NCBI Prokaryotic Genome Annotation Pipeline (PGAP)	7554856	Contig	2016-01-22	LPMR01
2964	GCF_001534515.1	ASM153451v1	Burkholderia stagnalis		MSMB1545WGS					NCBI Prokaryotic Genome Annotation Pipeline (PGAP)	7539125	Contig	2016-01-22	LPNA01
3098	GCA_001529685.1	ASM152968v1	Burkholderia cepacia		MSMB1384WGS					NCBI Prokaryotic Genome Annotation Pipeline	7098836	Contig	2016-01-22	LPFG01
3101	GCA_001530805.1	ASM153080v1	Burkholderia cepacia		MSMB1331WGS					NCBI Prokaryotic Genome Annotation Pipeline	7101349	Contig	2016-01-22	LPEU01
3102	GCA_001530005.1	ASM153000v1	Burkholderia cepacia		MSMB1330WGS					NCBI Prokaryotic Genome Annotation Pipeline	7099304	Contig	2016-01-22	LPET01
3104	GCA_001531525.1	ASM153152v1	Burkholderia cepacia		MSMB2099WGS					NCBI Prokaryotic Genome Annotation Pipeline	8213183	Contig	2016-01-22	LPHI01
3105	GCA_001529885.1	ASM152988v1	Burkholderia cepacia		MSMB1256WGS					NCBI Prokaryotic Genome Annotation Pipeline	8482880	Contig	2016-01-22	LPEM01
3108	GCA_001532235.1	ASM153223v1	Burkholderia cepacia		MSMB593WGS					NCBI Prokaryotic Genome Annotation Pipeline	8372192	Contig	2016-01-22	LPKC01
3110	GCA_001528485.1	ASM152848v1	Burkholderia cepacia		MSMB2027WGS					NCBI Prokaryotic Genome Annotation Pipeline	6947386	Contig	2016-01-22	LPCL01
3114	GCA_001526905.1	ASM152690v1	Burkholderia cepacia		MSMB1824WGS					NCBI Prokaryotic Genome Annotation Pipeline	8258451	Contig	2016-01-22	LPBO01
3120	GCA_001530135.1	ASM153013v1	Burkholderia cepacia		MSMB1338WGS					NCBI Prokaryotic Genome Annotation Pipeline	8384190	Contig	2016-01-22	LPEZ01
3121	GCA_001526445.1	ASM152644v1	Burkholderia cepacia		MSMB1906					NCBI Prokaryotic Genome Annotation Pipeline	8316182	Contig	2016-01-22	LOYU01
3122	GCA_001531915.1	ASM153191v1	Burkholderia cepacia		MSMB2211WGS					NCBI Prokaryotic Genome Annotation Pipeline	7064027	Contig	2016-01-22	LPIG01
3124	GCA_001534085.1	ASM153408v1	Burkholderia cepacia		MSMB839WGS					NCBI Prokaryotic Genome Annotation Pipeline	8269906	Contig	2016-01-22	LPMP01
3126	GCA_001530055.1	ASM153005v1	Burkholderia cepacia		MSMB1332WGS					NCBI Prokaryotic Genome Annotation Pipeline	8379989	Contig	2016-01-22	LPEV01
3127	GCA_001531505.1	ASM153150v1	Burkholderia cepacia		MSMB2095WGS					NCBI Prokaryotic Genome Annotation Pipeline	8674711	Contig	2016-01-22	LPHG01
3128	GCA_001530205.1	ASM153020v1	Burkholderia cepacia		MSMB1063WGS					NCBI Prokaryotic Genome Annotation Pipeline	8771789	Contig	2016-01-22	LPDB01
3129	GCA_001536795.1	ASM153679v1	Burkholderia cepacia		MSMB1533WGS					NCBI Prokaryotic Genome Annotation Pipeline	7290488	Contig	2016-01-22	LPGF01
3131	GCA_001526345.1	ASM152634v1	Burkholderia cepacia		MSMB1830					NCBI Prokaryotic Genome Annotation Pipeline	8301211	Contig	2016-01-22	LOYO01
3134	GCA_001529145.1	ASM152914v1	Burkholderia cepacia		MSMB1213WGS					NCBI Prokaryotic Genome Annotation Pipeline	8414988	Contig	2016-01-22	LPEE01
3135	GCA_001530185.1	ASM153018v1	Burkholderia cepacia		MSMB1486WGS					NCBI Prokaryotic Genome Annotation Pipeline	8609824	Contig	2016-01-22	LPFL01
3136	GCA_001526755.1	ASM152675v1	Burkholderia cepacia		MSMB1831WGS					NCBI Prokaryotic Genome Annotation Pipeline	8702042	Contig	2016-01-22	LPBQ01
3138	GCA_001529525.1	ASM152952v1	Burkholderia cepacia		MSMB1339WGS					NCBI Prokaryotic Genome Annotation Pipeline	8585029	Contig	2016-01-22	LPFA01
3145	GCA_001532125.1	ASM153212v1	Burkholderia cepacia		MSMB616WGS					NCBI Prokaryotic Genome Annotation Pipeline	8786301	Contig	2016-01-22	LPKH01
3146	GCA_001529825.1	ASM152982v1	Burkholderia cepacia		MSMB1383WGS					NCBI Prokaryotic Genome Annotation Pipeline	8382856	Contig	2016-01-22	LPFF01
3147	GCA_001530105.1	ASM153010v1	Burkholderia cepacia		MSMB1337WGS					NCBI Prokaryotic Genome Annotation Pipeline	8381027	Contig	2016-01-22	LPEY01
3150	GCA_001531905.1	ASM153190v1	Burkholderia cepacia		MSMB2210WGS					NCBI Prokaryotic Genome Annotation Pipeline	8385463	Contig	2016-01-22	LPIF01
3157	GCA_001533445.1	ASM153344v1	Burkholderia cepacia		MSMB724WGS					NCBI Prokaryotic Genome Annotation Pipeline	8336175	Contig	2016-01-22	LPLA01
3170	GCA_001530415.1	ASM153041v1	Burkholderia cepacia		MSMB1513WGS					NCBI Prokaryotic Genome Annotation Pipeline	8609524	Contig	2016-01-22	LPFW01
3171	GCA_001530045.1	ASM153004v1	Burkholderia cepacia		MSMB1333WGS					NCBI Prokaryotic Genome Annotation Pipeline	8384588	Contig	2016-01-22	LPEW01
3178	GCA_001532555.1	ASM153255v1	Burkholderia cepacia		MSMB2165WGS					NCBI Prokaryotic Genome Annotation Pipeline	8326735	Contig	2016-01-22	LPIT01
3179	GCA_001532525.1	ASM153252v1	Burkholderia cepacia		MSMB2164WGS					NCBI Prokaryotic Genome Annotation Pipeline	8323769	Contig	2016-01-22	LPIS01
3180	GCA_001533295.1	ASM153329v1	Burkholderia cepacia		MSMB1228WGS					NCBI Prokaryotic Genome Annotation Pipeline	8606444	Contig	2016-01-22	LPIE01
3181	GCA_001531875.1	ASM153187v1	Burkholderia cepacia		MSMB1224WGS					NCBI Prokaryotic Genome Annotation Pipeline	8449153	Contig	2016-01-22	LPID01
3183	GCA_001528675.1	ASM152867v1	Burkholderia cepacia		MSMB1055WGS					NCBI Prokaryotic Genome Annotation Pipeline	8412156	Contig	2016-01-22	LPCW01
3185	GCA_001530665.1	ASM153066v1	Burkholderia cepacia		MSMB1510WGS					NCBI Prokaryotic Genome Annotation Pipeline	8303495	Contig	2016-01-22	LPFU01
3186	GCA_001526785.1	ASM152678v1	Burkholderia cepacia		MSMB1829WGS					NCBI Prokaryotic Genome Annotation Pipeline	8298932	Contig	2016-01-22	LPBP01
3187	GCA_001529755.1	ASM152975v1	Burkholderia cepacia		MSMB1061WGS					NCBI Prokaryotic Genome Annotation Pipeline	7120145	Contig	2016-01-22	LPCZ01
3190	GCA_001532705.1	ASM153270v1	Burkholderia cepacia		MSMB2177WGS					NCBI Prokaryotic Genome Annotation Pipeline	8309633	Contig	2016-01-22	LPJA01
3191	GCA_001526205.1	ASM152620v1	Burkholderia cepacia		MSMB1302					NCBI Prokaryotic Genome Annotation Pipeline	8607144	Contig	2016-01-22	LOYH01
3192	GCA_001530905.1	ASM153090v1	Burkholderia cepacia		MSMB1819WGS					NCBI Prokaryotic Genome Annotation Pipeline	8426554	Contig	2016-01-22	LPGR01
3193	GCA_001530785.1	ASM153078v1	Burkholderia cepacia		MSMB1329WGS					NCBI Prokaryotic Genome Annotation Pipeline	8388857	Contig	2016-01-22	LPES01
3194	GCA_001532955.1	ASM153295v1	Burkholderia cepacia		MSMB648WGS					NCBI Prokaryotic Genome Annotation Pipeline	8504370	Contig	2016-01-22	LPKL01
3197	GCA_001530085.1	ASM153008v1	Burkholderia cepacia		MSMB1334WGS					NCBI Prokaryotic Genome Annotation Pipeline	8276825	Contig	2016-01-22	LPEX01
3206	GCA_001526255.1	ASM152625v1	Burkholderia cepacia		MSMB1820					NCBI Prokaryotic Genome Annotation Pipeline	8276276	Contig	2016-01-22	LOYK01
3207	GCA_001528685.1	ASM152868v1	Burkholderia cepacia		MSMB1062WGS					NCBI Prokaryotic Genome Annotation Pipeline	8315214	Contig	2016-01-22	LPDA01
3211	GCA_001532885.1	ASM153288v1	Burkholderia cepacia		MSMB591WGS					NCBI Prokaryotic Genome Annotation Pipeline	8934814	Contig	2016-01-22	LPKB01
3456	GCA_001528425.1	ASM152842v1	Burkholderia multivorans		MSMB2021WGS					NCBI Prokaryotic Genome Annotation Pipeline	6390912	Contig	2016-01-22	LPCH01
3457	GCA_001530485.1	ASM153048v1	Burkholderia multivorans		MSMB1535WGS					NCBI Prokaryotic Genome Annotation Pipeline	6321923	Contig	2016-01-22	LPGG01
3461	GCA_001529795.1	ASM152979v1	Burkholderia multivorans		MSMB1128WGS					NCBI Prokaryotic Genome Annotation Pipeline	6307758	Contig	2016-01-22	LPDN01
3471	GCA_001531955.1	ASM153195v1	Burkholderia multivorans		MSMB576WGS					NCBI Prokaryotic Genome Annotation Pipeline	6385035	Contig	2016-01-22	LPJZ01
3483	GCA_001532145.1	ASM153214v1	Burkholderia multivorans		MSMB612WGS					NCBI Prokaryotic Genome Annotation Pipeline	6602928	Contig	2016-01-22	LPKG01
3497	GCA_001526715.1	ASM152671v1	Burkholderia multivorans		MSMB1794WGS					NCBI Prokaryotic Genome Annotation Pipeline	6349950	Contig	2016-01-22	LPAZ01
3510	GCA_001534105.1	ASM153410v1	Burkholderia multivorans		MSMB575WGS					NCBI Prokaryotic Genome Annotation Pipeline	6385162	Contig	2016-01-22	LPJY01
3518	GCA_001531425.1	ASM153142v1	Burkholderia multivorans		MSMB1641WGS					NCBI Prokaryotic Genome Annotation Pipeline	6770006	Contig	2016-01-22	LPGO01
3544	GCA_001528045.1	ASM152804v1	Burkholderia multivorans		MSMB2008WGS					NCBI Prokaryotic Genome Annotation Pipeline	6446805	Contig	2016-01-22	LPBX01
3559	GCA_001529925.1	ASM152992v1	Burkholderia multivorans		MSMB1272WGS					NCBI Prokaryotic Genome Annotation Pipeline	6844540	Contig	2016-01-22	LPEO01
3576	GCA_001528605.1	ASM152860v1	Burkholderia multivorans		HI3534					NCBI Prokaryotic Genome Annotation Pipeline	6159163	Contig	2016-01-22	LPCT01
3604	GCA_001530985.1	ASM153098v1	Burkholderia multivorans		MSMB1916WGS					NCBI Prokaryotic Genome Annotation Pipeline	6465697	Contig	2016-01-22	LPGW01
3777	GCA_001527685.1	ASM152768v1	Burkholderia pyrrocinia		MSMB1755					NCBI Prokaryotic Genome Annotation Pipeline	8256860	Contig	2016-01-22	LOZU01
3836	GCA_001530215.1	ASM153021v1	Burkholderia vietnamiensis		HI3908					NCBI Prokaryotic Genome Annotation Pipeline	6267375	Contig	2016-01-22	LPCU01
3848	GCA_001527445.1	ASM152744v1	Burkholderia vietnamiensis		BAA-248					NCBI Prokaryotic Genome Annotation Pipeline	6867859	Contig	2016-01-22	LOZI01
3851	GCA_001529585.1	ASM152958v1	Burkholderia vietnamiensis		AU21726					NCBI Prokaryotic Genome Annotation Pipeline	7052954	Contig	2016-01-22	LPCN01
3852	GCA_001541005.1	ASM154100v1	Burkholderia vietnamiensis		PC082					NCBI Prokaryotic Genome Annotation Pipeline	7307902	Contig	2016-01-22	LPCV01
3853	GCA_001528585.1	ASM152858v1	Burkholderia vietnamiensis		HI2221					NCBI Prokaryotic Genome Annotation Pipeline	6861005	Contig	2016-01-22	LPCR01
3854	GCA_001528545.1	ASM152854v1	Burkholderia vietnamiensis		AU25340					NCBI Prokaryotic Genome Annotation Pipeline	7017870	Contig	2016-01-22	LPCP01
3868	GCA_001528525.1	ASM152852v1	Burkholderia vietnamiensis		AU25004					NCBI Prokaryotic Genome Annotation Pipeline	6883433	Contig	2016-01-22	LPCO01
3883	GCA_001528495.1	ASM152849v1	Burkholderia vietnamiensis		AU15829					NCBI Prokaryotic Genome Annotation Pipeline	7391535	Contig	2016-01-22	LPCM01
3892	GCA_001529645.1	ASM152964v1	Burkholderia vietnamiensis		HI3392					NCBI Prokaryotic Genome Annotation Pipeline	7618768	Contig	2016-01-22	LPCS01
3898	GCA_001528565.1	ASM152856v1	Burkholderia vietnamiensis		AU26564					NCBI Prokaryotic Genome Annotation Pipeline	6911902	Contig	2016-01-22	LPCQ01
4000	GCA_001534265.1	ASM153426v1	Burkholderia ubonensis		MSMB794WGS					NCBI Prokaryotic Genome Annotation Pipeline	7430361	Contig	2016-01-22	LPMA01
4004	GCA_001528965.1	ASM152896v1	Burkholderia ubonensis		MSMB1145WGS					NCBI Prokaryotic Genome Annotation Pipeline	7525686	Contig	2016-01-22	LPDR01
4008	GCA_001529745.1	ASM152974v1	Burkholderia ubonensis		MSMB1080WGS					NCBI Prokaryotic Genome Annotation Pipeline	6641567	Contig	2016-01-22	LPDK01
4012	GCA_001527325.1	ASM152732v1	Burkholderia ubonensis		MSMB2054					NCBI Prokaryotic Genome Annotation Pipeline	7623645	Contig	2016-01-22	LOZC01
4013	GCA_001527425.1	ASM152742v1	Burkholderia ubonensis		MSMB2061					NCBI Prokaryotic Genome Annotation Pipeline	7621219	Contig	2016-01-22	LOZH01
4014	GCA_001533365.1	ASM153336v1	Burkholderia ubonensis		MSMB2207WGS					NCBI Prokaryotic Genome Annotation Pipeline	7430893	Contig	2016-01-22	LPJF01
4015	GCA_001528785.1	ASM152878v1	Burkholderia ubonensis		MSMB1066WGS					NCBI Prokaryotic Genome Annotation Pipeline	7491279	Contig	2016-01-22	LPDE01
4016	GCA_001528805.1	ASM152880v1	Burkholderia ubonensis		MSMB1067WGS					NCBI Prokaryotic Genome Annotation Pipeline	7643642	Contig	2016-01-22	LPDF01
4020	GCA_001527905.1	ASM152790v1	Burkholderia ubonensis		MSMB1592WGS					NCBI Prokaryotic Genome Annotation Pipeline	7693904	Contig	2016-01-22	LPAG01
4023	GCA_001532605.1	ASM153260v1	Burkholderia ubonensis		MSMB2166WGS					NCBI Prokaryotic Genome Annotation Pipeline	7953385	Contig	2016-01-22	LPIW01
4025	GCA_001532545.1	ASM153254v1	Burkholderia ubonensis		MSMB2185WGS					NCBI Prokaryotic Genome Annotation Pipeline	7877465	Contig	2016-01-22	LPIU01
4026	GCA_001532585.1	ASM153258v1	Burkholderia ubonensis		MSMB2186WGS					NCBI Prokaryotic Genome Annotation Pipeline	7945164	Contig	2016-01-22	LPIV01
4027	GCA_001528095.1	ASM152809v1	Burkholderia ubonensis		MSMB1810WGS					NCBI Prokaryotic Genome Annotation Pipeline	7836307	Contig	2016-01-22	LPBK01
4029	GCA_001528285.1	ASM152828v1	Burkholderia ubonensis		MSMB2011WGS					NCBI Prokaryotic Genome Annotation Pipeline	7463833	Contig	2016-01-22	LPCA01
4030	GCA_001526865.1	ASM152686v1	Burkholderia ubonensis		MSMB1639WGS					NCBI Prokaryotic Genome Annotation Pipeline	7930497	Contig	2016-01-22	LPAX01
4031	GCA_001528245.1	ASM152824v1	Burkholderia ubonensis		MSMB2009WGS					NCBI Prokaryotic Genome Annotation Pipeline	7075233	Contig	2016-01-22	LPBY01
4032	GCA_001534065.1	ASM153406v1	Burkholderia ubonensis		MSMB842WGS					NCBI Prokaryotic Genome Annotation Pipeline	7582458	Contig	2016-01-22	LPMQ01
4034	GCA_001534135.1	ASM153413v1	Burkholderia ubonensis		MSMB742WGS					NCBI Prokaryotic Genome Annotation Pipeline	7279612	Contig	2016-01-22	LPLF01
4035	GCA_001528655.1	ASM152865v1	Burkholderia ubonensis		MSMB1059WGS					NCBI Prokaryotic Genome Annotation Pipeline	7571243	Contig	2016-01-22	LPCY01
4038	GCA_001530495.1	ASM153049v1	Burkholderia ubonensis		MSMB1520WGS					NCBI Prokaryotic Genome Annotation Pipeline	6140356	Contig	2016-01-22	LPGC01
4040	GCA_001531665.1	ASM153166v1	Burkholderia ubonensis		MSMB2108WGS					NCBI Prokaryotic Genome Annotation Pipeline	6310759	Contig	2016-01-22	LPHN01
4041	GCA_001531615.1	ASM153161v1	Burkholderia ubonensis		MSMB2107WGS					NCBI Prokaryotic Genome Annotation Pipeline	7168717	Contig	2016-01-22	LPHM01
4042	GCA_001531865.1	ASM153186v1	Burkholderia ubonensis		MSMB2125WGS					NCBI Prokaryotic Genome Annotation Pipeline	7274432	Contig	2016-01-22	LPIC01
4043	GCA_001529895.1	ASM152989v1	Burkholderia ubonensis		MSMB1216WGS					NCBI Prokaryotic Genome Annotation Pipeline	7343609	Contig	2016-01-22	LPEG01
4044	GCA_001527525.1	ASM152752v1	Burkholderia ubonensis		MSMB1758					NCBI Prokaryotic Genome Annotation Pipeline	7359996	Contig	2016-01-22	LOZM01
4045	GCA_001527345.1	ASM152734v1	Burkholderia ubonensis		MSMB2055					NCBI Prokaryotic Genome Annotation Pipeline	7617634	Contig	2016-01-22	LOZD01
4046	GCA_001527015.1	ASM152701v1	Burkholderia ubonensis		MSMB1806WGS					NCBI Prokaryotic Genome Annotation Pipeline	7165276	Contig	2016-01-22	LPBH01
4047	GCA_001533035.1	ASM153303v1	Burkholderia ubonensis		MSMB691WGS					NCBI Prokaryotic Genome Annotation Pipeline	7219934	Contig	2016-01-22	LPKU01
4049	GCA_001530335.1	ASM153033v1	Burkholderia ubonensis		MSMB1273WGS					NCBI Prokaryotic Genome Annotation Pipeline	7373846	Contig	2016-01-22	LPEP01
4050	GCA_001533145.1	ASM153314v1	Burkholderia ubonensis		MSMB19WGS					NCBI Prokaryotic Genome Annotation Pipeline	7468364	Contig	2016-01-22	LPJP01
4051	GCA_001528065.1	ASM152806v1	Burkholderia ubonensis		MSMB1603WGS					NCBI Prokaryotic Genome Annotation Pipeline	7074633	Contig	2016-01-22	LPAN01
4052	GCA_001527165.1	ASM152716v1	Burkholderia ubonensis		MSMB1605WGS					NCBI Prokaryotic Genome Annotation Pipeline	7179795	Contig	2016-01-22	LPAP01
4055	GCA_001529225.1	ASM152922v1	Burkholderia ubonensis		MSMB1221WGS					NCBI Prokaryotic Genome Annotation Pipeline	7609243	Contig	2016-01-22	LPEK01
4056	GCA_001528385.1	ASM152838v1	Burkholderia ubonensis		MSMB2018WGS					NCBI Prokaryotic Genome Annotation Pipeline	7402343	Contig	2016-01-22	LPCF01
4058	GCA_001528325.1	ASM152832v1	Burkholderia ubonensis		MSMB2013WGS					NCBI Prokaryotic Genome Annotation Pipeline	7160106	Contig	2016-01-22	LPCC01
4059	GCA_001528025.1	ASM152802v1	Burkholderia ubonensis		MSMB2007WGS					NCBI Prokaryotic Genome Annotation Pipeline	7139642	Contig	2016-01-22	LPBW01
4060	GCA_001530525.1	ASM153052v1	Burkholderia ubonensis		MSMB1559WGS					NCBI Prokaryotic Genome Annotation Pipeline	7564192	Contig	2016-01-22	LPGH01
4061	GCA_001528765.1	ASM152876v1	Burkholderia ubonensis		MSMB1065WGS					NCBI Prokaryotic Genome Annotation Pipeline	7489518	Contig	2016-01-22	LPDD01
4062	GCA_001531945.1	ASM153194v1	Burkholderia ubonensis		MSMB609WGS					NCBI Prokaryotic Genome Annotation Pipeline	7281250	Contig	2016-01-22	LPKF01
4063	GCA_001527095.1	ASM152709v1	Burkholderia ubonensis		MSMB1802WGS					NCBI Prokaryotic Genome Annotation Pipeline	7356912	Contig	2016-01-22	LPBE01
4065	GCA_001530545.1	ASM153054v1	Burkholderia ubonensis		MSMB1628WGS					NCBI Prokaryotic Genome Annotation Pipeline	7770579	Contig	2016-01-22	LPGL01
4067	GCA_001526915.1	ASM152691v1	Burkholderia ubonensis		MSMB1812WGS					NCBI Prokaryotic Genome Annotation Pipeline	7190051	Contig	2016-01-22	LPBM01
4068	GCA_001526735.1	ASM152673v1	Burkholderia ubonensis		MSMB1601WGS					NCBI Prokaryotic Genome Annotation Pipeline	7583350	Contig	2016-01-22	LPAL01
4071	GCA_001532465.1	ASM153246v1	Burkholderia ubonensis		MSMB2193WGS					NCBI Prokaryotic Genome Annotation Pipeline	7135563	Contig	2016-01-22	LPIP01
4072	GCA_001530755.1	ASM153075v1	Burkholderia ubonensis		MSMB1489WGS					NCBI Prokaryotic Genome Annotation Pipeline	7527022	Contig	2016-01-22	LPFO01
4075	GCA_001526465.1	ASM152646v1	Burkholderia ubonensis		MSMB2048					NCBI Prokaryotic Genome Annotation Pipeline	7865076	Contig	2016-01-22	LOYW01
4076	GCA_001533415.1	ASM153341v1	Burkholderia ubonensis		MSMB720WGS					NCBI Prokaryotic Genome Annotation Pipeline	7135807	Contig	2016-01-22	LPKZ01
4078	GCA_001529235.1	ASM152923v1	Burkholderia ubonensis		MSMB1220WGS					NCBI Prokaryotic Genome Annotation Pipeline	7586630	Contig	2016-01-22	LPEJ01
4081	GCA_001528445.1	ASM152844v1	Burkholderia ubonensis		MSMB2024WGS					NCBI Prokaryotic Genome Annotation Pipeline	7130996	Contig	2016-01-22	LPCJ01
4082	GCA_001530825.1	ASM153082v1	Burkholderia ubonensis		MSMB1629WGS					NCBI Prokaryotic Genome Annotation Pipeline	7775214	Contig	2016-01-22	LPGM01
4083	GCA_001532275.1	ASM153227v1	Burkholderia ubonensis		MSMB2123WGS					NCBI Prokaryotic Genome Annotation Pipeline	7075616	Contig	2016-01-22	LPIA01
4085	GCA_001531795.1	ASM153179v1	Burkholderia ubonensis		MSMB2118WGS					NCBI Prokaryotic Genome Annotation Pipeline	7170848	Contig	2016-01-22	LPHV01
4088	GCA_001526875.1	ASM152687v1	Burkholderia ubonensis		MSMB1623WGS					NCBI Prokaryotic Genome Annotation Pipeline	7555011	Contig	2016-01-22	LPAS01
4089	GCA_001529205.1	ASM152920v1	Burkholderia ubonensis		MSMB1219WGS					NCBI Prokaryotic Genome Annotation Pipeline	7161765	Contig	2016-01-22	LPEI01
4090	GCA_001531435.1	ASM153143v1	Burkholderia ubonensis		MSMB1508WGS					NCBI Prokaryotic Genome Annotation Pipeline	7619080	Contig	2016-01-22	LPFT01
4092	GCA_001534375.1	ASM153437v1	Burkholderia ubonensis		MSMB1509WGS					NCBI Prokaryotic Genome Annotation Pipeline	6264832	Contig	2016-01-22	LPMX01
4093	GCA_001534345.1	ASM153434v1	Burkholderia ubonensis		MSMB1466WGS					NCBI Prokaryotic Genome Annotation Pipeline	7855315	Contig	2016-01-22	LPMV01
4094	GCA_001532625.1	ASM153262v1	Burkholderia ubonensis		MSMB2167WGS					NCBI Prokaryotic Genome Annotation Pipeline	7866739	Contig	2016-01-22	LPIX01
4097	GCA_001527405.1	ASM152740v1	Burkholderia ubonensis		MSMB2060					NCBI Prokaryotic Genome Annotation Pipeline	7453840	Contig	2016-01-22	LOZG01
4098	GCA_001530165.1	ASM153016v1	Burkholderia ubonensis		MSMB1346WGS					NCBI Prokaryotic Genome Annotation Pipeline	7464972	Contig	2016-01-22	LPFE01
4100	GCA_001532865.1	ASM153286v1	Burkholderia ubonensis		MSMB2152WGS					NCBI Prokaryotic Genome Annotation Pipeline	7178212	Contig	2016-01-22	LPJN01
4102	GCA_001529345.1	ASM152934v1	Burkholderia ubonensis		MSMB1225WGS					NCBI Prokaryotic Genome Annotation Pipeline	7424678	Contig	2016-01-22	LPEL01
4103	GCA_001532845.1	ASM153284v1	Burkholderia ubonensis		MSMB2205WGS					NCBI Prokaryotic Genome Annotation Pipeline	7753691	Contig	2016-01-22	LPJL01
4104	GCA_001539165.1	ASM153916v1	Burkholderia ubonensis		MSMB1490WGS					NCBI Prokaryotic Genome Annotation Pipeline	7196976	Contig	2016-01-22	LPFP01
4105	GCA_001533865.1	ASM153386v1	Burkholderia ubonensis		MSMB803WGS					NCBI Prokaryotic Genome Annotation Pipeline	7111099	Contig	2016-01-22	LPMD01
4106	GCA_001528225.1	ASM152822v1	Burkholderia ubonensis		MSMB1795WGS					NCBI Prokaryotic Genome Annotation Pipeline	7921525	Contig	2016-01-22	LPBA01
4107	GCA_001529725.1	ASM152972v1	Burkholderia ubonensis		MSMB1058WGS					NCBI Prokaryotic Genome Annotation Pipeline	7642180	Contig	2016-01-22	LPCX01
4110	GCA_001531755.1	ASM153175v1	Burkholderia ubonensis		MSMB2115WGS					NCBI Prokaryotic Genome Annotation Pipeline	6999051	Contig	2016-01-22	LPHT01
4111	GCA_001531745.1	ASM153174v1	Burkholderia ubonensis		MSMB2116WGS					NCBI Prokaryotic Genome Annotation Pipeline	7279961	Contig	2016-01-22	LPHU01
4112	GCA_001529475.1	ASM152947v1	Burkholderia ubonensis		MSMB1342WGS					NCBI Prokaryotic Genome Annotation Pipeline	7343127	Contig	2016-01-22	LPFB01
4113	GCA_001529985.1	ASM152998v1	Burkholderia ubonensis		MSMB1304WGS					NCBI Prokaryotic Genome Annotation Pipeline	7379158	Contig	2016-01-22	LPER01
4114	GCA_001529705.1	ASM152970v1	Burkholderia ubonensis		MSMB1345WGS					NCBI Prokaryotic Genome Annotation Pipeline	7410058	Contig	2016-01-22	LPFD01
4115	GCA_001532805.1	ASM153280v1	Burkholderia ubonensis		MSMB2179WGS					NCBI Prokaryotic Genome Annotation Pipeline	7087196	Contig	2016-01-22	LPJI01
4117	GCA_001534475.1	ASM153447v1	Burkholderia ubonensis		MSMB2019WGS					NCBI Prokaryotic Genome Annotation Pipeline	7137936	Contig	2016-01-22	LPND01
4118	GCA_001532455.1	ASM153245v1	Burkholderia ubonensis		MSMB2191WGS					NCBI Prokaryotic Genome Annotation Pipeline	7134817	Contig	2016-01-22	LPIN01
4119	GCA_001533625.1	ASM153362v1	Burkholderia ubonensis		MSMB761WGS					NCBI Prokaryotic Genome Annotation Pipeline	7117135	Contig	2016-01-22	LPLO01
4120	GCA_001526485.1	ASM152648v1	Burkholderia ubonensis		MSMB2049					NCBI Prokaryotic Genome Annotation Pipeline	7860835	Contig	2016-01-22	LOYX01
4121	GCA_001531595.1	ASM153159v1	Burkholderia ubonensis		MSMB2105WGS					NCBI Prokaryotic Genome Annotation Pipeline	7267393	Contig	2016-01-22	LPHK01
4122	GCA_001527245.1	ASM152724v1	Burkholderia ubonensis		MSMB2050					NCBI Prokaryotic Genome Annotation Pipeline	7862277	Contig	2016-01-22	LOYY01
4124	GCA_001534195.1	ASM153419v1	Burkholderia ubonensis		MSMB752WGS					NCBI Prokaryotic Genome Annotation Pipeline	7117928	Contig	2016-01-22	LPLK01
4125	GCA_001533535.1	ASM153353v1	Burkholderia ubonensis		MSMB747WGS					NCBI Prokaryotic Genome Annotation Pipeline	7118129	Contig	2016-01-22	LPLH01
4127	GCA_001527985.1	ASM152798v1	Burkholderia ubonensis		MSMB1600WGS					NCBI Prokaryotic Genome Annotation Pipeline	7711520	Contig	2016-01-22	LPAK01
4128	GCA_001527845.1	ASM152784v1	Burkholderia ubonensis		MSMB1568WGS					NCBI Prokaryotic Genome Annotation Pipeline	7622884	Contig	2016-01-22	LPAB01
4129	GCA_001533655.1	ASM153365v1	Burkholderia ubonensis		MSMB764WGS					NCBI Prokaryotic Genome Annotation Pipeline	7245003	Contig	2016-01-22	LPLP01
4130	GCA_001527185.1	ASM152718v1	Burkholderia ubonensis		MSMB1800WGS					NCBI Prokaryotic Genome Annotation Pipeline	7176427	Contig	2016-01-22	LPBC01
4133	GCA_001531585.1	ASM153158v1	Burkholderia ubonensis		MSMB2106WGS					NCBI Prokaryotic Genome Annotation Pipeline	7528485	Contig	2016-01-22	LPHL01
4137	GCA_001529085.1	ASM152908v1	Burkholderia ubonensis		MSMB1178WGS					NCBI Prokaryotic Genome Annotation Pipeline	7620256	Contig	2016-01-22	LPDY01
4139	GCA_001533405.1	ASM153340v1	Burkholderia ubonensis		MSMB2151WGS					NCBI Prokaryotic Genome Annotation Pipeline	7115421	Contig	2016-01-22	LPJM01
4141	GCA_001533785.1	ASM153378v1	Burkholderia ubonensis		MSMB792WGS					NCBI Prokaryotic Genome Annotation Pipeline	7108976	Contig	2016-01-22	LPLY01
4142	GCA_001531605.1	ASM153160v1	Burkholderia ubonensis		MSMB2104WGS					NCBI Prokaryotic Genome Annotation Pipeline	7379988	Contig	2016-01-22	LPHJ01
4143	GCA_001528645.1	ASM152864v1	Burkholderia ubonensis		MSMB1064WGS					NCBI Prokaryotic Genome Annotation Pipeline	7490882	Contig	2016-01-22	LPDC01
4144	GCA_001527085.1	ASM152708v1	Burkholderia ubonensis		MSMB2006WGS					NCBI Prokaryotic Genome Annotation Pipeline	7534172	Contig	2016-01-22	LPBV01
4145	GCA_001529155.1	ASM152915v1	Burkholderia ubonensis		MSMB1215WGS					NCBI Prokaryotic Genome Annotation Pipeline	7201827	Contig	2016-01-22	LPEF01
4148	GCA_001526635.1	ASM152663v1	Burkholderia ubonensis		MSMB1811WGS					NCBI Prokaryotic Genome Annotation Pipeline	7751136	Contig	2016-01-22	LPBL01
4149	GCA_001528145.1	ASM152814v1	Burkholderia ubonensis		MSMB1627WGS					NCBI Prokaryotic Genome Annotation Pipeline	7780321	Contig	2016-01-22	LPAT01
4151	GCA_001530245.1	ASM153024v1	Burkholderia ubonensis		MSMB1069WGS					NCBI Prokaryotic Genome Annotation Pipeline	7495745	Contig	2016-01-22	LPDG01
4152	GCA_001529655.1	ASM152965v1	Burkholderia ubonensis		MSMB1472WGS					NCBI Prokaryotic Genome Annotation Pipeline	7104914	Contig	2016-01-22	LPFI01
4153	GCA_001530255.1	ASM153025v1	Burkholderia ubonensis		MSMB1082WGS					NCBI Prokaryotic Genome Annotation Pipeline	7385004	Contig	2016-01-22	LPDM01
4154	GCA_001527035.1	ASM152703v1	Burkholderia ubonensis		MSMB1607WGS					NCBI Prokaryotic Genome Annotation Pipeline	7103746	Contig	2016-01-22	LPAR01
4156	GCA_001533745.1	ASM153374v1	Burkholderia ubonensis		MSMB785WGS					NCBI Prokaryotic Genome Annotation Pipeline	7382534	Contig	2016-01-22	LPLV01
4157	GCA_001528155.1	ASM152815v1	Burkholderia ubonensis		MSMB1633WGS					NCBI Prokaryotic Genome Annotation Pipeline	7421390	Contig	2016-01-22	LPAU01
4158	GCA_001530845.1	ASM153084v1	Burkholderia ubonensis		MSMB1636WGS					NCBI Prokaryotic Genome Annotation Pipeline	7832884	Contig	2016-01-22	LPGN01
4159	GCA_001528945.1	ASM152894v1	Burkholderia ubonensis		MSMB1140WGS					NCBI Prokaryotic Genome Annotation Pipeline	7661083	Contig	2016-01-22	LPDQ01
4160	GCA_001528365.1	ASM152836v1	Burkholderia ubonensis		MSMB2016WGS					NCBI Prokaryotic Genome Annotation Pipeline	7556711	Contig	2016-01-22	LPCE01
4161	GCA_001530445.1	ASM153044v1	Burkholderia ubonensis		MSMB1517WGS					NCBI Prokaryotic Genome Annotation Pipeline	7190203	Contig	2016-01-22	LPFZ01
4162	GCA_001530305.1	ASM153030v1	Burkholderia ubonensis		MSMB1264WGS					NCBI Prokaryotic Genome Annotation Pipeline	7603877	Contig	2016-01-22	LPEN01
4163	GCA_001531085.1	ASM153108v1	Burkholderia ubonensis		MSMB2085WGS					NCBI Prokaryotic Genome Annotation Pipeline	7167007	Contig	2016-01-22	LPHC01
4164	GCA_001530685.1	ASM153068v1	Burkholderia ubonensis		MSMB1507WGS					NCBI Prokaryotic Genome Annotation Pipeline	7111857	Contig	2016-01-22	LPFS01
4165	GCA_001533725.1	ASM153372v1	Burkholderia ubonensis		MSMB782WGS					NCBI Prokaryotic Genome Annotation Pipeline	7255291	Contig	2016-01-22	LPLU01
4166	GCA_001532815.1	ASM153281v1	Burkholderia ubonensis		MSMB2181WGS					NCBI Prokaryotic Genome Annotation Pipeline	7408309	Contig	2016-01-22	LPJJ01
4167	GCA_001531105.1	ASM153110v1	Burkholderia ubonensis		MSMB2092WGS					NCBI Prokaryotic Genome Annotation Pipeline	7913134	Contig	2016-01-22	LPHE01
4168	GCA_001527465.1	ASM152746v1	Burkholderia ubonensis		MSMB1754					NCBI Prokaryotic Genome Annotation Pipeline	7602387	Contig	2016-01-22	LOZJ01
4169	GCA_001528075.1	ASM152807v1	Burkholderia ubonensis		MSMB1808WGS					NCBI Prokaryotic Genome Annotation Pipeline	8298011	Contig	2016-01-22	LPBJ01
4172	GCA_001526955.1	ASM152695v1	Burkholderia ubonensis		MSMB1807WGS					NCBI Prokaryotic Genome Annotation Pipeline	7437735	Contig	2016-01-22	LPBI01
4173	GCA_001531825.1	ASM153182v1	Burkholderia ubonensis		MSMB2121WGS					NCBI Prokaryotic Genome Annotation Pipeline	7460476	Contig	2016-01-22	LPHY01
4174	GCA_001528825.1	ASM152882v1	Burkholderia ubonensis		MSMB1070WGS					NCBI Prokaryotic Genome Annotation Pipeline	7328837	Contig	2016-01-22	LPDH01
4175	GCA_001526645.1	ASM152664v1	Burkholderia ubonensis		MSMB1817WGS					NCBI Prokaryotic Genome Annotation Pipeline	7471303	Contig	2016-01-22	LPBN01
4176	GCA_001530565.1	ASM153056v1	Burkholderia ubonensis		MSMB1488WGS					NCBI Prokaryotic Genome Annotation Pipeline	7194770	Contig	2016-01-22	LPFN01
4177	GCA_001534445.1	ASM153444v1	Burkholderia ubonensis		MSMB1635WGS					NCBI Prokaryotic Genome Annotation Pipeline	7577864	Contig	2016-01-22	LPNB01
4178	GCA_001536785.1	ASM153678v1	Burkholderia ubonensis		MSMB1518WGS					NCBI Prokaryotic Genome Annotation Pipeline	7627601	Contig	2016-01-22	LPGA01
4179	GCA_001529135.1	ASM152913v1	Burkholderia ubonensis		MSMB1212WGS					NCBI Prokaryotic Genome Annotation Pipeline	7634901	Contig	2016-01-22	LPED01
4180	GCA_001530465.1	ASM153046v1	Burkholderia ubonensis		MSMB1519WGS					NCBI Prokaryotic Genome Annotation Pipeline	7353079	Contig	2016-01-22	LPGB01
4181	GCA_001532375.1	ASM153237v1	Burkholderia ubonensis		MSMB2188WGS					NCBI Prokaryotic Genome Annotation Pipeline	7655601	Contig	2016-01-22	LPIK01
4182	GCA_001527145.1	ASM152714v1	Burkholderia ubonensis		MSMB1801WGS					NCBI Prokaryotic Genome Annotation Pipeline	7514521	Contig	2016-01-22	LPBD01
4183	GCA_001533765.1	ASM153376v1	Burkholderia ubonensis		MSMB791WGS					NCBI Prokaryotic Genome Annotation Pipeline	7105555	Contig	2016-01-22	LPLX01
4184	GCA_001527105.1	ASM152710v1	Burkholderia ubonensis		MSMB1797WGS					NCBI Prokaryotic Genome Annotation Pipeline	7477257	Contig	2016-01-22	LPBB01
4185	GCA_001531705.1	ASM153170v1	Burkholderia ubonensis		MSMB2112WGS					NCBI Prokaryotic Genome Annotation Pipeline	7638422	Contig	2016-01-22	LPHR01
4186	GCA_001533965.1	ASM153396v1	Burkholderia ubonensis		MSMB822WGS					NCBI Prokaryotic Genome Annotation Pipeline	7840471	Contig	2016-01-22	LPMJ01
4188	GCA_001528865.1	ASM152886v1	Burkholderia ubonensis		MSMB1079WGS					NCBI Prokaryotic Genome Annotation Pipeline	7136757	Contig	2016-01-22	LPDJ01
4189	GCA_001533285.1	ASM153328v1	Burkholderia ubonensis		MSMB2124WGS					NCBI Prokaryotic Genome Annotation Pipeline	7405395	Contig	2016-01-22	LPIB01
4190	GCA_001527865.1	ASM152786v1	Burkholderia ubonensis		MSMB1585WGS					NCBI Prokaryotic Genome Annotation Pipeline	8036786	Contig	2016-01-22	LPAD01
4191	GCA_001527925.1	ASM152792v1	Burkholderia ubonensis		MSMB1596WGS					NCBI Prokaryotic Genome Annotation Pipeline	7598014	Contig	2016-01-22	LPAH01
4192	GCA_001534465.1	ASM153446v1	Burkholderia ubonensis		MSMB1941WGS					NCBI Prokaryotic Genome Annotation Pipeline	7831611	Contig	2016-01-22	LPNC01
4193	GCA_001532355.1	ASM153235v1	Burkholderia ubonensis		MSMB2187WGS					NCBI Prokaryotic Genome Annotation Pipeline	7827730	Contig	2016-01-22	LPIJ01
4194	GCA_001533525.1	ASM153352v1	Burkholderia ubonensis		MSMB746WGS					NCBI Prokaryotic Genome Annotation Pipeline	7128063	Contig	2016-01-22	LPLG01
4195	GCA_001533565.1	ASM153356v1	Burkholderia ubonensis		MSMB748WGS					NCBI Prokaryotic Genome Annotation Pipeline	7277790	Contig	2016-01-22	LPLI01
4196	GCA_001534115.1	ASM153411v1	Burkholderia ubonensis		MSMB702WGS					NCBI Prokaryotic Genome Annotation Pipeline	7530965	Contig	2016-01-22	LPKW01
4197	GCA_001527745.1	ASM152774v1	Burkholderia ubonensis		MSMB1969					NCBI Prokaryotic Genome Annotation Pipeline	7740673	Contig	2016-01-22	LOZW01
4200	GCA_001526305.1	ASM152630v1	Burkholderia ubonensis		MSMB1823					NCBI Prokaryotic Genome Annotation Pipeline	7856923	Contig	2016-01-22	LOYM01
4201	GCA_001533225.1	ASM153322v1	Burkholderia ubonensis		MSMB705WGS					NCBI Prokaryotic Genome Annotation Pipeline	6649311	Contig	2016-01-22	LPKX01
4202	GCA_001532655.1	ASM153265v1	Burkholderia ubonensis		MSMB2159WGS					NCBI Prokaryotic Genome Annotation Pipeline	7512345	Contig	2016-01-22	LPJB01
4203	GCA_001528875.1	ASM152887v1	Burkholderia ubonensis		MSMB1137WGS					NCBI Prokaryotic Genome Annotation Pipeline	7726651	Contig	2016-01-22	LPDO01
4204	GCA_001529785.1	ASM152978v1	Burkholderia ubonensis		MSMB1081WGS					NCBI Prokaryotic Genome Annotation Pipeline	7249815	Contig	2016-01-22	LPDL01
4205	GCA_001530885.1	ASM153088v1	Burkholderia ubonensis		MSMB1809WGS					NCBI Prokaryotic Genome Annotation Pipeline	7300541	Contig	2016-01-22	LPGQ01
4206	GCA_001526625.1	ASM152662v1	Burkholderia ubonensis		MSMB1637WGS					NCBI Prokaryotic Genome Annotation Pipeline	7041131	Contig	2016-01-22	LPAV01
4207	GCA_001529605.1	ASM152960v1	Burkholderia ubonensis		MSMB1343WGS					NCBI Prokaryotic Genome Annotation Pipeline	7207745	Contig	2016-01-22	LPFC01
4209	GCA_001531045.1	ASM153104v1	Burkholderia ubonensis		MSMB2087WGS					NCBI Prokaryotic Genome Annotation Pipeline	8151689	Contig	2016-01-22	LPHD01
4211	GCA_001529215.1	ASM152921v1	Burkholderia ubonensis		MSMB1218WGS					NCBI Prokaryotic Genome Annotation Pipeline	7171878	Contig	2016-01-22	LPEH01
4212	GCA_001532385.1	ASM153238v1	Burkholderia ubonensis		MSMB2189WGS					NCBI Prokaryotic Genome Annotation Pipeline	7553079	Contig	2016-01-22	LPIL01
4213	GCA_001533945.1	ASM153394v1	Burkholderia ubonensis		MSMB818WGS					NCBI Prokaryotic Genome Annotation Pipeline	7669299	Contig	2016-01-22	LPMI01
4215	GCA_001527945.1	ASM152794v1	Burkholderia ubonensis		MSMB1598WGS					NCBI Prokaryotic Genome Annotation Pipeline	7887677	Contig	2016-01-22	LPAI01
4216	GCA_001530745.1	ASM153074v1	Burkholderia ubonensis		MSMB1561WGS					NCBI Prokaryotic Genome Annotation Pipeline	7444940	Contig	2016-01-22	LPGI01
4217	GCA_001528985.1	ASM152898v1	Burkholderia ubonensis		MSMB1162WGS					NCBI Prokaryotic Genome Annotation Pipeline	7428937	Contig	2016-01-22	LPDS01
4218	GCA_001534425.1	ASM153442v1	Burkholderia ubonensis		MSMB1540WGS					NCBI Prokaryotic Genome Annotation Pipeline	7499811	Contig	2016-01-22	LPMZ01
4221	GCA_001532445.1	ASM153244v1	Burkholderia ubonensis		MSMB2192WGS					NCBI Prokaryotic Genome Annotation Pipeline	7137971	Contig	2016-01-22	LPIO01
4222	GCA_001528175.1	ASM152817v1	Burkholderia ubonensis		MSMB1565WGS					NCBI Prokaryotic Genome Annotation Pipeline	7527412	Contig	2016-01-22	LPAA01
4223	GCA_001526655.1	ASM152665v1	Burkholderia ubonensis		MSMB1832WGS					NCBI Prokaryotic Genome Annotation Pipeline	7882642	Contig	2016-01-22	LPBR01
4224	GCA_001531535.1	ASM153153v1	Burkholderia ubonensis		MSMB2093WGS					NCBI Prokaryotic Genome Annotation Pipeline	7912169	Contig	2016-01-22	LPHF01
4225	GCA_001533265.1	ASM153326v1	Burkholderia ubonensis		MSMB696WGS					NCBI Prokaryotic Genome Annotation Pipeline	7528833	Contig	2016-01-22	LPKV01
4227	GCA_001532785.1	ASM153278v1	Burkholderia ubonensis		MSMB2180WGS					NCBI Prokaryotic Genome Annotation Pipeline	7410311	Contig	2016-01-22	LPJH01
4228	GCA_001528265.1	ASM152826v1	Burkholderia ubonensis		MSMB2010WGS					NCBI Prokaryotic Genome Annotation Pipeline	7499244	Contig	2016-01-22	LPBZ01
4229	GCA_001529565.1	ASM152956v1	Burkholderia ubonensis		MSMB2022WGS					NCBI Prokaryotic Genome Annotation Pipeline	7181324	Contig	2016-01-22	LPCI01
4230	GCA_001531675.1	ASM153167v1	Burkholderia ubonensis		MSMB2109WGS					NCBI Prokaryotic Genome Annotation Pipeline	7702671	Contig	2016-01-22	LPHO01
4231	GCA_001531835.1	ASM153183v1	Burkholderia ubonensis		MSMB2122WGS					NCBI Prokaryotic Genome Annotation Pipeline	8035184	Contig	2016-01-22	LPHZ01
4232	GCA_001528345.1	ASM152834v1	Burkholderia ubonensis		MSMB2014WGS					NCBI Prokaryotic Genome Annotation Pipeline	7931973	Contig	2016-01-22	LPCD01
4233	GCA_001528305.1	ASM152830v1	Burkholderia ubonensis		MSMB2012WGS					NCBI Prokaryotic Genome Annotation Pipeline	7527168	Contig	2016-01-22	LPCB01
4234	GCA_001534125.1	ASM153412v1	Burkholderia ubonensis		MSMB728WGS					NCBI Prokaryotic Genome Annotation Pipeline	7154897	Contig	2016-01-22	LPLC01
4235	GCA_001536805.1	ASM153680v1	Burkholderia ubonensis		MSMB1530WGS					NCBI Prokaryotic Genome Annotation Pipeline	7506138	Contig	2016-01-22	LPGE01
4238	GCA_001527065.1	ASM152706v1	Burkholderia ubonensis		MSMB1804WGS					NCBI Prokaryotic Genome Annotation Pipeline	7865918	Contig	2016-01-22	LPBG01
4240	GCA_001527955.1	ASM152795v1	Burkholderia ubonensis		MSMB1599WGS					NCBI Prokaryotic Genome Annotation Pipeline	8088811	Contig	2016-01-22	LPAJ01
4241	GCA_001528885.1	ASM152888v1	Burkholderia ubonensis		MSMB1139WGS					NCBI Prokaryotic Genome Annotation Pipeline	8001885	Contig	2016-01-22	LPDP01
4242	GCA_001530865.1	ASM153086v1	Burkholderia ubonensis		MSMB1805WGS					NCBI Prokaryotic Genome Annotation Pipeline	7970781	Contig	2016-01-22	LPGP01
4243	GCA_001529065.1	ASM152906v1	Burkholderia ubonensis		MSMB1174WGS					NCBI Prokaryotic Genome Annotation Pipeline	8207209	Contig	2016-01-22	LPDW01
4244	GCA_001533325.1	ASM153332v1	Burkholderia ubonensis		MSMB2163WGS					NCBI Prokaryotic Genome Annotation Pipeline	7719817	Contig	2016-01-22	LPIQ01
4245	GCA_001532505.1	ASM153250v1	Burkholderia ubonensis		MSMB2162WGS					NCBI Prokaryotic Genome Annotation Pipeline	7716110	Contig	2016-01-22	LPIR01
4246	GCA_001526945.1	ASM152694v1	Burkholderia ubonensis		MSMB1791WGS					NCBI Prokaryotic Genome Annotation Pipeline	8027126	Contig	2016-01-22	LPAY01
4247	GCA_001530355.1	ASM153035v1	Burkholderia ubonensis		MSMB1516WGS					NCBI Prokaryotic Genome Annotation Pipeline	7621025	Contig	2016-01-22	LPFY01
4248	GCA_001530375.1	ASM153037v1	Burkholderia ubonensis		MSMB1473WGS					NCBI Prokaryotic Genome Annotation Pipeline	7577444	Contig	2016-01-22	LPFJ01
4249	GCA_001533685.1	ASM153368v1	Burkholderia ubonensis		MSMB778WGS					NCBI Prokaryotic Genome Annotation Pipeline	7993207	Contig	2016-01-22	LPLS01
4251	GCA_001528205.1	ASM152820v1	Burkholderia ubonensis		MSMB1591WGS					NCBI Prokaryotic Genome Annotation Pipeline	7270958	Contig	2016-01-22	LPAF01
4252	GCA_001529125.1	ASM152912v1	Burkholderia ubonensis		MSMB1183WGS					NCBI Prokaryotic Genome Annotation Pipeline	7508720	Contig	2016-01-22	LPEA01
4256	GCA_001532215.1	ASM153221v1	Burkholderia ubonensis		MSMB2111WGS					NCBI Prokaryotic Genome Annotation Pipeline	7450821	Contig	2016-01-22	LPHQ01
4257	GCA_001531515.1	ASM153151v1	Burkholderia ubonensis		MSMB2098WGS					NCBI Prokaryotic Genome Annotation Pipeline	7532982	Contig	2016-01-22	LPHH01
4259	GCA_001527885.1	ASM152788v1	Burkholderia ubonensis		MSMB1586WGS					NCBI Prokaryotic Genome Annotation Pipeline	7977365	Contig	2016-01-22	LPAE01
4260	GCA_001528405.1	ASM152840v1	Burkholderia ubonensis		MSMB2020WGS					NCBI Prokaryotic Genome Annotation Pipeline	7415687	Contig	2016-01-22	LPCG01
4261	GCA_001527225.1	ASM152722v1	Burkholderia ubonensis		MSMB2047					NCBI Prokaryotic Genome Annotation Pipeline	8247845	Contig	2016-01-22	LOYV01
4262	GCA_001527385.1	ASM152738v1	Burkholderia ubonensis		MSMB2059					NCBI Prokaryotic Genome Annotation Pipeline	8249657	Contig	2016-01-22	LOZF01
4263	GCA_001529845.1	ASM152984v1	Burkholderia ubonensis		MSMB1176WGS					NCBI Prokaryotic Genome Annotation Pipeline	8275745	Contig	2016-01-22	LPDX01
4264	GCA_001529105.1	ASM152910v1	Burkholderia ubonensis		MSMB1181WGS					NCBI Prokaryotic Genome Annotation Pipeline	7718903	Contig	2016-01-22	LPDZ01
4265	GCA_001530285.1	ASM153028v1	Burkholderia ubonensis		MSMB1206WGS					NCBI Prokaryotic Genome Annotation Pipeline	7971672	Contig	2016-01-22	LPEC01
4266	GCA_001527365.1	ASM152736v1	Burkholderia ubonensis		MSMB2058					NCBI Prokaryotic Genome Annotation Pipeline	8247057	Contig	2016-01-22	LOZE01
4267	GCA_001527505.1	ASM152750v1	Burkholderia ubonensis		MSMB1757					NCBI Prokaryotic Genome Annotation Pipeline	7710046	Contig	2016-01-22	LOZL01
4268	GCA_001532425.1	ASM153242v1	Burkholderia ubonensis		MSMB2190WGS					NCBI Prokaryotic Genome Annotation Pipeline	7562967	Contig	2016-01-22	LPIM01
4269	GCA_001528465.1	ASM152846v1	Burkholderia ubonensis		MSMB2026WGS					NCBI Prokaryotic Genome Annotation Pipeline	7137697	Contig	2016-01-22	LPCK01
4270	GCA_001529025.1	ASM152902v1	Burkholderia ubonensis		MSMB1171WGS					NCBI Prokaryotic Genome Annotation Pipeline	7981323	Contig	2016-01-22	LPDU01
4272	GCA_001530625.1	ASM153062v1	Burkholderia ubonensis		MSMB1608WGS					NCBI Prokaryotic Genome Annotation Pipeline	8125941	Contig	2016-01-22	LPGK01
4273	GCA_001531715.1	ASM153171v1	Burkholderia ubonensis		MSMB2114WGS					NCBI Prokaryotic Genome Annotation Pipeline	7950407	Contig	2016-01-22	LPHS01
4275	GCA_001536865.1	ASM153686v1	Burkholderia ubonensis		MSMB1562WGS					NCBI Prokaryotic Genome Annotation Pipeline	7369080	Contig	2016-01-22	LPGJ01
4276	GCA_001526225.1	ASM152622v1	Burkholderia ubonensis		MSMB2046					NCBI Prokaryotic Genome Annotation Pipeline	8243343	Contig	2016-01-22	LOYI01
4277	GCA_001532205.1	ASM153220v1	Burkholderia ubonensis		MSMB2110WGS					NCBI Prokaryotic Genome Annotation Pipeline	7194324	Contig	2016-01-22	LPHP01
4280	GCA_001526985.1	ASM152698v1	Burkholderia ubonensis		MSMB1803WGS					NCBI Prokaryotic Genome Annotation Pipeline	8057429	Contig	2016-01-22	LPBF01
4281	GCA_001529035.1	ASM152903v1	Burkholderia ubonensis		MSMB1173WGS					NCBI Prokaryotic Genome Annotation Pipeline	8023275	Contig	2016-01-22	LPDV01
4285	GCA_001529865.1	ASM152986v1	Burkholderia ubonensis		MSMB1188WGS					NCBI Prokaryotic Genome Annotation Pipeline	7659419	Contig	2016-01-22	LPEB01
4291	GCA_001531785.1	ASM153178v1	Burkholderia ubonensis		MSMB2119WGS					NCBI Prokaryotic Genome Annotation Pipeline	7979641	Contig	2016-01-22	LPHW01
4293	GCA_001532265.1	ASM153226v1	Burkholderia ubonensis		MSMB2120WGS					NCBI Prokaryotic Genome Annotation Pipeline	7851426	Contig	2016-01-22	LPHX01
4295	GCA_001534005.1	ASM153400v1	Burkholderia ubonensis		MSMB834WGS					NCBI Prokaryotic Genome Annotation Pipeline	7684074	Contig	2016-01-22	LPML01
4313	GCA_001532915.1	ASM153291v1	Burkholderia anthina		MSMB649WGS					NCBI Prokaryotic Genome Annotation Pipeline	7274385	Contig	2016-01-22	LPKM01
4317	GCA_001527785.1	ASM152778v1	Burkholderia anthina		MSMB1496					NCBI Prokaryotic Genome Annotation Pipeline	7513399	Contig	2016-01-22	LOZY01
4318	GCA_001527555.1	ASM152755v1	Burkholderia anthina		MSMB1497					NCBI Prokaryotic Genome Annotation Pipeline	7407298	Contig	2016-01-22	LOZO01
4321	GCA_001530695.1	ASM153069v1	Burkholderia anthina		MSMB1506WGS					NCBI Prokaryotic Genome Annotation Pipeline	7428383	Contig	2016-01-22	LPFR01
4376	GCA_001526385.1	ASM152638v1	Burkholderia territorii		MSMB1836					NCBI Prokaryotic Genome Annotation Pipeline	7014527	Contig	2016-01-22	LOYQ01
4377	GCA_001528005.1	ASM152800v1	Burkholderia territorii		MSMB1919WGS					NCBI Prokaryotic Genome Annotation Pipeline	6966460	Contig	2016-01-22	LPBU01
4378	GCA_001527205.1	ASM152720v1	Burkholderia territorii		MSMB1842					NCBI Prokaryotic Genome Annotation Pipeline	6683774	Contig	2016-01-22	LOYT01
4379	GCA_001527765.1	ASM152776v1	Burkholderia territorii		MSMB1499					NCBI Prokaryotic Genome Annotation Pipeline	6818142	Contig	2016-01-22	LOZX01
4380	GCA_001530945.1	ASM153094v1	Burkholderia territorii		MSMB1913WGS					NCBI Prokaryotic Genome Annotation Pipeline	6556847	Contig	2016-01-22	LPGU01
4382	GCA_001532725.1	ASM153272v1	Burkholderia territorii		MSMB2206WGS					NCBI Prokaryotic Genome Annotation Pipeline	6990064	Contig	2016-01-22	LPJE01
4383	GCA_001532735.1	ASM153273v1	Burkholderia territorii		MSMB2202WGS					NCBI Prokaryotic Genome Annotation Pipeline	6985167	Contig	2016-01-22	LPJD01
4384	GCA_001532675.1	ASM153267v1	Burkholderia territorii		MSMB2156WGS					NCBI Prokaryotic Genome Annotation Pipeline	6987955	Contig	2016-01-22	LPJC01
4386	GCA_001526405.1	ASM152640v1	Burkholderia territorii		MSMB1837					NCBI Prokaryotic Genome Annotation Pipeline	6901842	Contig	2016-01-22	LOYR01
4387	GCA_001526285.1	ASM152628v1	Burkholderia territorii		MSMB1821					NCBI Prokaryotic Genome Annotation Pipeline	6666506	Contig	2016-01-22	LOYL01
4388	GCA_001526425.1	ASM152642v1	Burkholderia territorii		MSMB1838					NCBI Prokaryotic Genome Annotation Pipeline	6816480	Contig	2016-01-22	LOYS01
4390	GCA_001532185.1	ASM153218v1	Burkholderia territorii		MSMB594WGS					NCBI Prokaryotic Genome Annotation Pipeline	6741310	Contig	2016-01-22	LPKD01
4391	GCA_001531385.1	ASM153138v1	Burkholderia territorii		MSMB1917WGS					NCBI Prokaryotic Genome Annotation Pipeline	6631969	Contig	2016-01-22	LPGX01
4392	GCA_001532155.1	ASM153215v1	Burkholderia territorii		MSMB599WGS					NCBI Prokaryotic Genome Annotation Pipeline	6798987	Contig	2016-01-22	LPKE01
4393	GCA_001533805.1	ASM153380v1	Burkholderia territorii		MSMB793WGS					NCBI Prokaryotic Genome Annotation Pipeline	7217463	Contig	2016-01-22	LPLZ01
4394	GCA_001530965.1	ASM153096v1	Burkholderia territorii		MSMB1915WGS					NCBI Prokaryotic Genome Annotation Pipeline	6655245	Contig	2016-01-22	LPGV01
4396	GCA_001530925.1	ASM153092v1	Burkholderia territorii		MSMB1840WGS					NCBI Prokaryotic Genome Annotation Pipeline	6791740	Contig	2016-01-22	LPGS01
4397	GCA_001528995.1	ASM152899v1	Burkholderia territorii		MSMB1168WGS					NCBI Prokaryotic Genome Annotation Pipeline	7132262	Contig	2016-01-22	LPDT01
4398	GCA_001531005.1	ASM153100v1	Burkholderia territorii		MSMB1918WGS					NCBI Prokaryotic Genome Annotation Pipeline	6649911	Contig	2016-01-22	LPGY01
4399	GCA_001526705.1	ASM152670v1	Burkholderia territorii		MSMB1839WGS					NCBI Prokaryotic Genome Annotation Pipeline	6836087	Contig	2016-01-22	LPBS01
4400	GCA_001526805.1	ASM152680v1	Burkholderia territorii		MSMB1914WGS					NCBI Prokaryotic Genome Annotation Pipeline	6671533	Contig	2016-01-22	LPBT01
4401	GCA_001534365.1	ASM153436v1	Burkholderia territorii		MSMB1474WGS					NCBI Prokaryotic Genome Annotation Pipeline	7101847	Contig	2016-01-22	LPMW01
4402	GCA_001531325.1	ASM153132v1	Burkholderia territorii		MSMB1843WGS					NCBI Prokaryotic Genome Annotation Pipeline	7048740	Contig	2016-01-22	LPGT01
4404	GCA_001533385.1	ASM153338v1	Burkholderia territorii		MSMB2204WGS					NCBI Prokaryotic Genome Annotation Pipeline	6711313	Contig	2016-01-22	LPJK01
4405	GCA_001529965.1	ASM152996v1	Burkholderia territorii		MSMB1301WGS					NCBI Prokaryotic Genome Annotation Pipeline	7267395	Contig	2016-01-22	LPEQ01
4406	GCA_001530725.1	ASM153072v1	Burkholderia territorii		MSMB1502WGS					NCBI Prokaryotic Genome Annotation Pipeline	7227124	Contig	2016-01-22	LPFQ01
4419	GCA_001527725.1	ASM152772v1	Burkholderia stagnalis		MSMB1967					NCBI Prokaryotic Genome Annotation Pipeline	7687529	Contig	2016-01-22	LOZV01
4421	GCA_001527285.1	ASM152728v1	Burkholderia stagnalis		MSMB2052					NCBI Prokaryotic Genome Annotation Pipeline	7009433	Contig	2016-01-22	LOZA01
4422	GCA_001527265.1	ASM152726v1	Burkholderia stagnalis		MSMB2051					NCBI Prokaryotic Genome Annotation Pipeline	7892822	Contig	2016-01-22	LOYZ01
4423	GCA_001532085.1	ASM153208v1	Burkholderia pseudomultivorans		MSMB2199WGS					NCBI Prokaryotic Genome Annotation Pipeline	7667491	Contig	2016-01-22	LPJO01
4425	GCA_001526995.1	ASM152699v1	Burkholderia stagnalis		MSMB1604WGS					NCBI Prokaryotic Genome Annotation Pipeline	7526362	Contig	2016-01-22	LPAO01
4426	GCA_001532065.1	ASM153206v1	Burkholderia pseudomultivorans		MSMB574WGS					NCBI Prokaryotic Genome Annotation Pipeline	7621885	Contig	2016-01-22	LPJX01
4428	GCA_001529625.1	ASM152962v1	Burkholderia stagnalis		MSMB1487WGS					NCBI Prokaryotic Genome Annotation Pipeline	7536871	Contig	2016-01-22	LPFM01
4429	GCA_001527605.1	ASM152760v1	Burkholderia diffusa		MSMB1544					NCBI Prokaryotic Genome Annotation Pipeline	6842718	Contig	2016-01-22	LOZQ01
4430	GCA_001527585.1	ASM152758v1	Burkholderia stagnalis		MSMB1543					NCBI Prokaryotic Genome Annotation Pipeline	7589540	Contig	2016-01-22	LOZP01
4433	GCA_001529545.1	ASM152954v1	Burkholderia stagnalis		MSMB1470WGS					NCBI Prokaryotic Genome Annotation Pipeline	7930179	Contig	2016-01-22	LPFH01
4434	GCA_001527545.1	ASM152754v1	Burkholderia stagnalis		MSMB1147					NCBI Prokaryotic Genome Annotation Pipeline	7763654	Contig	2016-01-22	LOZN01
4435	GCA_001526815.1	ASM152681v1	Burkholderia stagnalis		MSMB1638WGS					NCBI Prokaryotic Genome Annotation Pipeline	7525342	Contig	2016-01-22	LPAW01
4436	GCA_001527805.1	ASM152780v1	Burkholderia stagnalis		MSMB1968					NCBI Prokaryotic Genome Annotation Pipeline	7559507	Contig	2016-01-22	LOZZ01
4437	GCA_001532345.1	ASM153234v1	Burkholderia stagnalis		MSMB2169WGS					NCBI Prokaryotic Genome Annotation Pipeline	7535863	Contig	2016-01-22	LPII01
4438	GCA_001527305.1	ASM152730v1	Burkholderia stagnalis		MSMB2053					NCBI Prokaryotic Genome Annotation Pipeline	7887687	Contig	2016-01-22	LOZB01
4439	GCA_001532105.1	ASM153210v1	Burkholderia diffusa		MSMB378WGS					NCBI Prokaryotic Genome Annotation Pipeline	6915676	Contig	2016-01-22	LPJV01
4440	GCA_001532285.1	ASM153228v1	Burkholderia diffusa		MSMB376WGS					NCBI Prokaryotic Genome Annotation Pipeline	6916246	Contig	2016-01-22	LPJT01
4441	GCA_001532315.1	ASM153231v1	Burkholderia stagnalis		MSMB2168WGS					NCBI Prokaryotic Genome Annotation Pipeline	7532755	Contig	2016-01-22	LPIH01
4442	GCA_001532905.1	ASM153290v1	Burkholderia stagnalis		MSMB653WGS					NCBI Prokaryotic Genome Annotation Pipeline	7527444	Contig	2016-01-22	LPKN01
4443	GCA_001533885.1	ASM153388v1	Burkholderia stagnalis		MSMB808WGS					NCBI Prokaryotic Genome Annotation Pipeline	7573798	Contig	2016-01-22	LPME01
4445	GCA_001534035.1	ASM153403v1	Burkholderia stagnalis		MSMB836WGS					NCBI Prokaryotic Genome Annotation Pipeline	7570167	Contig	2016-01-22	LPMN01
4448	GCA_001534305.1	ASM153430v1	Burkholderia stagnalis		MSMB847WGS					NCBI Prokaryotic Genome Annotation Pipeline	7625004	Contig	2016-01-22	LPMT01
4449	GCA_001533905.1	ASM153390v1	Burkholderia stagnalis		MSMB809WGS					NCBI Prokaryotic Genome Annotation Pipeline	7569705	Contig	2016-01-22	LPMF01
4450	GCA_001531065.1	ASM153106v1	Burkholderia stagnalis		MSMB1960WGS					NCBI Prokaryotic Genome Annotation Pipeline	7525464	Contig	2016-01-22	LPHB01
4451	GCA_001531405.1	ASM153140v1	Burkholderia stagnalis		MSMB1956WGS					NCBI Prokaryotic Genome Annotation Pipeline	7530462	Contig	2016-01-22	LPHA01
4452	GCA_001534525.1	ASM153452v1	Burkholderia stagnalis		MSMB837WGS					NCBI Prokaryotic Genome Annotation Pipeline	7524817	Contig	2016-01-22	LPMO01
4454	GCA_001533465.1	ASM153346v1	Burkholderia pseudomultivorans		MSMB725WGS					NCBI Prokaryotic Genome Annotation Pipeline	7796508	Contig	2016-01-22	LPLB01
4455	GCA_001533705.1	ASM153370v1	Burkholderia stagnalis		MSMB780WGS					NCBI Prokaryotic Genome Annotation Pipeline	7779615	Contig	2016-01-22	LPLT01
4456	GCA_001534285.1	ASM153428v1	Burkholderia stagnalis		MSMB811WGS					NCBI Prokaryotic Genome Annotation Pipeline	7871889	Contig	2016-01-22	LPMH01
4457	GCA_001530395.1	ASM153039v1	Burkholderia stagnalis		MSMB1514WGS					NCBI Prokaryotic Genome Annotation Pipeline	7920359	Contig	2016-01-22	LPFX01
4458	GCA_001534385.1	ASM153438v1	Burkholderia stagnalis		MSMB1511WGS					NCBI Prokaryotic Genome Annotation Pipeline	7561967	Contig	2016-01-22	LPMY01
4459	GCA_001530605.1	ASM153060v1	Burkholderia stagnalis		MSMB1521WGS					NCBI Prokaryotic Genome Annotation Pipeline	7563300	Contig	2016-01-22	LPGD01
4461	GCA_001527825.1	ASM152782v1	Burkholderia stagnalis		MSMB1570WGS					NCBI Prokaryotic Genome Annotation Pipeline	7619001	Contig	2016-01-22	LPAC01
4463	GCA_001533925.1	ASM153392v1	Burkholderia stagnalis		MSMB810WGS					NCBI Prokaryotic Genome Annotation Pipeline	7576307	Contig	2016-01-22	LPMG01
4465	GCA_001531975.1	ASM153197v1	Burkholderia diffusa		MSMB377WGS					NCBI Prokaryotic Genome Annotation Pipeline	6916154	Contig	2016-01-22	LPJU01
4466	GCA_001533155.1	ASM153315v1	Burkholderia diffusa		MSMB375WGS					NCBI Prokaryotic Genome Annotation Pipeline	6918248	Contig	2016-01-22	LPJS01
4467	GCA_001533335.1	ASM153333v1	Burkholderia stagnalis		MSMB2171WGS					NCBI Prokaryotic Genome Annotation Pipeline	7572856	Contig	2016-01-22	LPIZ01
4468	GCA_001534225.1	ASM153422v1	Burkholderia stagnalis		MSMB777WGS					NCBI Prokaryotic Genome Annotation Pipeline	7739260	Contig	2016-01-22	LPLR01
4469	GCA_001534205.1	ASM153420v1	Burkholderia stagnalis		MSMB757WGS					NCBI Prokaryotic Genome Annotation Pipeline	7512963	Contig	2016-01-22	LPLN01
4470	GCA_001533075.1	ASM153307v1	Burkholderia stagnalis		MSMB656WGS					NCBI Prokaryotic Genome Annotation Pipeline	7526232	Contig	2016-01-22	LPKP01
4471	GCA_001533025.1	ASM153302v1	Burkholderia stagnalis		MSMB654WGS					NCBI Prokaryotic Genome Annotation Pipeline	7524599	Contig	2016-01-22	LPKO01
4472	GCA_001527645.1	ASM152764v1	Burkholderia stagnalis		MSMB1966					NCBI Prokaryotic Genome Annotation Pipeline	7602169	Contig	2016-01-22	LOZS01
4473	GCA_001531025.1	ASM153102v1	Burkholderia stagnalis		MSMB1943WGS					NCBI Prokaryotic Genome Annotation Pipeline	7525852	Contig	2016-01-22	LPGZ01
4474	GCA_001533985.1	ASM153398v1	Burkholderia stagnalis		MSMB826WGS					NCBI Prokaryotic Genome Annotation Pipeline	7570873	Contig	2016-01-22	LPMK01
4475	GCA_001533645.1	ASM153364v1	Burkholderia stagnalis		MSMB774WGS					NCBI Prokaryotic Genome Annotation Pipeline	7736616	Contig	2016-01-22	LPLQ01
4476	GCA_001532645.1	ASM153264v1	Burkholderia stagnalis		MSMB2170WGS					NCBI Prokaryotic Genome Annotation Pipeline	7574665	Contig	2016-01-22	LPIY01
4478	GCA_001533815.1	ASM153381v1	Burkholderia stagnalis		MSMB800WGS					NCBI Prokaryotic Genome Annotation Pipeline	7534411	Contig	2016-01-22	LPMB01
4479	GCA_001532035.1	ASM153203v1	Burkholderia pseudomultivorans		MSMB368WGS					NCBI Prokaryotic Genome Annotation Pipeline	7741145	Contig	2016-01-22	LPJR01
4480	GCA_001533845.1	ASM153384v1	Burkholderia stagnalis		MSMB802WGS					NCBI Prokaryotic Genome Annotation Pipeline	7535723	Contig	2016-01-22	LPMC01
4481	GCA_001530645.1	ASM153064v1	Burkholderia stagnalis		MSMB1512WGS					NCBI Prokaryotic Genome Annotation Pipeline	7731654	Contig	2016-01-22	LPFV01
4482	GCA_001534015.1	ASM153401v1	Burkholderia stagnalis		MSMB835WGS					NCBI Prokaryotic Genome Annotation Pipeline	7569330	Contig	2016-01-22	LPMM01
4484	GCA_001533605.1	ASM153360v1	Burkholderia stagnalis		MSMB756WGS					NCBI Prokaryotic Genome Annotation Pipeline	7522268	Contig	2016-01-22	LPLM01
4485	GCA_001529505.1	ASM152950v1	Burkholderia stagnalis		MSMB1477WGS					NCBI Prokaryotic Genome Annotation Pipeline	7919104	Contig	2016-01-22	LPFK01
4488	GCA_001526825.1	ASM152682v1	Burkholderia stagnalis		MSMB1602WGS					NCBI Prokaryotic Genome Annotation Pipeline	7918556	Contig	2016-01-22	LPAM01
4489	GCA_001533065.1	ASM153306v1	Burkholderia stagnalis		MSMB659WGS					NCBI Prokaryotic Genome Annotation Pipeline	7868957	Contig	2016-01-22	LPKS01
4490	GCA_001533115.1	ASM153311v1	Burkholderia stagnalis		MSMB660WGS					NCBI Prokaryotic Genome Annotation Pipeline	7868613	Contig	2016-01-22	LPKT01
4491	GCA_001533205.1	ASM153320v1	Burkholderia stagnalis		MSMB658WGS					NCBI Prokaryotic Genome Annotation Pipeline	7857284	Contig	2016-01-22	LPKR01
4493	GCA_001528085.1	ASM152808v1	Burkholderia stagnalis		MSMB1606WGS					NCBI Prokaryotic Genome Annotation Pipeline	7918193	Contig	2016-01-22	LPAQ01
4494	GCA_001533235.1	ASM153323v1	Burkholderia stagnalis		MSMB657WGS					NCBI Prokaryotic Genome Annotation Pipeline	7871966	Contig	2016-01-22	LPKQ01
4495	GCA_001534505.1	ASM153450v1	Burkholderia stagnalis		MSMB846WGS					NCBI Prokaryotic Genome Annotation Pipeline	7626085	Contig	2016-01-22	LPMS01
4496	GCA_001533495.1	ASM153349v1	Burkholderia stagnalis		MSMB739WGS					NCBI Prokaryotic Genome Annotation Pipeline	7535021	Contig	2016-01-22	LPLE01
4497	GCA_001527665.1	ASM152766v1	Burkholderia stagnalis		MSMB1135					NCBI Prokaryotic Genome Annotation Pipeline	7577126	Contig	2016-01-22	LOZT01
4501	GCA_001532995.1	ASM153299v1	Burkholderia stagnalis		MSMB719WGS					NCBI Prokaryotic Genome Annotation Pipeline	7794460	Contig	2016-01-22	LPKY01
4502	GCA_001533485.1	ASM153348v1	Burkholderia stagnalis		MSMB729WGS					NCBI Prokaryotic Genome Annotation Pipeline	7792477	Contig	2016-01-22	LPLD01
4504	GCA_001533575.1	ASM153357v1	Burkholderia stagnalis		MSMB754WGS					NCBI Prokaryotic Genome Annotation Pipeline	7403409	Contig	2016-01-22	LPLL01
4506	GCA_001532985.1	ASM153298v1	Burkholderia stagnalis		MSMB618WGS					NCBI Prokaryotic Genome Annotation Pipeline	7730918	Contig	2016-01-22	LPKJ01
4507	GCA_001534185.1	ASM153418v1	Burkholderia stagnalis		MSMB749WGS					NCBI Prokaryotic Genome Annotation Pipeline	7560581	Contig	2016-01-22	LPLJ01
4509	GCA_001533185.1	ASM153318v1	Burkholderia diffusa		MSMB583WGS					NCBI Prokaryotic Genome Annotation Pipeline	6778484	Contig	2016-01-22	LPKA01
4511	GCA_001532925.1	ASM153292v1	Burkholderia stagnalis		MSMB642WGS					NCBI Prokaryotic Genome Annotation Pipeline	7727470	Contig	2016-01-22	LPKK01
4518	GCA_001534295.1	ASM153429v1	Burkholderia stagnalis		MSMB845WGS					NCBI Prokaryotic Genome Annotation Pipeline	7554856	Contig	2016-01-22	LPMR01
4550	GCA_001534515.1	ASM153451v1	Burkholderia stagnalis		MSMB1545WGS					NCBI Prokaryotic Genome Annotation Pipeline	7539125	Contig	2016-01-22	LPNA01
1781	GCF_001534805.1	ASM153480v1	Burkholderia ubonensis		MSMB788WGS					NCBI Prokaryotic Genome Annotation Pipeline (PGAP)	7385010	Contig	2016-01-25	LPLW01
4074	GCA_001534805.1	ASM153480v1	Burkholderia ubonensis		MSMB788WGS					NCBI Prokaryotic Genome Annotation Pipeline	7385010	Contig	2016-01-25	LPLW01
449	GCF_001541445.1	ASM154144v1	Burkholderia cenocepacia		CEIB S5-2					NCBI Prokaryotic Genome Annotation Pipeline (PGAP)	8976050	Contig	2016-01-26	LNCR01
2449	GCA_001541445.1	ASM154144v1	Burkholderia cenocepacia		CEIB S5-2					NCBI Prokaryotic Genome Annotation Pipeline	8976050	Contig	2016-01-26	LNCR01
270	GCF_001546975.1	ASM154697v1	Burkholderia ubonensis		MSMB1157					NCBI Prokaryotic Genome Annotation Pipeline (PGAP)	8000752	Chromosome	2016-02-08	LNJU01
273	GCF_001547525.1	ASM154752v1	Burkholderia anthina		AZ-4-2-10-S1-D7					NCBI Prokaryotic Genome Annotation Pipeline (PGAP)	7273051	Chromosome	2016-02-08	LNJP01
2270	GCA_001546975.1	ASM154697v1	Burkholderia ubonensis		MSMB1157					NCBI Prokaryotic Genome Annotation Pipeline	8000752	Chromosome	2016-02-08	LNJU01
2273	GCA_001547525.1	ASM154752v1	Burkholderia anthina		AZ-4-2-10-S1-D7					NCBI Prokaryotic Genome Annotation Pipeline	7273051	Chromosome	2016-02-08	LNJP01
40	GCF_001606135.1	ASM160613v1	Burkholderia cenocepacia		895					NCBI Prokaryotic Genome Annotation Pipeline (PGAP)	8731481	Complete Genome	2016-04-04
52	GCF_001606115.1	ASM160611v1	Burkholderia cenocepacia		842					NCBI Prokaryotic Genome Annotation Pipeline (PGAP)	8149696	Complete Genome	2016-04-04
2040	GCA_001606135.1	ASM160613v1	Burkholderia cenocepacia		895					Annotation submitted by University of Malaya	8731481	Complete Genome	2016-04-04
2052	GCA_001606115.1	ASM160611v1	Burkholderia cenocepacia		842					NCBI Prokaryotic Genome Annotation Pipeline	8149696	Complete Genome	2016-04-04
274	GCF_001636095.1	ASM163609v1	Burkholderia territorii		MSMB2203WGS					NCBI Prokaryotic Genome Annotation Pipeline (PGAP)	6883104	Chromosome	2016-05-02	LNJV01
2274	GCA_001636095.1	ASM163609v1	Burkholderia territorii		MSMB2203WGS						6883104	Chromosome	2016-05-02	LNJV01
1690	GCF_001685505.1	ASM168550v1	Burkholderia stabilis		LA20W					NCBI Prokaryotic Genome Annotation Pipeline (PGAP)	7968936	Scaffold	2016-06-10	BDCP01
3983	GCA_001685505.1	ASM168550v1	Burkholderia stabilis		LA20W					Annotation submitted by National Institute of Advanced Industrial Science and Technology (AIST)	7968936	Scaffold	2016-06-10	BDCP01
4	GCF_001718895.1	ASM171889v1	Burkholderia cenocepacia		MSMB384WGS					NCBI Prokaryotic Genome Annotation Pipeline (PGAP)	7780598	Complete Genome	2016-09-02
9	GCF_001718535.1	ASM171853v1	Burkholderia seminalis		FL-5-4-10-S1-D7					NCBI Prokaryotic Genome Annotation Pipeline (PGAP)	7648944	Complete Genome	2016-09-02
11	GCF_001718335.1	ASM171833v1	Burkholderia territorii		RF8-non-BP5					NCBI Prokaryotic Genome Annotation Pipeline (PGAP)	6902370	Complete Genome	2016-09-02
12	GCF_001718955.1	ASM171895v1	Burkholderia stagnalis		MSMB735WGS					NCBI Prokaryotic Genome Annotation Pipeline (PGAP)	7583807	Complete Genome	2016-09-02
13	GCF_001718555.1	ASM171855v1	Burkholderia metallica		FL-6-5-30-S1-D7					NCBI Prokaryotic Genome Annotation Pipeline (PGAP)	7424240	Complete Genome	2016-09-02
65	GCF_001718395.1	ASM171839v1	Burkholderia cepacia		INT3-BP177					NCBI Prokaryotic Genome Annotation Pipeline (PGAP)	7337382	Complete Genome	2016-09-02
70	GCF_001718835.1	ASM171883v1	Burkholderia cepacia		MSMB1184WGS					NCBI Prokaryotic Genome Annotation Pipeline (PGAP)	8003631	Complete Genome	2016-09-02
98	GCF_001718755.1	ASM171875v1	Burkholderia multivorans		AU1185			AU1185		NCBI Prokaryotic Genome Annotation Pipeline (PGAP)	6620936	Complete Genome	2016-09-02
106	GCF_001718995.1	ASM171899v1	Burkholderia multivorans		MSMB1640WGS					NCBI Prokaryotic Genome Annotation Pipeline (PGAP)	6845362	Complete Genome	2016-09-02
145	GCF_001718775.1	ASM171877v1	Burkholderia vietnamiensis		AU1233					NCBI Prokaryotic Genome Annotation Pipeline (PGAP)	6835067	Complete Genome	2016-09-02
146	GCF_001718495.1	ASM171849v1	Burkholderia vietnamiensis		FL-2-3-30-S1-D0					NCBI Prokaryotic Genome Annotation Pipeline (PGAP)	6815283	Complete Genome	2016-09-02
149	GCF_001718915.1	ASM171891v1	Burkholderia vietnamiensis		MSMB608WGS					NCBI Prokaryotic Genome Annotation Pipeline (PGAP)	6891714	Complete Genome	2016-09-02
151	GCF_001718815.1	ASM171881v1	Burkholderia vietnamiensis		HI2297					NCBI Prokaryotic Genome Annotation Pipeline (PGAP)	6764532	Complete Genome	2016-09-02
160	GCF_001718655.1	ASM171865v1	Burkholderia ubonensis		MSMB2035					NCBI Prokaryotic Genome Annotation Pipeline (PGAP)	7235060	Complete Genome	2016-09-02
161	GCF_001718855.1	ASM171885v1	Burkholderia ubonensis		MSMB1189WGS			MSMB1189WGS		NCBI Prokaryotic Genome Annotation Pipeline (PGAP)	8028759	Complete Genome	2016-09-02
165	GCF_001718975.1	ASM171897v1	Burkholderia ubonensis		MSMB1471WGS					NCBI Prokaryotic Genome Annotation Pipeline (PGAP)	7463411	Complete Genome	2016-09-02
166	GCF_001718355.1	ASM171835v1	Burkholderia ubonensis		RF23-BP41					NCBI Prokaryotic Genome Annotation Pipeline (PGAP)	7961598	Complete Genome	2016-09-02
167	GCF_001718695.1	ASM171869v1	Burkholderia ubonensis		MSMB0783					NCBI Prokaryotic Genome Annotation Pipeline (PGAP)	6684845	Complete Genome	2016-09-02
171	GCF_001718575.1	ASM171857v1	Burkholderia lata		FL-7-5-30-S1-D0					NCBI Prokaryotic Genome Annotation Pipeline (PGAP)	8354839	Complete Genome	2016-09-02
175	GCF_001718415.1	ASM171841v1	Burkholderia pseudomultivorans		SUB-INT23-BP2					NCBI Prokaryotic Genome Annotation Pipeline (PGAP)	7956789	Complete Genome	2016-09-02
177	GCF_001718795.1	ASM171879v1	Burkholderia latens		AU17928			AU17928		NCBI Prokaryotic Genome Annotation Pipeline (PGAP)	6614478	Complete Genome	2016-09-02
180	GCF_001718315.1	ASM171831v1	Burkholderia diffusa		RF2-non-BP9					NCBI Prokaryotic Genome Annotation Pipeline (PGAP)	6857833	Complete Genome	2016-09-02
1083	GCF_001720405.1	ASM172040v1	Burkholderia contaminans		FFI-28					NCBI Prokaryotic Genome Annotation Pipeline (PGAP)	8369227	Contig	2016-09-02	MDUI01
2004	GCA_001718895.1	ASM171889v1	Burkholderia cenocepacia		MSMB384WGS					NCBI Prokaryotic Genome Annotation Pipeline	7780598	Complete Genome	2016-09-02
2009	GCA_001718535.1	ASM171853v1	Burkholderia seminalis		FL-5-4-10-S1-D7					NCBI Prokaryotic Genome Annotation Pipeline	7648944	Complete Genome	2016-09-02
2011	GCA_001718335.1	ASM171833v1	Burkholderia territorii		RF8-non-BP5					NCBI Prokaryotic Genome Annotation Pipeline	6902370	Complete Genome	2016-09-02
2012	GCA_001718955.1	ASM171895v1	Burkholderia stagnalis		MSMB735WGS					NCBI Prokaryotic Genome Annotation Pipeline	7583807	Complete Genome	2016-09-02
2013	GCA_001718555.1	ASM171855v1	Burkholderia metallica		FL-6-5-30-S1-D7					NCBI Prokaryotic Genome Annotation Pipeline	7424240	Complete Genome	2016-09-02
2065	GCA_001718395.1	ASM171839v1	Burkholderia cepacia		INT3-BP177					NCBI Prokaryotic Genome Annotation Pipeline	7337382	Complete Genome	2016-09-02
2070	GCA_001718835.1	ASM171883v1	Burkholderia cepacia		MSMB1184WGS					NCBI Prokaryotic Genome Annotation Pipeline	8003631	Complete Genome	2016-09-02
2098	GCA_001718755.1	ASM171875v1	Burkholderia multivorans		AU1185			AU1185		NCBI Prokaryotic Genome Annotation Pipeline	6620936	Complete Genome	2016-09-02
2106	GCA_001718995.1	ASM171899v1	Burkholderia multivorans		MSMB1640WGS					NCBI Prokaryotic Genome Annotation Pipeline	6845362	Complete Genome	2016-09-02
2145	GCA_001718775.1	ASM171877v1	Burkholderia vietnamiensis		AU1233					NCBI Prokaryotic Genome Annotation Pipeline	6835067	Complete Genome	2016-09-02
2146	GCA_001718495.1	ASM171849v1	Burkholderia vietnamiensis		FL-2-3-30-S1-D0					NCBI Prokaryotic Genome Annotation Pipeline	6815283	Complete Genome	2016-09-02
2149	GCA_001718915.1	ASM171891v1	Burkholderia vietnamiensis		MSMB608WGS					NCBI Prokaryotic Genome Annotation Pipeline	6891714	Complete Genome	2016-09-02
2151	GCA_001718815.1	ASM171881v1	Burkholderia vietnamiensis		HI2297					NCBI Prokaryotic Genome Annotation Pipeline	6764532	Complete Genome	2016-09-02
2160	GCA_001718655.1	ASM171865v1	Burkholderia ubonensis		MSMB2035					NCBI Prokaryotic Genome Annotation Pipeline	7235060	Complete Genome	2016-09-02
2161	GCA_001718855.1	ASM171885v1	Burkholderia ubonensis		MSMB1189WGS			MSMB1189WGS		NCBI Prokaryotic Genome Annotation Pipeline	8028759	Complete Genome	2016-09-02
2165	GCA_001718975.1	ASM171897v1	Burkholderia ubonensis		MSMB1471WGS					NCBI Prokaryotic Genome Annotation Pipeline	7463411	Complete Genome	2016-09-02
2166	GCA_001718355.1	ASM171835v1	Burkholderia ubonensis		RF23-BP41					NCBI Prokaryotic Genome Annotation Pipeline	7961598	Complete Genome	2016-09-02
2167	GCA_001718695.1	ASM171869v1	Burkholderia ubonensis		MSMB0783					NCBI Prokaryotic Genome Annotation Pipeline	6684845	Complete Genome	2016-09-02
2171	GCA_001718575.1	ASM171857v1	Burkholderia lata		FL-7-5-30-S1-D0					NCBI Prokaryotic Genome Annotation Pipeline	8354839	Complete Genome	2016-09-02
2175	GCA_001718415.1	ASM171841v1	Burkholderia pseudomultivorans		SUB-INT23-BP2					NCBI Prokaryotic Genome Annotation Pipeline	7956789	Complete Genome	2016-09-02
2177	GCA_001718795.1	ASM171879v1	Burkholderia latens		AU17928			AU17928		NCBI Prokaryotic Genome Annotation Pipeline	6614478	Complete Genome	2016-09-02
2180	GCA_001718315.1	ASM171831v1	Burkholderia diffusa		RF2-non-BP9					NCBI Prokaryotic Genome Annotation Pipeline	6857833	Complete Genome	2016-09-02
2968	GCF_001718515.1	ASM171851v1	Burkholderia cenocepacia		FL-5-3-30-S1-D7					NCBI Prokaryotic Genome Annotation Pipeline (PGAP)	6330751	Complete Genome	2016-09-02
3376	GCA_001720405.1	ASM172040v1	Burkholderia contaminans		FF28-1					NCBI Prokaryotic Genome Annotation Pipeline	8369227	Contig	2016-09-02	MDUI01
4554	GCA_001718515.1	ASM171851v1	Burkholderia cenocepacia		FL-5-3-30-S1-D7					NCBI Prokaryotic Genome Annotation Pipeline	6330751	Complete Genome	2016-09-02
465	GCF_001720525.1	ASM172052v1	Burkholderia cenocepacia		AE_MEH_16					NCBI Prokaryotic Genome Annotation Pipeline (PGAP)	8203156	Contig	2016-09-05	MDWA01
468	GCF_001720575.1	ASM172057v1	Burkholderia cenocepacia		GA_AUH_16					NCBI Prokaryotic Genome Annotation Pipeline (PGAP)	8127027	Contig	2016-09-05	MDWB01
2465	GCA_001720525.1	ASM172052v1	Burkholderia cenocepacia		AE_MEH_16						8203156	Contig	2016-09-05	MDWA01
2468	GCA_001720575.1	ASM172057v1	Burkholderia cenocepacia		GA_AUH_16						8127027	Contig	2016-09-05	MDWB01
89	GCF_003704285.1	ASM370428v1	Burkholderia contaminans		FL-1-2-30-S1-D0					NCBI Prokaryotic Genome Annotation Pipeline (PGAP)	8170775	Complete Genome	2016-09-06
2089	GCA_003704285.1	ASM370428v1	Burkholderia contaminans		FL-1-2-30-S1-D0					NCBI Prokaryotic Genome Annotation Pipeline	8170775	Complete Genome	2016-09-06
4583	GCA_001719305.1	ASM171930v1	Burkholderia cenocepacia		C141BCUC					NCBI Prokaryotic Genome Annotation Pipeline	4281079	Contig	2016-09-06	MAZC01
1698	GCF_001722225.1	ASM172222v1	Burkholderia ubonensis		MSMB0803					NCBI Prokaryotic Genome Annotation Pipeline (PGAP)	7126267	Scaffold	2016-09-08	MECO01
1712	GCF_001722235.1	ASM172223v1	Burkholderia ubonensis		MSMB0842					NCBI Prokaryotic Genome Annotation Pipeline (PGAP)	7606975	Scaffold	2016-09-08	MECN01
1793	GCF_001722245.1	ASM172224v1	Burkholderia ubonensis		MSMB0718					NCBI Prokaryotic Genome Annotation Pipeline (PGAP)	7567861	Scaffold	2016-09-08	MECP01
3991	GCA_001722225.1	ASM172222v1	Burkholderia ubonensis		MSMB0803					NCBI Prokaryotic Genome Annotation Pipeline	7126267	Scaffold	2016-09-08	MECO01
4005	GCA_001722235.1	ASM172223v1	Burkholderia ubonensis		MSMB0842					NCBI Prokaryotic Genome Annotation Pipeline	7606975	Scaffold	2016-09-08	MECN01
4086	GCA_001722245.1	ASM172224v1	Burkholderia ubonensis		MSMB0718					NCBI Prokaryotic Genome Annotation Pipeline	7567861	Scaffold	2016-09-08	MECP01
37	GCF_001742165.1	ASM174216v1	Burkholderia stabilis		ATCC BAA-67					NCBI Prokaryotic Genome Annotation Pipeline (PGAP)	8527947	Complete Genome	2016-09-22
2037	GCA_001742165.1	ASM174216v1	Burkholderia stabilis		ATCC BAA-67					NCBI Prokaryotic Genome Annotation Pipeline	8527947	Complete Genome	2016-09-22
2772	GCF_001742345.1	ASM174234v1	Burkholderia seminalis		TC3.4.2R3					NCBI Prokaryotic Genome Annotation Pipeline (PGAP)	7674286	Contig	2016-09-22	LAEU01
4358	GCA_001742345.1	ASM174234v1	Burkholderia seminalis		TC3.4.2R3						7674286	Contig	2016-09-22	LAEU01
1519	GCF_900102765.1	IMG-taxon 2615840639 annotated assembly	Burkholderia vietnamiensis		WPB					NCBI Prokaryotic Genome Annotation Pipeline (PGAP)	6758425	Scaffold	2016-10-18	FMVZ01
3812	GCA_900102765.1	IMG-taxon 2615840639 annotated assembly	Burkholderia vietnamiensis		WPB					Annotation submitted by DOE - JOINT GENOME INSTITUTE	6758425	Scaffold	2016-10-18	FMVZ01
3000	GCF_900100915.1	IMG-taxon 2690316368 annotated assembly	Burkholderia orbicola							NCBI Prokaryotic Genome Annotation Pipeline (PGAP)	7496106	Contig	2016-10-21	FNKW01
4835	GCA_900100915.1	IMG-taxon 2690316368 annotated assembly	Burkholderia orbicola							Annotation submitted by DOE - JOINT GENOME INSTITUTE	7496106	Contig	2016-10-21	FNKW01
856	GCF_900111715.1	IMG-taxon 2599185239 annotated assembly	Burkholderia cepacia		NFACC38-1					NCBI Prokaryotic Genome Annotation Pipeline (PGAP)	8686614	Scaffold	2016-10-31	FOIG01
3149	GCA_900111715.1	IMG-taxon 2599185239 annotated assembly	Burkholderia cepacia		NFACC38-1					Annotation submitted by DOE - JOINT GENOME INSTITUTE	8686614	Scaffold	2016-10-31	FOIG01
1007	GCF_001865715.1	ASM186571v1	Burkholderia contaminans		LTEB					NCBI Prokaryotic Genome Annotation Pipeline (PGAP)	7998628	Contig	2016-11-03	MLFG01
3300	GCA_001865715.1	ASM186571v1	Burkholderia contaminans		LTEB						7998628	Contig	2016-11-03	MLFG01
1540	GCF_900119435.1	IMG-taxon 2615840645 annotated assembly	Burkholderia vietnamiensis		WP40					NCBI Prokaryotic Genome Annotation Pipeline (PGAP)	6766598	Scaffold	2016-11-18	FPJR01
1699	GCF_001882425.1	ASM188242v1	Burkholderia ubonensis		MSMB0116					NCBI Prokaryotic Genome Annotation Pipeline (PGAP)	7373615	Scaffold	2016-11-18	MEAY01
1710	GCF_001882435.1	ASM188243v1	Burkholderia ubonensis		MSMB0170					NCBI Prokaryotic Genome Annotation Pipeline (PGAP)	7358127	Scaffold	2016-11-18	MEBC01
1728	GCF_001882515.1	ASM188251v1	Burkholderia ubonensis		MSMB0268a					NCBI Prokaryotic Genome Annotation Pipeline (PGAP)	7646313	Scaffold	2016-11-18	MEBG01
1729	GCF_001882545.1	ASM188254v1	Burkholderia ubonensis		MSMB0668					NCBI Prokaryotic Genome Annotation Pipeline (PGAP)	6601965	Scaffold	2016-11-18	MEBI01
1731	GCF_001882875.1	ASM188287v1	Burkholderia ubonensis		MSMB0717					NCBI Prokaryotic Genome Annotation Pipeline (PGAP)	7556486	Contig	2016-11-18	MEBO01
1735	GCF_001882825.1	ASM188282v1	Burkholderia ubonensis		MSMB0671b					NCBI Prokaryotic Genome Annotation Pipeline (PGAP)	7202158	Scaffold	2016-11-18	MEBJ01
1740	GCF_001882845.1	ASM188284v1	Burkholderia ubonensis		MSMB0673					NCBI Prokaryotic Genome Annotation Pipeline (PGAP)	7262156	Scaffold	2016-11-18	MEBK01
1744	GCF_001882555.1	ASM188255v1	Burkholderia ubonensis		MSMB0677					NCBI Prokaryotic Genome Annotation Pipeline (PGAP)	7549796	Scaffold	2016-11-18	MEBL01
1773	GCF_001882595.1	ASM188259v1	Burkholderia ubonensis		MSMB0054					NCBI Prokaryotic Genome Annotation Pipeline (PGAP)	7376717	Scaffold	2016-11-18	MEAR01
1806	GCF_001882505.1	ASM188250v1	Burkholderia ubonensis		MSMB0258b					NCBI Prokaryotic Genome Annotation Pipeline (PGAP)	7535180	Scaffold	2016-11-18	MEBF01
1815	GCF_001901505.1	ASM190150v1	Burkholderia ubonensis		MSMB0083					NCBI Prokaryotic Genome Annotation Pipeline (PGAP)	7552799	Scaffold	2016-11-18	MEAT01
1854	GCF_001882795.1	ASM188279v1	Burkholderia ubonensis		MSMB0312a					NCBI Prokaryotic Genome Annotation Pipeline (PGAP)	6458263	Scaffold	2016-11-18	MEBH01
1927	GCF_001882635.1	ASM188263v1	Burkholderia ubonensis		MSMB0113					NCBI Prokaryotic Genome Annotation Pipeline (PGAP)	7205841	Scaffold	2016-11-18	MEAX01
1962	GCF_001882475.1	ASM188247v1	Burkholderia ubonensis		MSMB0245					NCBI Prokaryotic Genome Annotation Pipeline (PGAP)	7261205	Scaffold	2016-11-18	MEBE01
1978	GCF_001882395.1	ASM188239v1	Burkholderia ubonensis		MSMB0103					NCBI Prokaryotic Genome Annotation Pipeline (PGAP)	7518894	Scaffold	2016-11-18	MEAU01
1993	GCF_001901485.1	ASM190148v1	Burkholderia ubonensis		MSMB0063					NCBI Prokaryotic Genome Annotation Pipeline (PGAP)	7487530	Scaffold	2016-11-18	MEAS01
1999	GCF_001882585.1	ASM188258v1	Burkholderia ubonensis		MSMB0678					NCBI Prokaryotic Genome Annotation Pipeline (PGAP)	7522449	Scaffold	2016-11-18	MEBM01
2708	GCF_001882745.1	ASM188274v1	Burkholderia ubonensis		MSMB0166					NCBI Prokaryotic Genome Annotation Pipeline (PGAP)	7101117	Scaffold	2016-11-18	MEBA01
2711	GCF_001882785.1	ASM188278v1	Burkholderia ubonensis		MSMB0177					NCBI Prokaryotic Genome Annotation Pipeline (PGAP)	7265450	Scaffold	2016-11-18	MEBD01
2712	GCF_001882865.1	ASM188286v1	Burkholderia ubonensis		MSMB0686					NCBI Prokaryotic Genome Annotation Pipeline (PGAP)	7220298	Scaffold	2016-11-18	MEBN01
2713	GCF_001882385.1	ASM188238v1	Burkholderia ubonensis		MSMB0108					NCBI Prokaryotic Genome Annotation Pipeline (PGAP)	7664171	Scaffold	2016-11-18	MEAW01
2714	GCF_001882705.1	ASM188270v1	Burkholderia ubonensis		MSMB0145					NCBI Prokaryotic Genome Annotation Pipeline (PGAP)	7347359	Scaffold	2016-11-18	MEAZ01
2715	GCF_001882645.1	ASM188264v1	Burkholderia ubonensis		MSMB0106					NCBI Prokaryotic Genome Annotation Pipeline (PGAP)	7088690	Scaffold	2016-11-18	MEAV01
2716	GCF_001882755.1	ASM188275v1	Burkholderia ubonensis		MSMB0169					NCBI Prokaryotic Genome Annotation Pipeline (PGAP)	7337652	Scaffold	2016-11-18	MEBB01
3833	GCA_900119435.1	IMG-taxon 2615840645 annotated assembly	Burkholderia vietnamiensis		WP40					Annotation submitted by DOE - JOINT GENOME INSTITUTE	6766598	Scaffold	2016-11-18	FPJR01
3992	GCA_001882425.1	ASM188242v1	Burkholderia ubonensis		MSMB0116					NCBI Prokaryotic Genome Annotation Pipeline	7373615	Scaffold	2016-11-18	MEAY01
4003	GCA_001882435.1	ASM188243v1	Burkholderia ubonensis		MSMB0170					NCBI Prokaryotic Genome Annotation Pipeline	7358127	Scaffold	2016-11-18	MEBC01
4021	GCA_001882515.1	ASM188251v1	Burkholderia ubonensis		MSMB0268a					NCBI Prokaryotic Genome Annotation Pipeline	7646313	Scaffold	2016-11-18	MEBG01
4022	GCA_001882545.1	ASM188254v1	Burkholderia ubonensis		MSMB0668					NCBI Prokaryotic Genome Annotation Pipeline	6601965	Scaffold	2016-11-18	MEBI01
4024	GCA_001882875.1	ASM188287v1	Burkholderia ubonensis		MSMB0717					NCBI Prokaryotic Genome Annotation Pipeline	7556486	Contig	2016-11-18	MEBO01
4028	GCA_001882825.1	ASM188282v1	Burkholderia ubonensis		MSMB0671b					NCBI Prokaryotic Genome Annotation Pipeline	7202158	Scaffold	2016-11-18	MEBJ01
4033	GCA_001882845.1	ASM188284v1	Burkholderia ubonensis		MSMB0673					NCBI Prokaryotic Genome Annotation Pipeline	7262156	Scaffold	2016-11-18	MEBK01
4037	GCA_001882555.1	ASM188255v1	Burkholderia ubonensis		MSMB0677					NCBI Prokaryotic Genome Annotation Pipeline	7549796	Scaffold	2016-11-18	MEBL01
4066	GCA_001882595.1	ASM188259v1	Burkholderia ubonensis		MSMB0054					NCBI Prokaryotic Genome Annotation Pipeline	7376717	Scaffold	2016-11-18	MEAR01
4099	GCA_001882505.1	ASM188250v1	Burkholderia ubonensis		MSMB0258b					NCBI Prokaryotic Genome Annotation Pipeline	7535180	Scaffold	2016-11-18	MEBF01
4108	GCA_001901505.1	ASM190150v1	Burkholderia ubonensis		MSMB0083					NCBI Prokaryotic Genome Annotation Pipeline	7552799	Scaffold	2016-11-18	MEAT01
4147	GCA_001882795.1	ASM188279v1	Burkholderia ubonensis		MSMB0312a					NCBI Prokaryotic Genome Annotation Pipeline	6458263	Scaffold	2016-11-18	MEBH01
4220	GCA_001882635.1	ASM188263v1	Burkholderia ubonensis		MSMB0113					NCBI Prokaryotic Genome Annotation Pipeline	7205841	Scaffold	2016-11-18	MEAX01
4255	GCA_001882475.1	ASM188247v1	Burkholderia ubonensis		MSMB0245					NCBI Prokaryotic Genome Annotation Pipeline	7261205	Scaffold	2016-11-18	MEBE01
4271	GCA_001882395.1	ASM188239v1	Burkholderia ubonensis		MSMB0103					NCBI Prokaryotic Genome Annotation Pipeline	7518894	Scaffold	2016-11-18	MEAU01
4286	GCA_001901485.1	ASM190148v1	Burkholderia ubonensis		MSMB0063					NCBI Prokaryotic Genome Annotation Pipeline	7487530	Scaffold	2016-11-18	MEAS01
4292	GCA_001882585.1	ASM188258v1	Burkholderia ubonensis		MSMB0678					NCBI Prokaryotic Genome Annotation Pipeline	7522449	Scaffold	2016-11-18	MEBM01
4294	GCA_001882745.1	ASM188274v1	Burkholderia ubonensis		MSMB0166					NCBI Prokaryotic Genome Annotation Pipeline	7101117	Scaffold	2016-11-18	MEBA01
4297	GCA_001882785.1	ASM188278v1	Burkholderia ubonensis		MSMB0177					NCBI Prokaryotic Genome Annotation Pipeline	7265450	Scaffold	2016-11-18	MEBD01
4298	GCA_001882865.1	ASM188286v1	Burkholderia ubonensis		MSMB0686					NCBI Prokaryotic Genome Annotation Pipeline	7220298	Scaffold	2016-11-18	MEBN01
4299	GCA_001882385.1	ASM188238v1	Burkholderia ubonensis		MSMB0108					NCBI Prokaryotic Genome Annotation Pipeline	7664171	Scaffold	2016-11-18	MEAW01
4300	GCA_001882705.1	ASM188270v1	Burkholderia ubonensis		MSMB0145					NCBI Prokaryotic Genome Annotation Pipeline	7347359	Scaffold	2016-11-18	MEAZ01
4301	GCA_001882645.1	ASM188264v1	Burkholderia ubonensis		MSMB0106					NCBI Prokaryotic Genome Annotation Pipeline	7088690	Scaffold	2016-11-18	MEAV01
4302	GCA_001882755.1	ASM188275v1	Burkholderia ubonensis		MSMB0169					NCBI Prokaryotic Genome Annotation Pipeline	7337652	Scaffold	2016-11-18	MEBB01
1776	GCF_001957105.1	ASM195710v1	Burkholderia ubonensis		A21					NCBI Prokaryotic Genome Annotation Pipeline (PGAP)	7013092	Scaffold	2017-01-19	MTJZ01
4069	GCA_001957105.1	ASM195710v1	Burkholderia ubonensis		A21					NCBI Prokaryotic Genome Annotation Pipeline	7013092	Scaffold	2017-01-19	MTJZ01
279	GCF_001758385.2	ASM175838v2	Burkholderia contaminans		LMG 23361					NCBI Prokaryotic Genome Annotation Pipeline (PGAP)	10352616	Contig	2017-01-24	MCAU02
2279	GCA_001758385.2	ASM175838v2	Burkholderia contaminans		LMG 23361					NCBI Prokaryotic Genome Annotation Pipeline	10352616	Contig	2017-01-24	MCAU02
313	GCF_001984325.1	ASM198432v1	Burkholderia cenocepacia		VC4558					NCBI Prokaryotic Genome Annotation Pipeline (PGAP)	8228891	Contig	2017-02-03	MUJO01
321	GCF_001984285.1	ASM198428v1	Burkholderia cenocepacia		VC5486					NCBI Prokaryotic Genome Annotation Pipeline (PGAP)	7736143	Contig	2017-02-03	MUJR01
322	GCF_001984375.1	ASM198437v1	Burkholderia cenocepacia		VC1255					NCBI Prokaryotic Genome Annotation Pipeline (PGAP)	8373634	Contig	2017-02-03	MUJQ01
323	GCF_001984315.1	ASM198431v1	Burkholderia cenocepacia		VC9789					NCBI Prokaryotic Genome Annotation Pipeline (PGAP)	7803519	Contig	2017-02-03	MUJN01
324	GCF_001984355.1	ASM198435v1	Burkholderia cenocepacia		VC3917					NCBI Prokaryotic Genome Annotation Pipeline (PGAP)	7344673	Contig	2017-02-03	MUJS01
326	GCF_001984275.1	ASM198427v1	Burkholderia cenocepacia		VC7604					NCBI Prokaryotic Genome Annotation Pipeline (PGAP)	7094839	Contig	2017-02-03	MUJP01
2313	GCA_001984325.1	ASM198432v1	Burkholderia cenocepacia		VC4558					NCBI Prokaryotic Genome Annotation Pipeline	8228891	Contig	2017-02-03	MUJO01
2321	GCA_001984285.1	ASM198428v1	Burkholderia cenocepacia		VC5486					NCBI Prokaryotic Genome Annotation Pipeline	7736143	Contig	2017-02-03	MUJR01
2322	GCA_001984375.1	ASM198437v1	Burkholderia cenocepacia		VC1255					NCBI Prokaryotic Genome Annotation Pipeline	8373634	Contig	2017-02-03	MUJQ01
2323	GCA_001984315.1	ASM198431v1	Burkholderia cenocepacia		VC9789					NCBI Prokaryotic Genome Annotation Pipeline	7803519	Contig	2017-02-03	MUJN01
2324	GCA_001984355.1	ASM198435v1	Burkholderia cenocepacia		VC3917					NCBI Prokaryotic Genome Annotation Pipeline	7344673	Contig	2017-02-03	MUJS01
2326	GCA_001984275.1	ASM198427v1	Burkholderia cenocepacia		VC7604					NCBI Prokaryotic Genome Annotation Pipeline	7094839	Contig	2017-02-03	MUJP01
376	GCF_001992705.1	ASM199270v1	Burkholderia cenocepacia		VC12792					NCBI Prokaryotic Genome Annotation Pipeline (PGAP)	7505206	Contig	2017-02-10	MUUE01
382	GCF_001993515.1	ASM199351v1	Burkholderia cenocepacia		VC14112					NCBI Prokaryotic Genome Annotation Pipeline (PGAP)	8209894	Contig	2017-02-10	MUTS01
407	GCF_001992475.1	ASM199247v1	Burkholderia cenocepacia		VC13307					NCBI Prokaryotic Genome Annotation Pipeline (PGAP)	7716620	Contig	2017-02-10	MUTP01
408	GCF_001992435.1	ASM199243v1	Burkholderia cenocepacia		VC12201					NCBI Prokaryotic Genome Annotation Pipeline (PGAP)	6668372	Contig	2017-02-10	MUTL01
411	GCF_001992495.1	ASM199249v1	Burkholderia cenocepacia		VC13600					NCBI Prokaryotic Genome Annotation Pipeline (PGAP)	7857479	Contig	2017-02-10	MUTR01
438	GCF_001992555.1	ASM199255v1	Burkholderia cenocepacia		VC14584					NCBI Prokaryotic Genome Annotation Pipeline (PGAP)	7566412	Contig	2017-02-10	MUTT01
467	GCF_001992655.1	ASM199265v1	Burkholderia cenocepacia		VC8672					NCBI Prokaryotic Genome Annotation Pipeline (PGAP)	7512972	Contig	2017-02-10	MUUB01
480	GCF_001992505.1	ASM199250v1	Burkholderia cenocepacia		VC13602					NCBI Prokaryotic Genome Annotation Pipeline (PGAP)	7794195	Contig	2017-02-10	MUTQ01
485	GCF_001993535.1	ASM199353v1	Burkholderia cenocepacia		VC14801					NCBI Prokaryotic Genome Annotation Pipeline (PGAP)	7703515	Contig	2017-02-10	MUTU01
499	GCF_001994735.1	ASM199473v1	Burkholderia cenocepacia		VC12820					NCBI Prokaryotic Genome Annotation Pipeline (PGAP)	7805294	Contig	2017-02-10	MUTO01
503	GCF_001993615.1	ASM199361v1	Burkholderia cenocepacia		VC13476					NCBI Prokaryotic Genome Annotation Pipeline (PGAP)	7480173	Contig	2017-02-10	MUUF01
506	GCF_001992735.1	ASM199273v1	Burkholderia cenocepacia		VC14488					NCBI Prokaryotic Genome Annotation Pipeline (PGAP)	7554289	Contig	2017-02-10	MUUG01
514	GCF_001993595.1	ASM199359v1	Burkholderia cenocepacia		VC8156					NCBI Prokaryotic Genome Annotation Pipeline (PGAP)	7710583	Contig	2017-02-10	MUUA01
518	GCF_001993235.1	ASM199323v1	Burkholderia cenocepacia		VC7379					NCBI Prokaryotic Genome Annotation Pipeline (PGAP)	8337517	Contig	2017-02-10	MUSH01
519	GCF_001992445.1	ASM199244v1	Burkholderia cenocepacia		VC12821					NCBI Prokaryotic Genome Annotation Pipeline (PGAP)	7700828	Contig	2017-02-10	MUTN01
520	GCF_001993455.1	ASM199345v1	Burkholderia cenocepacia		VC9855					NCBI Prokaryotic Genome Annotation Pipeline (PGAP)	8390538	Contig	2017-02-10	MUTD01
521	GCF_001992615.1	ASM199261v1	Burkholderia cenocepacia		VC7849					NCBI Prokaryotic Genome Annotation Pipeline (PGAP)	7662376	Contig	2017-02-10	MUTY01
524	GCF_001993495.1	ASM199349v1	Burkholderia cenocepacia		VC14762					NCBI Prokaryotic Genome Annotation Pipeline (PGAP)	8656967	Contig	2017-02-10	MUTJ01
536	GCF_001991155.1	ASM199115v1	Burkholderia cenocepacia		VC6579					NCBI Prokaryotic Genome Annotation Pipeline (PGAP)	7657685	Contig	2017-02-10	MUQB01
541	GCF_001992335.1	ASM199233v1	Burkholderia cenocepacia		VC10394					NCBI Prokaryotic Genome Annotation Pipeline (PGAP)	8441567	Contig	2017-02-10	MUTE01
543	GCF_001993475.1	ASM199347v1	Burkholderia cenocepacia		VC13112					NCBI Prokaryotic Genome Annotation Pipeline (PGAP)	8486923	Contig	2017-02-10	MUTH01
544	GCF_001994695.1	ASM199469v1	Burkholderia cenocepacia		VC13395					NCBI Prokaryotic Genome Annotation Pipeline (PGAP)	8288776	Contig	2017-02-10	MUSN01
549	GCF_001994835.1	ASM199483v1	Burkholderia cenocepacia		VC6917					NCBI Prokaryotic Genome Annotation Pipeline (PGAP)	8422414	Contig	2017-02-10	MUSF01
551	GCF_001992155.1	ASM199215v1	Burkholderia cenocepacia		VC7884					NCBI Prokaryotic Genome Annotation Pipeline (PGAP)	7962941	Contig	2017-02-10	MUSI01
554	GCF_001992345.1	ASM199234v1	Burkholderia cenocepacia		VC11261					NCBI Prokaryotic Genome Annotation Pipeline (PGAP)	8700828	Contig	2017-02-10	MUTF01
555	GCF_001993275.1	ASM199327v1	Burkholderia cenocepacia		VC9970					NCBI Prokaryotic Genome Annotation Pipeline (PGAP)	8653247	Contig	2017-02-10	MUSK01
558	GCF_001994535.1	ASM199453v1	Burkholderia cenocepacia		VC5279					NCBI Prokaryotic Genome Annotation Pipeline (PGAP)	7753817	Contig	2017-02-10	MUPY01
560	GCF_001993555.1	ASM199355v1	Burkholderia cenocepacia		VC15495					NCBI Prokaryotic Genome Annotation Pipeline (PGAP)	7215174	Contig	2017-02-10	MUTX01
561	GCF_001993635.1	ASM199363v1	Burkholderia cenocepacia		VC14165					NCBI Prokaryotic Genome Annotation Pipeline (PGAP)	8561479	Contig	2017-02-10	MUSO01
562	GCF_001993295.1	ASM199329v1	Burkholderia cenocepacia		VC14636					NCBI Prokaryotic Genome Annotation Pipeline (PGAP)	8884838	Contig	2017-02-10	MUSP01
563	GCF_001991475.1	ASM199147v1	Burkholderia cenocepacia		VC8379					NCBI Prokaryotic Genome Annotation Pipeline (PGAP)	8052732	Contig	2017-02-10	MUQI01
564	GCF_001991195.1	ASM199119v1	Burkholderia cenocepacia		VC7485					NCBI Prokaryotic Genome Annotation Pipeline (PGAP)	7990656	Contig	2017-02-10	MUQE01
565	GCF_001992825.1	ASM199282v1	Burkholderia cenocepacia		VC10567					NCBI Prokaryotic Genome Annotation Pipeline (PGAP)	7872484	Contig	2017-02-10	MUUN01
566	GCF_001993355.1	ASM199335v1	Burkholderia cenocepacia		VC6072					NCBI Prokaryotic Genome Annotation Pipeline (PGAP)	8087284	Contig	2017-02-10	MUSS01
567	GCF_001993215.1	ASM199321v1	Burkholderia cenocepacia		VC6916					NCBI Prokaryotic Genome Annotation Pipeline (PGAP)	8195641	Contig	2017-02-10	MUSE01
568	GCF_001991295.1	ASM199129v1	Burkholderia cenocepacia		VC5018					NCBI Prokaryotic Genome Annotation Pipeline (PGAP)	7994687	Contig	2017-02-10	MUPW01
571	GCF_001992275.1	ASM199227v1	Burkholderia cenocepacia		VC10925					NCBI Prokaryotic Genome Annotation Pipeline (PGAP)	6863633	Contig	2017-02-10	MUSZ01
572	GCF_001992785.1	ASM199278v1	Burkholderia cenocepacia		VC8402					NCBI Prokaryotic Genome Annotation Pipeline (PGAP)	7789967	Contig	2017-02-10	MUUL01
573	GCF_001992385.1	ASM199238v1	Burkholderia cenocepacia		VC15305					NCBI Prokaryotic Genome Annotation Pipeline (PGAP)	8407531	Contig	2017-02-10	MUTK01
574	GCF_001992565.1	ASM199256v1	Burkholderia cenocepacia		VC7559					NCBI Prokaryotic Genome Annotation Pipeline (PGAP)	7774056	Contig	2017-02-10	MUSU01
576	GCF_001991175.1	ASM199117v1	Burkholderia cenocepacia		VC6905					NCBI Prokaryotic Genome Annotation Pipeline (PGAP)	7902456	Contig	2017-02-10	MUQC01
578	GCF_001994775.1	ASM199477v1	Burkholderia cenocepacia		VC6133					NCBI Prokaryotic Genome Annotation Pipeline (PGAP)	8127894	Contig	2017-02-10	MUPZ01
581	GCF_001991595.1	ASM199159v1	Burkholderia cenocepacia		VC7488					NCBI Prokaryotic Genome Annotation Pipeline (PGAP)	8216360	Contig	2017-02-10	MUQF01
582	GCF_001992375.1	ASM199237v1	Burkholderia cenocepacia		VC11903					NCBI Prokaryotic Genome Annotation Pipeline (PGAP)	8329204	Contig	2017-02-10	MUTG01
585	GCF_001992595.1	ASM199259v1	Burkholderia cenocepacia		VC15266					NCBI Prokaryotic Genome Annotation Pipeline (PGAP)	6847097	Contig	2017-02-10	MUTW01
586	GCF_001994555.1	ASM199455v1	Burkholderia cenocepacia		VC2449					NCBI Prokaryotic Genome Annotation Pipeline (PGAP)	7918141	Contig	2017-02-10	MUPU01
587	GCF_001992755.1	ASM199275v1	Burkholderia cenocepacia		VC15200					NCBI Prokaryotic Genome Annotation Pipeline (PGAP)	7893567	Contig	2017-02-10	MUUH01
588	GCF_001994815.1	ASM199481v1	Burkholderia cenocepacia		VC2448					NCBI Prokaryotic Genome Annotation Pipeline (PGAP)	7713385	Contig	2017-02-10	MUPT01
589	GCF_001991135.1	ASM199113v1	Burkholderia cenocepacia		VC6581					NCBI Prokaryotic Genome Annotation Pipeline (PGAP)	8130961	Contig	2017-02-10	MUQA01
590	GCF_001992815.1	ASM199281v1	Burkholderia cenocepacia		VC9842					NCBI Prokaryotic Genome Annotation Pipeline (PGAP)	7693293	Contig	2017-02-10	MUUM01
591	GCF_001994595.1	ASM199459v1	Burkholderia cenocepacia		VC9040					NCBI Prokaryotic Genome Annotation Pipeline (PGAP)	7880132	Contig	2017-02-10	MUQK01
592	GCF_001991565.1	ASM199156v1	Burkholderia cenocepacia		VC6906					NCBI Prokaryotic Genome Annotation Pipeline (PGAP)	7715556	Contig	2017-02-10	MUQD01
593	GCF_001993415.1	ASM199341v1	Burkholderia cenocepacia		VC10926					NCBI Prokaryotic Genome Annotation Pipeline (PGAP)	7796274	Contig	2017-02-10	MUTA01
594	GCF_001991215.1	ASM199121v1	Burkholderia cenocepacia		VC7489					NCBI Prokaryotic Genome Annotation Pipeline (PGAP)	7877457	Contig	2017-02-10	MUQG01
595	GCF_001992135.1	ASM199213v1	Burkholderia cenocepacia		VC7378					NCBI Prokaryotic Genome Annotation Pipeline (PGAP)	8460955	Contig	2017-02-10	MUSG01
597	GCF_001994545.1	ASM199454v1	Burkholderia cenocepacia		VC2386					NCBI Prokaryotic Genome Annotation Pipeline (PGAP)	8303407	Contig	2017-02-10	MUPS01
598	GCF_001993375.1	ASM199337v1	Burkholderia cenocepacia		VC7949					NCBI Prokaryotic Genome Annotation Pipeline (PGAP)	8017998	Contig	2017-02-10	MUSV01
599	GCF_001993975.1	ASM199397v1	Burkholderia cenocepacia		VC6356					NCBI Prokaryotic Genome Annotation Pipeline (PGAP)	8005290	Contig	2017-02-10	MUVU01
600	GCF_001992535.1	ASM199253v1	Burkholderia cenocepacia		VC14802					NCBI Prokaryotic Genome Annotation Pipeline (PGAP)	7115507	Contig	2017-02-10	MUTV01
601	GCF_001992395.1	ASM199239v1	Burkholderia cenocepacia		VC14761					NCBI Prokaryotic Genome Annotation Pipeline (PGAP)	8423882	Contig	2017-02-10	MUTI01
602	GCF_001991235.1	ASM199123v1	Burkholderia cenocepacia		VC9041					NCBI Prokaryotic Genome Annotation Pipeline (PGAP)	8243402	Contig	2017-02-10	MUQJ01
604	GCF_001993395.1	ASM199339v1	Burkholderia cenocepacia		VC10526					NCBI Prokaryotic Genome Annotation Pipeline (PGAP)	8263064	Contig	2017-02-10	MUSY01
606	GCF_001994075.1	ASM199407v1	Burkholderia cenocepacia		VC7932					NCBI Prokaryotic Genome Annotation Pipeline (PGAP)	7867819	Contig	2017-02-10	MUWA01
607	GCF_001991255.1	ASM199125v1	Burkholderia cenocepacia		VC3929					NCBI Prokaryotic Genome Annotation Pipeline (PGAP)	8278781	Contig	2017-02-10	MUQL01
608	GCF_001993565.1	ASM199356v1	Burkholderia cenocepacia		VC11482					NCBI Prokaryotic Genome Annotation Pipeline (PGAP)	8188036	Contig	2017-02-10	MUSL01
609	GCF_001991275.1	ASM199127v1	Burkholderia cenocepacia		VC5280					NCBI Prokaryotic Genome Annotation Pipeline (PGAP)	7799151	Contig	2017-02-10	MUPX01
610	GCF_001994265.1	ASM199426v1	Burkholderia cenocepacia		VC7526					NCBI Prokaryotic Genome Annotation Pipeline (PGAP)	8643060	Contig	2017-02-10	MUWJ01
611	GCF_001992035.1	ASM199203v1	Burkholderia cenocepacia		VC9670					NCBI Prokaryotic Genome Annotation Pipeline (PGAP)	8029561	Contig	2017-02-10	MURG01
612	GCF_001991455.1	ASM199145v1	Burkholderia cenocepacia		VC7945					NCBI Prokaryotic Genome Annotation Pipeline (PGAP)	8088357	Contig	2017-02-10	MUQH01
614	GCF_001991745.1	ASM199174v1	Burkholderia cenocepacia		VC8947					NCBI Prokaryotic Genome Annotation Pipeline (PGAP)	8560208	Contig	2017-02-10	MURF01
615	GCF_001994715.1	ASM199471v1	Burkholderia cenocepacia		VC12746					NCBI Prokaryotic Genome Annotation Pipeline (PGAP)	7791409	Contig	2017-02-10	MUTM01
616	GCF_001992695.1	ASM199269v1	Burkholderia cenocepacia		VC9958					NCBI Prokaryotic Genome Annotation Pipeline (PGAP)	7372675	Contig	2017-02-10	MUUD01
617	GCF_001994215.1	ASM199421v1	Burkholderia cenocepacia		VC6900					NCBI Prokaryotic Genome Annotation Pipeline (PGAP)	8338121	Contig	2017-02-10	MUWI01
619	GCF_001994025.1	ASM199402v1	Burkholderia cenocepacia		VC7741					NCBI Prokaryotic Genome Annotation Pipeline (PGAP)	7925324	Contig	2017-02-10	MUVY01
620	GCF_001993155.1	ASM199315v1	Burkholderia cenocepacia		VC7232					NCBI Prokaryotic Genome Annotation Pipeline (PGAP)	7659079	Contig	2017-02-10	MURU01
621	GCF_001992075.1	ASM199207v1	Burkholderia cenocepacia		VC7986					NCBI Prokaryotic Genome Annotation Pipeline (PGAP)	7699746	Contig	2017-02-10	MUSD01
622	GCF_001991115.1	ASM199111v1	Burkholderia cenocepacia		VC2387					NCBI Prokaryotic Genome Annotation Pipeline (PGAP)	8305156	Contig	2017-02-10	MUPR01
623	GCF_001993115.1	ASM199311v1	Burkholderia cenocepacia		VC13755					NCBI Prokaryotic Genome Annotation Pipeline (PGAP)	8164683	Contig	2017-02-10	MUVP01
626	GCF_001992625.1	ASM199262v1	Burkholderia cenocepacia		VC7881					NCBI Prokaryotic Genome Annotation Pipeline (PGAP)	7131642	Contig	2017-02-10	MUTZ01
628	GCF_001991435.1	ASM199143v1	Burkholderia cenocepacia		VC4462					NCBI Prokaryotic Genome Annotation Pipeline (PGAP)	7820324	Contig	2017-02-10	MUPV01
629	GCF_001991795.1	ASM199179v1	Burkholderia cenocepacia		VC11575					NCBI Prokaryotic Genome Annotation Pipeline (PGAP)	8071791	Contig	2017-02-10	MURJ01
630	GCF_001993435.1	ASM199343v1	Burkholderia cenocepacia		VC7292					NCBI Prokaryotic Genome Annotation Pipeline (PGAP)	8695087	Contig	2017-02-10	MUTB01
631	GCF_001994135.1	ASM199413v1	Burkholderia cenocepacia		VC5305					NCBI Prokaryotic Genome Annotation Pipeline (PGAP)	8290734	Contig	2017-02-10	MUWD01
632	GCF_001994255.1	ASM199425v1	Burkholderia cenocepacia		VC7777					NCBI Prokaryotic Genome Annotation Pipeline (PGAP)	8131986	Contig	2017-02-10	MUWK01
634	GCF_001992255.1	ASM199225v1	Burkholderia cenocepacia		VC8381					NCBI Prokaryotic Genome Annotation Pipeline (PGAP)	7787960	Contig	2017-02-10	MUSW01
635	GCF_001991555.1	ASM199155v1	Burkholderia cenocepacia		VC7603					NCBI Prokaryotic Genome Annotation Pipeline (PGAP)	8204823	Contig	2017-02-10	MUQQ01
636	GCF_001992675.1	ASM199267v1	Burkholderia cenocepacia		VC9160					NCBI Prokaryotic Genome Annotation Pipeline (PGAP)	7697661	Contig	2017-02-10	MUUC01
637	GCF_001992115.1	ASM199211v1	Burkholderia cenocepacia		VC7985					NCBI Prokaryotic Genome Annotation Pipeline (PGAP)	8053610	Contig	2017-02-10	MUSC01
638	GCF_001992315.1	ASM199231v1	Burkholderia cenocepacia		VC7530					NCBI Prokaryotic Genome Annotation Pipeline (PGAP)	8829037	Contig	2017-02-10	MUTC01
639	GCF_001994315.1	ASM199431v1	Burkholderia cenocepacia		VC7965					NCBI Prokaryotic Genome Annotation Pipeline (PGAP)	8506702	Contig	2017-02-10	MUWM01
640	GCF_001994085.1	ASM199408v1	Burkholderia cenocepacia		VC4895					NCBI Prokaryotic Genome Annotation Pipeline (PGAP)	8337406	Contig	2017-02-10	MUWC01
641	GCF_001994285.1	ASM199428v1	Burkholderia cenocepacia		VC7964					NCBI Prokaryotic Genome Annotation Pipeline (PGAP)	8424935	Contig	2017-02-10	MUWL01
642	GCF_001994435.1	ASM199443v1	Burkholderia cenocepacia		VC7933					NCBI Prokaryotic Genome Annotation Pipeline (PGAP)	7934000	Contig	2017-02-10	MUVZ01
643	GCF_001993875.1	ASM199387v1	Burkholderia cenocepacia		VC13195					NCBI Prokaryotic Genome Annotation Pipeline (PGAP)	8263206	Contig	2017-02-10	MUVN01
644	GCF_001993905.1	ASM199390v1	Burkholderia cenocepacia		VC14715					NCBI Prokaryotic Genome Annotation Pipeline (PGAP)	8257797	Contig	2017-02-10	MUVR01
645	GCF_001992045.1	ASM199204v1	Burkholderia cenocepacia		VC7780					NCBI Prokaryotic Genome Annotation Pipeline (PGAP)	7737583	Contig	2017-02-10	MUSB01
646	GCF_001993315.1	ASM199331v1	Burkholderia cenocepacia		VC13356					NCBI Prokaryotic Genome Annotation Pipeline (PGAP)	8452456	Contig	2017-02-10	MUVO01
647	GCF_001991915.1	ASM199191v1	Burkholderia cenocepacia		VC7233					NCBI Prokaryotic Genome Annotation Pipeline (PGAP)	8071123	Contig	2017-02-10	MURT01
648	GCF_001991955.1	ASM199195v1	Burkholderia cenocepacia		VC6533					NCBI Prokaryotic Genome Annotation Pipeline (PGAP)	8194156	Contig	2017-02-10	MURS01
649	GCF_001994335.1	ASM199433v1	Burkholderia cenocepacia		VC8069					NCBI Prokaryotic Genome Annotation Pipeline (PGAP)	8277726	Contig	2017-02-10	MUWN01
651	GCF_001991655.1	ASM199165v1	Burkholderia cenocepacia		VC10878					NCBI Prokaryotic Genome Annotation Pipeline (PGAP)	8058876	Contig	2017-02-10	MURI01
652	GCF_001991815.1	ASM199181v1	Burkholderia cenocepacia		VC10287					NCBI Prokaryotic Genome Annotation Pipeline (PGAP)	8082095	Contig	2017-02-10	MURH01
653	GCF_001993255.1	ASM199325v1	Burkholderia cenocepacia		VC8222					NCBI Prokaryotic Genome Annotation Pipeline (PGAP)	8030939	Contig	2017-02-10	MUSJ01
655	GCF_001991325.1	ASM199132v1	Burkholderia cenocepacia		VC9612					NCBI Prokaryotic Genome Annotation Pipeline (PGAP)	8208437	Contig	2017-02-10	MUQT01
656	GCF_001992195.1	ASM199219v1	Burkholderia cenocepacia		VC12229					NCBI Prokaryotic Genome Annotation Pipeline (PGAP)	8454337	Contig	2017-02-10	MUSM01
657	GCF_001993035.1	ASM199303v1	Burkholderia cenocepacia		VC7925					NCBI Prokaryotic Genome Annotation Pipeline (PGAP)	8103112	Contig	2017-02-10	MUVG01
658	GCF_001991715.1	ASM199171v1	Burkholderia cenocepacia		VC8945					NCBI Prokaryotic Genome Annotation Pipeline (PGAP)	8105466	Contig	2017-02-10	MURD01
659	GCF_001993685.1	ASM199368v1	Burkholderia cenocepacia		VC11747					NCBI Prokaryotic Genome Annotation Pipeline (PGAP)	7866434	Contig	2017-02-10	MUUP01
660	GCF_001991625.1	ASM199162v1	Burkholderia cenocepacia		VC14507					NCBI Prokaryotic Genome Annotation Pipeline (PGAP)	7992491	Contig	2017-02-10	MUQW01
661	GCF_001994665.1	ASM199466v1	Burkholderia cenocepacia		VC7348					NCBI Prokaryotic Genome Annotation Pipeline (PGAP)	7793116	Contig	2017-02-10	MURV01
662	GCF_001993135.1	ASM199313v1	Burkholderia cenocepacia		VC5748					NCBI Prokaryotic Genome Annotation Pipeline (PGAP)	7777422	Contig	2017-02-10	MURR01
665	GCF_001992225.1	ASM199222v1	Burkholderia cenocepacia		VC6666					NCBI Prokaryotic Genome Annotation Pipeline (PGAP)	7871750	Contig	2017-02-10	MUST01
666	GCF_001994115.1	ASM199411v1	Burkholderia cenocepacia		VC4386					NCBI Prokaryotic Genome Annotation Pipeline (PGAP)	8553292	Contig	2017-02-10	MUWB01
667	GCF_001994195.1	ASM199419v1	Burkholderia cenocepacia		VC6901					NCBI Prokaryotic Genome Annotation Pipeline (PGAP)	8360474	Contig	2017-02-10	MUWH01
668	GCF_001993075.1	ASM199307v1	Burkholderia cenocepacia		VC11138					NCBI Prokaryotic Genome Annotation Pipeline (PGAP)	7701653	Contig	2017-02-10	MUUO01
669	GCF_001991885.1	ASM199188v1	Burkholderia cenocepacia		VC4927					NCBI Prokaryotic Genome Annotation Pipeline (PGAP)	8105165	Contig	2017-02-10	MURQ01
670	GCF_001994165.1	ASM199416v1	Burkholderia cenocepacia		VC5618					NCBI Prokaryotic Genome Annotation Pipeline (PGAP)	7815328	Contig	2017-02-10	MUWF01
671	GCF_001992285.1	ASM199228v1	Burkholderia cenocepacia		VC9478					NCBI Prokaryotic Genome Annotation Pipeline (PGAP)	7451446	Contig	2017-02-10	MUSX01
673	GCF_001992095.1	ASM199209v1	Burkholderia cenocepacia		VC7779					NCBI Prokaryotic Genome Annotation Pipeline (PGAP)	7733489	Contig	2017-02-10	MUSA01
674	GCF_001994655.1	ASM199465v1	Burkholderia cenocepacia		VC12599					NCBI Prokaryotic Genome Annotation Pipeline (PGAP)	7834028	Contig	2017-02-10	MURK01
675	GCF_001994345.1	ASM199434v1	Burkholderia cenocepacia		VC8068					NCBI Prokaryotic Genome Annotation Pipeline (PGAP)	8384383	Contig	2017-02-10	MUWO01
676	GCF_001991315.1	ASM199131v1	Burkholderia cenocepacia		VC8556					NCBI Prokaryotic Genome Annotation Pipeline (PGAP)	8100261	Contig	2017-02-10	MUQS01
677	GCF_001991695.1	ASM199169v1	Burkholderia cenocepacia		VC5732					NCBI Prokaryotic Genome Annotation Pipeline (PGAP)	8223766	Contig	2017-02-10	MUQM01
678	GCF_001993765.1	ASM199376v1	Burkholderia cenocepacia		VC7879					NCBI Prokaryotic Genome Annotation Pipeline (PGAP)	8029701	Contig	2017-02-10	MUUY01
679	GCF_001991535.1	ASM199153v1	Burkholderia cenocepacia		VC6903					NCBI Prokaryotic Genome Annotation Pipeline (PGAP)	8338131	Contig	2017-02-10	MUQP01
680	GCF_001991355.1	ASM199135v1	Burkholderia cenocepacia		VC10178					NCBI Prokaryotic Genome Annotation Pipeline (PGAP)	8302754	Contig	2017-02-10	MUQU01
681	GCF_001994505.1	ASM199450v1	Burkholderia cenocepacia		VC10414					NCBI Prokaryotic Genome Annotation Pipeline (PGAP)	8180024	Contig	2017-02-10	MUWV01
682	GCF_001994755.1	ASM199475v1	Burkholderia cenocepacia		VC8412					NCBI Prokaryotic Genome Annotation Pipeline (PGAP)	7962570	Contig	2017-02-10	MUVH01
683	GCF_001992855.1	ASM199285v1	Burkholderia cenocepacia		VC13178					NCBI Prokaryotic Genome Annotation Pipeline (PGAP)	7908813	Contig	2017-02-10	MUUR01
684	GCF_001993945.1	ASM199394v1	Burkholderia cenocepacia		VC15442					NCBI Prokaryotic Genome Annotation Pipeline (PGAP)	8413531	Contig	2017-02-10	MUVT01
685	GCF_001994035.1	ASM199403v1	Burkholderia cenocepacia		VC6590					NCBI Prokaryotic Genome Annotation Pipeline (PGAP)	7940697	Contig	2017-02-10	MUVW01
686	GCF_001991975.1	ASM199197v1	Burkholderia cenocepacia		VC7692					NCBI Prokaryotic Genome Annotation Pipeline (PGAP)	7671189	Contig	2017-02-10	MURY01
687	GCF_001994145.1	ASM199414v1	Burkholderia cenocepacia		VC5617					NCBI Prokaryotic Genome Annotation Pipeline (PGAP)	7548615	Contig	2017-02-10	MUWE01
688	GCF_001993675.1	ASM199367v1	Burkholderia cenocepacia		VC6823					NCBI Prokaryotic Genome Annotation Pipeline (PGAP)	7705294	Contig	2017-02-10	MUUJ01
690	GCF_001991995.1	ASM199199v1	Burkholderia cenocepacia		VC7579					NCBI Prokaryotic Genome Annotation Pipeline (PGAP)	7946936	Contig	2017-02-10	MURW01
691	GCF_001992165.1	ASM199216v1	Burkholderia cenocepacia		VC7690					NCBI Prokaryotic Genome Annotation Pipeline (PGAP)	7926542	Contig	2017-02-10	MUWY01
692	GCF_001993855.1	ASM199385v1	Burkholderia cenocepacia		VC5506					NCBI Prokaryotic Genome Annotation Pipeline (PGAP)	7491766	Contig	2017-02-10	MUVM01
693	GCF_001994395.1	ASM199439v1	Burkholderia cenocepacia		VC8865					NCBI Prokaryotic Genome Annotation Pipeline (PGAP)	8199889	Contig	2017-02-10	MUWQ01
694	GCF_001993185.1	ASM199318v1	Burkholderia cenocepacia		VC7691					NCBI Prokaryotic Genome Annotation Pipeline (PGAP)	7895433	Contig	2017-02-10	MUWX01
696	GCF_001993005.1	ASM199300v1	Burkholderia cenocepacia		VC7393					NCBI Prokaryotic Genome Annotation Pipeline (PGAP)	8074958	Contig	2017-02-10	MUVF01
697	GCF_001992955.1	ASM199295v1	Burkholderia cenocepacia		VC4640					NCBI Prokaryotic Genome Annotation Pipeline (PGAP)	8259413	Contig	2017-02-10	MUVB01
698	GCF_001991385.1	ASM199138v1	Burkholderia cenocepacia		VC14748					NCBI Prokaryotic Genome Annotation Pipeline (PGAP)	8029287	Contig	2017-02-10	MUQX01
699	GCF_001991665.1	ASM199166v1	Burkholderia cenocepacia		VC14013					NCBI Prokaryotic Genome Annotation Pipeline (PGAP)	8034083	Contig	2017-02-10	MURM01
700	GCF_001994495.1	ASM199449v1	Burkholderia cenocepacia		VC10023					NCBI Prokaryotic Genome Annotation Pipeline (PGAP)	8252173	Contig	2017-02-10	MUWU01
702	GCF_001993925.1	ASM199392v1	Burkholderia cenocepacia		VC15185					NCBI Prokaryotic Genome Annotation Pipeline (PGAP)	8240604	Contig	2017-02-10	MUVS01
703	GCF_001992915.1	ASM199291v1	Burkholderia cenocepacia		VC7723					NCBI Prokaryotic Genome Annotation Pipeline (PGAP)	8054246	Contig	2017-02-10	MUUW01
704	GCF_001991875.1	ASM199187v1	Burkholderia cenocepacia		VC15235					NCBI Prokaryotic Genome Annotation Pipeline (PGAP)	8255096	Contig	2017-02-10	MURO01
705	GCF_001993095.1	ASM199309v1	Burkholderia cenocepacia		VC5402					NCBI Prokaryotic Genome Annotation Pipeline (PGAP)	7560021	Contig	2017-02-10	MUVL01
706	GCF_001993175.1	ASM199317v1	Burkholderia cenocepacia		VC7580					NCBI Prokaryotic Genome Annotation Pipeline (PGAP)	7603762	Contig	2017-02-10	MURX01
707	GCF_001993335.1	ASM199333v1	Burkholderia cenocepacia		VC15221					NCBI Prokaryotic Genome Annotation Pipeline (PGAP)	8232887	Contig	2017-02-10	MUSR01
708	GCF_001994795.1	ASM199479v1	Burkholderia cenocepacia		VC9872					NCBI Prokaryotic Genome Annotation Pipeline (PGAP)	8033594	Contig	2017-02-10	MUWS01
709	GCF_001991415.1	ASM199141v1	Burkholderia cenocepacia		VC3868					NCBI Prokaryotic Genome Annotation Pipeline (PGAP)	8009954	Contig	2017-02-10	MURA01
710	GCF_001993825.1	ASM199382v1	Burkholderia cenocepacia		VC4477					NCBI Prokaryotic Genome Annotation Pipeline (PGAP)	7678331	Contig	2017-02-10	MUVJ01
711	GCF_001994475.1	ASM199447v1	Burkholderia cenocepacia		VC10425					NCBI Prokaryotic Genome Annotation Pipeline (PGAP)	8038362	Contig	2017-02-10	MUWW01
712	GCF_001991495.1	ASM199149v1	Burkholderia cenocepacia		VC8057					NCBI Prokaryotic Genome Annotation Pipeline (PGAP)	8064502	Contig	2017-02-10	MUQR01
713	GCF_001991515.1	ASM199151v1	Burkholderia cenocepacia		VC6904					NCBI Prokaryotic Genome Annotation Pipeline (PGAP)	8166982	Contig	2017-02-10	MUQO01
714	GCF_001992205.1	ASM199220v1	Burkholderia cenocepacia		VC14637					NCBI Prokaryotic Genome Annotation Pipeline (PGAP)	8163215	Contig	2017-02-10	MUSQ01
716	GCF_001994855.1	ASM199485v1	Burkholderia cenocepacia		VC5300					NCBI Prokaryotic Genome Annotation Pipeline (PGAP)	8224509	Contig	2017-02-10	MURC01
717	GCF_001991755.1	ASM199175v1	Burkholderia cenocepacia		VC15049					NCBI Prokaryotic Genome Annotation Pipeline (PGAP)	7841926	Contig	2017-02-10	MUQZ01
718	GCF_001991375.1	ASM199137v1	Burkholderia cenocepacia		VC14815					NCBI Prokaryotic Genome Annotation Pipeline (PGAP)	8014637	Contig	2017-02-10	MUQY01
719	GCF_001993755.1	ASM199375v1	Burkholderia cenocepacia		VC8319					NCBI Prokaryotic Genome Annotation Pipeline (PGAP)	8023476	Contig	2017-02-10	MUUZ01
720	GCF_001992995.1	ASM199299v1	Burkholderia cenocepacia		VC5719					NCBI Prokaryotic Genome Annotation Pipeline (PGAP)	8061220	Contig	2017-02-10	MUVD01
721	GCF_001993895.1	ASM199389v1	Burkholderia cenocepacia		VC14309					NCBI Prokaryotic Genome Annotation Pipeline (PGAP)	8159507	Contig	2017-02-10	MUVQ01
722	GCF_001991935.1	ASM199193v1	Burkholderia cenocepacia		VC15566					NCBI Prokaryotic Genome Annotation Pipeline (PGAP)	8056677	Contig	2017-02-10	MURP01
723	GCF_001993985.1	ASM199398v1	Burkholderia cenocepacia		VC6357					NCBI Prokaryotic Genome Annotation Pipeline (PGAP)	7812456	Contig	2017-02-10	MUVV01
724	GCF_001992895.1	ASM199289v1	Burkholderia cenocepacia		VC7718					NCBI Prokaryotic Genome Annotation Pipeline (PGAP)	8191020	Contig	2017-02-10	MUUU01
725	GCF_001994895.1	ASM199489v1	Burkholderia cenocepacia		VC4896					NCBI Prokaryotic Genome Annotation Pipeline (PGAP)	7592111	Contig	2017-02-10	MUVK01
726	GCF_001992765.1	ASM199276v1	Burkholderia cenocepacia		VC7576					NCBI Prokaryotic Genome Annotation Pipeline (PGAP)	7812308	Contig	2017-02-10	MUUK01
727	GCF_001992005.1	ASM199200v1	Burkholderia cenocepacia		VC7689					NCBI Prokaryotic Genome Annotation Pipeline (PGAP)	7736154	Contig	2017-02-10	MURZ01
728	GCF_001992925.1	ASM199292v1	Burkholderia cenocepacia		VC7880					NCBI Prokaryotic Genome Annotation Pipeline (PGAP)	8115266	Contig	2017-02-10	MUUX01
731	GCF_001992965.1	ASM199296v1	Burkholderia cenocepacia		VC5080					NCBI Prokaryotic Genome Annotation Pipeline (PGAP)	8031270	Contig	2017-02-10	MUVC01
732	GCF_001994375.1	ASM199437v1	Burkholderia cenocepacia		VC8542					NCBI Prokaryotic Genome Annotation Pipeline (PGAP)	8275861	Contig	2017-02-10	MUWP01
734	GCF_001994205.1	ASM199420v1	Burkholderia cenocepacia		VC6047					NCBI Prokaryotic Genome Annotation Pipeline (PGAP)	8342692	Contig	2017-02-10	MUWG01
735	GCF_001994445.1	ASM199444v1	Burkholderia cenocepacia		VC10022					NCBI Prokaryotic Genome Annotation Pipeline (PGAP)	8372228	Contig	2017-02-10	MUWT01
736	GCF_001991845.1	ASM199184v1	Burkholderia cenocepacia		VC14543					NCBI Prokaryotic Genome Annotation Pipeline (PGAP)	7973902	Contig	2017-02-10	MURN01
738	GCF_001994405.1	ASM199440v1	Burkholderia cenocepacia		VC9272					NCBI Prokaryotic Genome Annotation Pipeline (PGAP)	8287915	Contig	2017-02-10	MUWR01
739	GCF_001991615.1	ASM199161v1	Burkholderia cenocepacia		VC13300					NCBI Prokaryotic Genome Annotation Pipeline (PGAP)	8416375	Contig	2017-02-10	MUQV01
741	GCF_001991835.1	ASM199183v1	Burkholderia cenocepacia		VC13450					NCBI Prokaryotic Genome Annotation Pipeline (PGAP)	7839402	Contig	2017-02-10	MURL01
742	GCF_001993055.1	ASM199305v1	Burkholderia cenocepacia		VC13124					NCBI Prokaryotic Genome Annotation Pipeline (PGAP)	7642041	Contig	2017-02-10	MUUQ01
743	GCF_001991735.1	ASM199173v1	Burkholderia cenocepacia		VC8946					NCBI Prokaryotic Genome Annotation Pipeline (PGAP)	8134250	Contig	2017-02-10	MURE01
745	GCF_001993805.1	ASM199380v1	Burkholderia cenocepacia		VC6660					NCBI Prokaryotic Genome Annotation Pipeline (PGAP)	8139574	Contig	2017-02-10	MUVE01
746	GCF_001994605.1	ASM199460v1	Burkholderia cenocepacia		VC5731					NCBI Prokaryotic Genome Annotation Pipeline (PGAP)	8159292	Contig	2017-02-10	MUQN01
747	GCF_001993715.1	ASM199371v1	Burkholderia cenocepacia		VC14358					NCBI Prokaryotic Genome Annotation Pipeline (PGAP)	7709706	Contig	2017-02-10	MUUS01
751	GCF_001992875.1	ASM199287v1	Burkholderia cenocepacia		VC7722					NCBI Prokaryotic Genome Annotation Pipeline (PGAP)	8148167	Contig	2017-02-10	MUUV01
752	GCF_001993645.1	ASM199364v1	Burkholderia cenocepacia		VC6456					NCBI Prokaryotic Genome Annotation Pipeline (PGAP)	7738144	Contig	2017-02-10	MUUI01
753	GCF_001994615.1	ASM199461v1	Burkholderia cenocepacia		VC4480					NCBI Prokaryotic Genome Annotation Pipeline (PGAP)	8211565	Contig	2017-02-10	MURB01
754	GCF_001994915.1	ASM199491v1	Burkholderia cenocepacia		VC6589					NCBI Prokaryotic Genome Annotation Pipeline (PGAP)	7988491	Contig	2017-02-10	MUVX01
757	GCF_001993795.1	ASM199379v1	Burkholderia cenocepacia		VC9444					NCBI Prokaryotic Genome Annotation Pipeline (PGAP)	8021230	Contig	2017-02-10	MUVA01
764	GCF_001993725.1	ASM199372v1	Burkholderia cenocepacia		VC6972					NCBI Prokaryotic Genome Annotation Pipeline (PGAP)	8058312	Contig	2017-02-10	MUUT01
2376	GCA_001992705.1	ASM199270v1	Burkholderia cenocepacia		VC12792					NCBI Prokaryotic Genome Annotation Pipeline	7505206	Contig	2017-02-10	MUUE01
2382	GCA_001993515.1	ASM199351v1	Burkholderia cenocepacia		VC14112					NCBI Prokaryotic Genome Annotation Pipeline	8209894	Contig	2017-02-10	MUTS01
2407	GCA_001992475.1	ASM199247v1	Burkholderia cenocepacia		VC13307					NCBI Prokaryotic Genome Annotation Pipeline	7716620	Contig	2017-02-10	MUTP01
2408	GCA_001992435.1	ASM199243v1	Burkholderia cenocepacia		VC12201					NCBI Prokaryotic Genome Annotation Pipeline	6668372	Contig	2017-02-10	MUTL01
2411	GCA_001992495.1	ASM199249v1	Burkholderia cenocepacia		VC13600					NCBI Prokaryotic Genome Annotation Pipeline	7857479	Contig	2017-02-10	MUTR01
2438	GCA_001992555.1	ASM199255v1	Burkholderia cenocepacia		VC14584					NCBI Prokaryotic Genome Annotation Pipeline	7566412	Contig	2017-02-10	MUTT01
2467	GCA_001992655.1	ASM199265v1	Burkholderia cenocepacia		VC8672					NCBI Prokaryotic Genome Annotation Pipeline	7512972	Contig	2017-02-10	MUUB01
2480	GCA_001992505.1	ASM199250v1	Burkholderia cenocepacia		VC13602					NCBI Prokaryotic Genome Annotation Pipeline	7794195	Contig	2017-02-10	MUTQ01
2485	GCA_001993535.1	ASM199353v1	Burkholderia cenocepacia		VC14801					NCBI Prokaryotic Genome Annotation Pipeline	7703515	Contig	2017-02-10	MUTU01
2499	GCA_001994735.1	ASM199473v1	Burkholderia cenocepacia		VC12820					NCBI Prokaryotic Genome Annotation Pipeline	7805294	Contig	2017-02-10	MUTO01
2503	GCA_001993615.1	ASM199361v1	Burkholderia cenocepacia		VC13476					NCBI Prokaryotic Genome Annotation Pipeline	7480173	Contig	2017-02-10	MUUF01
2506	GCA_001992735.1	ASM199273v1	Burkholderia cenocepacia		VC14488					NCBI Prokaryotic Genome Annotation Pipeline	7554289	Contig	2017-02-10	MUUG01
2514	GCA_001993595.1	ASM199359v1	Burkholderia cenocepacia		VC8156					NCBI Prokaryotic Genome Annotation Pipeline	7710583	Contig	2017-02-10	MUUA01
2518	GCA_001993235.1	ASM199323v1	Burkholderia cenocepacia		VC7379					NCBI Prokaryotic Genome Annotation Pipeline	8337517	Contig	2017-02-10	MUSH01
2519	GCA_001992445.1	ASM199244v1	Burkholderia cenocepacia		VC12821					NCBI Prokaryotic Genome Annotation Pipeline	7700828	Contig	2017-02-10	MUTN01
2520	GCA_001993455.1	ASM199345v1	Burkholderia cenocepacia		VC9855					NCBI Prokaryotic Genome Annotation Pipeline	8390538	Contig	2017-02-10	MUTD01
2521	GCA_001992615.1	ASM199261v1	Burkholderia cenocepacia		VC7849					NCBI Prokaryotic Genome Annotation Pipeline	7662376	Contig	2017-02-10	MUTY01
2524	GCA_001993495.1	ASM199349v1	Burkholderia cenocepacia		VC14762					NCBI Prokaryotic Genome Annotation Pipeline	8656967	Contig	2017-02-10	MUTJ01
2536	GCA_001991155.1	ASM199115v1	Burkholderia cenocepacia		VC6579					NCBI Prokaryotic Genome Annotation Pipeline	7657685	Contig	2017-02-10	MUQB01
2541	GCA_001992335.1	ASM199233v1	Burkholderia cenocepacia		VC10394					NCBI Prokaryotic Genome Annotation Pipeline	8441567	Contig	2017-02-10	MUTE01
2543	GCA_001993475.1	ASM199347v1	Burkholderia cenocepacia		VC13112					NCBI Prokaryotic Genome Annotation Pipeline	8486923	Contig	2017-02-10	MUTH01
2544	GCA_001994695.1	ASM199469v1	Burkholderia cenocepacia		VC13395					NCBI Prokaryotic Genome Annotation Pipeline	8288776	Contig	2017-02-10	MUSN01
2549	GCA_001994835.1	ASM199483v1	Burkholderia cenocepacia		VC6917					NCBI Prokaryotic Genome Annotation Pipeline	8422414	Contig	2017-02-10	MUSF01
2551	GCA_001992155.1	ASM199215v1	Burkholderia cenocepacia		VC7884					NCBI Prokaryotic Genome Annotation Pipeline	7962941	Contig	2017-02-10	MUSI01
2554	GCA_001992345.1	ASM199234v1	Burkholderia cenocepacia		VC11261					NCBI Prokaryotic Genome Annotation Pipeline	8700828	Contig	2017-02-10	MUTF01
2555	GCA_001993275.1	ASM199327v1	Burkholderia cenocepacia		VC9970					NCBI Prokaryotic Genome Annotation Pipeline	8653247	Contig	2017-02-10	MUSK01
2558	GCA_001994535.1	ASM199453v1	Burkholderia cenocepacia		VC5279					NCBI Prokaryotic Genome Annotation Pipeline	7753817	Contig	2017-02-10	MUPY01
2560	GCA_001993555.1	ASM199355v1	Burkholderia cenocepacia		VC15495					NCBI Prokaryotic Genome Annotation Pipeline	7215174	Contig	2017-02-10	MUTX01
2561	GCA_001993635.1	ASM199363v1	Burkholderia cenocepacia		VC14165					NCBI Prokaryotic Genome Annotation Pipeline	8561479	Contig	2017-02-10	MUSO01
2562	GCA_001993295.1	ASM199329v1	Burkholderia cenocepacia		VC14636					NCBI Prokaryotic Genome Annotation Pipeline	8884838	Contig	2017-02-10	MUSP01
2563	GCA_001991475.1	ASM199147v1	Burkholderia cenocepacia		VC8379					NCBI Prokaryotic Genome Annotation Pipeline	8052732	Contig	2017-02-10	MUQI01
2564	GCA_001991195.1	ASM199119v1	Burkholderia cenocepacia		VC7485					NCBI Prokaryotic Genome Annotation Pipeline	7990656	Contig	2017-02-10	MUQE01
2565	GCA_001992825.1	ASM199282v1	Burkholderia cenocepacia		VC10567					NCBI Prokaryotic Genome Annotation Pipeline	7872484	Contig	2017-02-10	MUUN01
2566	GCA_001993355.1	ASM199335v1	Burkholderia cenocepacia		VC6072					NCBI Prokaryotic Genome Annotation Pipeline	8087284	Contig	2017-02-10	MUSS01
2567	GCA_001993215.1	ASM199321v1	Burkholderia cenocepacia		VC6916					NCBI Prokaryotic Genome Annotation Pipeline	8195641	Contig	2017-02-10	MUSE01
2568	GCA_001991295.1	ASM199129v1	Burkholderia cenocepacia		VC5018					NCBI Prokaryotic Genome Annotation Pipeline	7994687	Contig	2017-02-10	MUPW01
2571	GCA_001992275.1	ASM199227v1	Burkholderia cenocepacia		VC10925					NCBI Prokaryotic Genome Annotation Pipeline	6863633	Contig	2017-02-10	MUSZ01
2572	GCA_001992785.1	ASM199278v1	Burkholderia cenocepacia		VC8402					NCBI Prokaryotic Genome Annotation Pipeline	7789967	Contig	2017-02-10	MUUL01
2573	GCA_001992385.1	ASM199238v1	Burkholderia cenocepacia		VC15305					NCBI Prokaryotic Genome Annotation Pipeline	8407531	Contig	2017-02-10	MUTK01
2574	GCA_001992565.1	ASM199256v1	Burkholderia cenocepacia		VC7559					NCBI Prokaryotic Genome Annotation Pipeline	7774056	Contig	2017-02-10	MUSU01
2576	GCA_001991175.1	ASM199117v1	Burkholderia cenocepacia		VC6905					NCBI Prokaryotic Genome Annotation Pipeline	7902456	Contig	2017-02-10	MUQC01
2578	GCA_001994775.1	ASM199477v1	Burkholderia cenocepacia		VC6133					NCBI Prokaryotic Genome Annotation Pipeline	8127894	Contig	2017-02-10	MUPZ01
2581	GCA_001991595.1	ASM199159v1	Burkholderia cenocepacia		VC7488					NCBI Prokaryotic Genome Annotation Pipeline	8216360	Contig	2017-02-10	MUQF01
2582	GCA_001992375.1	ASM199237v1	Burkholderia cenocepacia		VC11903					NCBI Prokaryotic Genome Annotation Pipeline	8329204	Contig	2017-02-10	MUTG01
2585	GCA_001992595.1	ASM199259v1	Burkholderia cenocepacia		VC15266					NCBI Prokaryotic Genome Annotation Pipeline	6847097	Contig	2017-02-10	MUTW01
2586	GCA_001994555.1	ASM199455v1	Burkholderia cenocepacia		VC2449					NCBI Prokaryotic Genome Annotation Pipeline	7918141	Contig	2017-02-10	MUPU01
2587	GCA_001992755.1	ASM199275v1	Burkholderia cenocepacia		VC15200					NCBI Prokaryotic Genome Annotation Pipeline	7893567	Contig	2017-02-10	MUUH01
2588	GCA_001994815.1	ASM199481v1	Burkholderia cenocepacia		VC2448					NCBI Prokaryotic Genome Annotation Pipeline	7713385	Contig	2017-02-10	MUPT01
2589	GCA_001991135.1	ASM199113v1	Burkholderia cenocepacia		VC6581					NCBI Prokaryotic Genome Annotation Pipeline	8130961	Contig	2017-02-10	MUQA01
2590	GCA_001992815.1	ASM199281v1	Burkholderia cenocepacia		VC9842					NCBI Prokaryotic Genome Annotation Pipeline	7693293	Contig	2017-02-10	MUUM01
2591	GCA_001994595.1	ASM199459v1	Burkholderia cenocepacia		VC9040					NCBI Prokaryotic Genome Annotation Pipeline	7880132	Contig	2017-02-10	MUQK01
2592	GCA_001991565.1	ASM199156v1	Burkholderia cenocepacia		VC6906					NCBI Prokaryotic Genome Annotation Pipeline	7715556	Contig	2017-02-10	MUQD01
2593	GCA_001993415.1	ASM199341v1	Burkholderia cenocepacia		VC10926					NCBI Prokaryotic Genome Annotation Pipeline	7796274	Contig	2017-02-10	MUTA01
2594	GCA_001991215.1	ASM199121v1	Burkholderia cenocepacia		VC7489					NCBI Prokaryotic Genome Annotation Pipeline	7877457	Contig	2017-02-10	MUQG01
2595	GCA_001992135.1	ASM199213v1	Burkholderia cenocepacia		VC7378					NCBI Prokaryotic Genome Annotation Pipeline	8460955	Contig	2017-02-10	MUSG01
2597	GCA_001994545.1	ASM199454v1	Burkholderia cenocepacia		VC2386					NCBI Prokaryotic Genome Annotation Pipeline	8303407	Contig	2017-02-10	MUPS01
2598	GCA_001993375.1	ASM199337v1	Burkholderia cenocepacia		VC7949					NCBI Prokaryotic Genome Annotation Pipeline	8017998	Contig	2017-02-10	MUSV01
2599	GCA_001993975.1	ASM199397v1	Burkholderia cenocepacia		VC6356					NCBI Prokaryotic Genome Annotation Pipeline	8005290	Contig	2017-02-10	MUVU01
2600	GCA_001992535.1	ASM199253v1	Burkholderia cenocepacia		VC14802					NCBI Prokaryotic Genome Annotation Pipeline	7115507	Contig	2017-02-10	MUTV01
2601	GCA_001992395.1	ASM199239v1	Burkholderia cenocepacia		VC14761					NCBI Prokaryotic Genome Annotation Pipeline	8423882	Contig	2017-02-10	MUTI01
2602	GCA_001991235.1	ASM199123v1	Burkholderia cenocepacia		VC9041					NCBI Prokaryotic Genome Annotation Pipeline	8243402	Contig	2017-02-10	MUQJ01
2604	GCA_001993395.1	ASM199339v1	Burkholderia cenocepacia		VC10526					NCBI Prokaryotic Genome Annotation Pipeline	8263064	Contig	2017-02-10	MUSY01
2606	GCA_001994075.1	ASM199407v1	Burkholderia cenocepacia		VC7932					NCBI Prokaryotic Genome Annotation Pipeline	7867819	Contig	2017-02-10	MUWA01
2607	GCA_001991255.1	ASM199125v1	Burkholderia cenocepacia		VC3929					NCBI Prokaryotic Genome Annotation Pipeline	8278781	Contig	2017-02-10	MUQL01
2608	GCA_001993565.1	ASM199356v1	Burkholderia cenocepacia		VC11482					NCBI Prokaryotic Genome Annotation Pipeline	8188036	Contig	2017-02-10	MUSL01
2609	GCA_001991275.1	ASM199127v1	Burkholderia cenocepacia		VC5280					NCBI Prokaryotic Genome Annotation Pipeline	7799151	Contig	2017-02-10	MUPX01
2610	GCA_001994265.1	ASM199426v1	Burkholderia cenocepacia		VC7526					NCBI Prokaryotic Genome Annotation Pipeline	8643060	Contig	2017-02-10	MUWJ01
2611	GCA_001992035.1	ASM199203v1	Burkholderia cenocepacia		VC9670					NCBI Prokaryotic Genome Annotation Pipeline	8029561	Contig	2017-02-10	MURG01
2612	GCA_001991455.1	ASM199145v1	Burkholderia cenocepacia		VC7945					NCBI Prokaryotic Genome Annotation Pipeline	8088357	Contig	2017-02-10	MUQH01
2614	GCA_001991745.1	ASM199174v1	Burkholderia cenocepacia		VC8947					NCBI Prokaryotic Genome Annotation Pipeline	8560208	Contig	2017-02-10	MURF01
2615	GCA_001994715.1	ASM199471v1	Burkholderia cenocepacia		VC12746					NCBI Prokaryotic Genome Annotation Pipeline	7791409	Contig	2017-02-10	MUTM01
2616	GCA_001992695.1	ASM199269v1	Burkholderia cenocepacia		VC9958					NCBI Prokaryotic Genome Annotation Pipeline	7372675	Contig	2017-02-10	MUUD01
2617	GCA_001994215.1	ASM199421v1	Burkholderia cenocepacia		VC6900					NCBI Prokaryotic Genome Annotation Pipeline	8338121	Contig	2017-02-10	MUWI01
2619	GCA_001994025.1	ASM199402v1	Burkholderia cenocepacia		VC7741					NCBI Prokaryotic Genome Annotation Pipeline	7925324	Contig	2017-02-10	MUVY01
2620	GCA_001993155.1	ASM199315v1	Burkholderia cenocepacia		VC7232					NCBI Prokaryotic Genome Annotation Pipeline	7659079	Contig	2017-02-10	MURU01
2621	GCA_001992075.1	ASM199207v1	Burkholderia cenocepacia		VC7986					NCBI Prokaryotic Genome Annotation Pipeline	7699746	Contig	2017-02-10	MUSD01
2622	GCA_001991115.1	ASM199111v1	Burkholderia cenocepacia		VC2387					NCBI Prokaryotic Genome Annotation Pipeline	8305156	Contig	2017-02-10	MUPR01
2623	GCA_001993115.1	ASM199311v1	Burkholderia cenocepacia		VC13755					NCBI Prokaryotic Genome Annotation Pipeline	8164683	Contig	2017-02-10	MUVP01
2626	GCA_001992625.1	ASM199262v1	Burkholderia cenocepacia		VC7881					NCBI Prokaryotic Genome Annotation Pipeline	7131642	Contig	2017-02-10	MUTZ01
2628	GCA_001991435.1	ASM199143v1	Burkholderia cenocepacia		VC4462					NCBI Prokaryotic Genome Annotation Pipeline	7820324	Contig	2017-02-10	MUPV01
2629	GCA_001991795.1	ASM199179v1	Burkholderia cenocepacia		VC11575					NCBI Prokaryotic Genome Annotation Pipeline	8071791	Contig	2017-02-10	MURJ01
2630	GCA_001993435.1	ASM199343v1	Burkholderia cenocepacia		VC7292					NCBI Prokaryotic Genome Annotation Pipeline	8695087	Contig	2017-02-10	MUTB01
2631	GCA_001994135.1	ASM199413v1	Burkholderia cenocepacia		VC5305					NCBI Prokaryotic Genome Annotation Pipeline	8290734	Contig	2017-02-10	MUWD01
2632	GCA_001994255.1	ASM199425v1	Burkholderia cenocepacia		VC7777					NCBI Prokaryotic Genome Annotation Pipeline	8131986	Contig	2017-02-10	MUWK01
2634	GCA_001992255.1	ASM199225v1	Burkholderia cenocepacia		VC8381					NCBI Prokaryotic Genome Annotation Pipeline	7787960	Contig	2017-02-10	MUSW01
2635	GCA_001991555.1	ASM199155v1	Burkholderia cenocepacia		VC7603					NCBI Prokaryotic Genome Annotation Pipeline	8204823	Contig	2017-02-10	MUQQ01
2636	GCA_001992675.1	ASM199267v1	Burkholderia cenocepacia		VC9160					NCBI Prokaryotic Genome Annotation Pipeline	7697661	Contig	2017-02-10	MUUC01
2637	GCA_001992115.1	ASM199211v1	Burkholderia cenocepacia		VC7985					NCBI Prokaryotic Genome Annotation Pipeline	8053610	Contig	2017-02-10	MUSC01
2638	GCA_001992315.1	ASM199231v1	Burkholderia cenocepacia		VC7530					NCBI Prokaryotic Genome Annotation Pipeline	8829037	Contig	2017-02-10	MUTC01
2639	GCA_001994315.1	ASM199431v1	Burkholderia cenocepacia		VC7965					NCBI Prokaryotic Genome Annotation Pipeline	8506702	Contig	2017-02-10	MUWM01
2640	GCA_001994085.1	ASM199408v1	Burkholderia cenocepacia		VC4895					NCBI Prokaryotic Genome Annotation Pipeline	8337406	Contig	2017-02-10	MUWC01
2641	GCA_001994285.1	ASM199428v1	Burkholderia cenocepacia		VC7964					NCBI Prokaryotic Genome Annotation Pipeline	8424935	Contig	2017-02-10	MUWL01
2642	GCA_001994435.1	ASM199443v1	Burkholderia cenocepacia		VC7933					NCBI Prokaryotic Genome Annotation Pipeline	7934000	Contig	2017-02-10	MUVZ01
2643	GCA_001993875.1	ASM199387v1	Burkholderia cenocepacia		VC13195					NCBI Prokaryotic Genome Annotation Pipeline	8263206	Contig	2017-02-10	MUVN01
2644	GCA_001993905.1	ASM199390v1	Burkholderia cenocepacia		VC14715					NCBI Prokaryotic Genome Annotation Pipeline	8257797	Contig	2017-02-10	MUVR01
2645	GCA_001992045.1	ASM199204v1	Burkholderia cenocepacia		VC7780					NCBI Prokaryotic Genome Annotation Pipeline	7737583	Contig	2017-02-10	MUSB01
2646	GCA_001993315.1	ASM199331v1	Burkholderia cenocepacia		VC13356					NCBI Prokaryotic Genome Annotation Pipeline	8452456	Contig	2017-02-10	MUVO01
2647	GCA_001991915.1	ASM199191v1	Burkholderia cenocepacia		VC7233					NCBI Prokaryotic Genome Annotation Pipeline	8071123	Contig	2017-02-10	MURT01
2648	GCA_001991955.1	ASM199195v1	Burkholderia cenocepacia		VC6533					NCBI Prokaryotic Genome Annotation Pipeline	8194156	Contig	2017-02-10	MURS01
2649	GCA_001994335.1	ASM199433v1	Burkholderia cenocepacia		VC8069					NCBI Prokaryotic Genome Annotation Pipeline	8277726	Contig	2017-02-10	MUWN01
2651	GCA_001991655.1	ASM199165v1	Burkholderia cenocepacia		VC10878					NCBI Prokaryotic Genome Annotation Pipeline	8058876	Contig	2017-02-10	MURI01
2652	GCA_001991815.1	ASM199181v1	Burkholderia cenocepacia		VC10287					NCBI Prokaryotic Genome Annotation Pipeline	8082095	Contig	2017-02-10	MURH01
2653	GCA_001993255.1	ASM199325v1	Burkholderia cenocepacia		VC8222					NCBI Prokaryotic Genome Annotation Pipeline	8030939	Contig	2017-02-10	MUSJ01
2655	GCA_001991325.1	ASM199132v1	Burkholderia cenocepacia		VC9612					NCBI Prokaryotic Genome Annotation Pipeline	8208437	Contig	2017-02-10	MUQT01
2656	GCA_001992195.1	ASM199219v1	Burkholderia cenocepacia		VC12229					NCBI Prokaryotic Genome Annotation Pipeline	8454337	Contig	2017-02-10	MUSM01
2657	GCA_001993035.1	ASM199303v1	Burkholderia cenocepacia		VC7925					NCBI Prokaryotic Genome Annotation Pipeline	8103112	Contig	2017-02-10	MUVG01
2658	GCA_001991715.1	ASM199171v1	Burkholderia cenocepacia		VC8945					NCBI Prokaryotic Genome Annotation Pipeline	8105466	Contig	2017-02-10	MURD01
2659	GCA_001993685.1	ASM199368v1	Burkholderia cenocepacia		VC11747					NCBI Prokaryotic Genome Annotation Pipeline	7866434	Contig	2017-02-10	MUUP01
2660	GCA_001991625.1	ASM199162v1	Burkholderia cenocepacia		VC14507					NCBI Prokaryotic Genome Annotation Pipeline	7992491	Contig	2017-02-10	MUQW01
2661	GCA_001994665.1	ASM199466v1	Burkholderia cenocepacia		VC7348					NCBI Prokaryotic Genome Annotation Pipeline	7793116	Contig	2017-02-10	MURV01
2662	GCA_001993135.1	ASM199313v1	Burkholderia cenocepacia		VC5748					NCBI Prokaryotic Genome Annotation Pipeline	7777422	Contig	2017-02-10	MURR01
2665	GCA_001992225.1	ASM199222v1	Burkholderia cenocepacia		VC6666					NCBI Prokaryotic Genome Annotation Pipeline	7871750	Contig	2017-02-10	MUST01
2666	GCA_001994115.1	ASM199411v1	Burkholderia cenocepacia		VC4386					NCBI Prokaryotic Genome Annotation Pipeline	8553292	Contig	2017-02-10	MUWB01
2667	GCA_001994195.1	ASM199419v1	Burkholderia cenocepacia		VC6901					NCBI Prokaryotic Genome Annotation Pipeline	8360474	Contig	2017-02-10	MUWH01
2668	GCA_001993075.1	ASM199307v1	Burkholderia cenocepacia		VC11138					NCBI Prokaryotic Genome Annotation Pipeline	7701653	Contig	2017-02-10	MUUO01
2669	GCA_001991885.1	ASM199188v1	Burkholderia cenocepacia		VC4927					NCBI Prokaryotic Genome Annotation Pipeline	8105165	Contig	2017-02-10	MURQ01
2670	GCA_001994165.1	ASM199416v1	Burkholderia cenocepacia		VC5618					NCBI Prokaryotic Genome Annotation Pipeline	7815328	Contig	2017-02-10	MUWF01
2671	GCA_001992285.1	ASM199228v1	Burkholderia cenocepacia		VC9478					NCBI Prokaryotic Genome Annotation Pipeline	7451446	Contig	2017-02-10	MUSX01
2673	GCA_001992095.1	ASM199209v1	Burkholderia cenocepacia		VC7779					NCBI Prokaryotic Genome Annotation Pipeline	7733489	Contig	2017-02-10	MUSA01
2674	GCA_001994655.1	ASM199465v1	Burkholderia cenocepacia		VC12599					NCBI Prokaryotic Genome Annotation Pipeline	7834028	Contig	2017-02-10	MURK01
2675	GCA_001994345.1	ASM199434v1	Burkholderia cenocepacia		VC8068					NCBI Prokaryotic Genome Annotation Pipeline	8384383	Contig	2017-02-10	MUWO01
2676	GCA_001991315.1	ASM199131v1	Burkholderia cenocepacia		VC8556					NCBI Prokaryotic Genome Annotation Pipeline	8100261	Contig	2017-02-10	MUQS01
2677	GCA_001991695.1	ASM199169v1	Burkholderia cenocepacia		VC5732					NCBI Prokaryotic Genome Annotation Pipeline	8223766	Contig	2017-02-10	MUQM01
2678	GCA_001993765.1	ASM199376v1	Burkholderia cenocepacia		VC7879					NCBI Prokaryotic Genome Annotation Pipeline	8029701	Contig	2017-02-10	MUUY01
2679	GCA_001991535.1	ASM199153v1	Burkholderia cenocepacia		VC6903					NCBI Prokaryotic Genome Annotation Pipeline	8338131	Contig	2017-02-10	MUQP01
2680	GCA_001991355.1	ASM199135v1	Burkholderia cenocepacia		VC10178					NCBI Prokaryotic Genome Annotation Pipeline	8302754	Contig	2017-02-10	MUQU01
2681	GCA_001994505.1	ASM199450v1	Burkholderia cenocepacia		VC10414					NCBI Prokaryotic Genome Annotation Pipeline	8180024	Contig	2017-02-10	MUWV01
2682	GCA_001994755.1	ASM199475v1	Burkholderia cenocepacia		VC8412					NCBI Prokaryotic Genome Annotation Pipeline	7962570	Contig	2017-02-10	MUVH01
2683	GCA_001992855.1	ASM199285v1	Burkholderia cenocepacia		VC13178					NCBI Prokaryotic Genome Annotation Pipeline	7908813	Contig	2017-02-10	MUUR01
2684	GCA_001993945.1	ASM199394v1	Burkholderia cenocepacia		VC15442					NCBI Prokaryotic Genome Annotation Pipeline	8413531	Contig	2017-02-10	MUVT01
2685	GCA_001994035.1	ASM199403v1	Burkholderia cenocepacia		VC6590					NCBI Prokaryotic Genome Annotation Pipeline	7940697	Contig	2017-02-10	MUVW01
2686	GCA_001991975.1	ASM199197v1	Burkholderia cenocepacia		VC7692					NCBI Prokaryotic Genome Annotation Pipeline	7671189	Contig	2017-02-10	MURY01
2687	GCA_001994145.1	ASM199414v1	Burkholderia cenocepacia		VC5617					NCBI Prokaryotic Genome Annotation Pipeline	7548615	Contig	2017-02-10	MUWE01
2688	GCA_001993675.1	ASM199367v1	Burkholderia cenocepacia		VC6823					NCBI Prokaryotic Genome Annotation Pipeline	7705294	Contig	2017-02-10	MUUJ01
2690	GCA_001991995.1	ASM199199v1	Burkholderia cenocepacia		VC7579					NCBI Prokaryotic Genome Annotation Pipeline	7946936	Contig	2017-02-10	MURW01
2691	GCA_001992165.1	ASM199216v1	Burkholderia cenocepacia		VC7690					NCBI Prokaryotic Genome Annotation Pipeline	7926542	Contig	2017-02-10	MUWY01
2692	GCA_001993855.1	ASM199385v1	Burkholderia cenocepacia		VC5506					NCBI Prokaryotic Genome Annotation Pipeline	7491766	Contig	2017-02-10	MUVM01
2693	GCA_001994395.1	ASM199439v1	Burkholderia cenocepacia		VC8865					NCBI Prokaryotic Genome Annotation Pipeline	8199889	Contig	2017-02-10	MUWQ01
2694	GCA_001993185.1	ASM199318v1	Burkholderia cenocepacia		VC7691					NCBI Prokaryotic Genome Annotation Pipeline	7895433	Contig	2017-02-10	MUWX01
2696	GCA_001993005.1	ASM199300v1	Burkholderia cenocepacia		VC7393					NCBI Prokaryotic Genome Annotation Pipeline	8074958	Contig	2017-02-10	MUVF01
2697	GCA_001992955.1	ASM199295v1	Burkholderia cenocepacia		VC4640					NCBI Prokaryotic Genome Annotation Pipeline	8259413	Contig	2017-02-10	MUVB01
2698	GCA_001991385.1	ASM199138v1	Burkholderia cenocepacia		VC14748					NCBI Prokaryotic Genome Annotation Pipeline	8029287	Contig	2017-02-10	MUQX01
2699	GCA_001991665.1	ASM199166v1	Burkholderia cenocepacia		VC14013					NCBI Prokaryotic Genome Annotation Pipeline	8034083	Contig	2017-02-10	MURM01
2700	GCA_001994495.1	ASM199449v1	Burkholderia cenocepacia		VC10023					NCBI Prokaryotic Genome Annotation Pipeline	8252173	Contig	2017-02-10	MUWU01
2702	GCA_001993925.1	ASM199392v1	Burkholderia cenocepacia		VC15185					NCBI Prokaryotic Genome Annotation Pipeline	8240604	Contig	2017-02-10	MUVS01
2703	GCA_001992915.1	ASM199291v1	Burkholderia cenocepacia		VC7723					NCBI Prokaryotic Genome Annotation Pipeline	8054246	Contig	2017-02-10	MUUW01
2704	GCA_001991875.1	ASM199187v1	Burkholderia cenocepacia		VC15235					NCBI Prokaryotic Genome Annotation Pipeline	8255096	Contig	2017-02-10	MURO01
2705	GCA_001993095.1	ASM199309v1	Burkholderia cenocepacia		VC5402					NCBI Prokaryotic Genome Annotation Pipeline	7560021	Contig	2017-02-10	MUVL01
2706	GCA_001993175.1	ASM199317v1	Burkholderia cenocepacia		VC7580					NCBI Prokaryotic Genome Annotation Pipeline	7603762	Contig	2017-02-10	MURX01
2707	GCA_001993335.1	ASM199333v1	Burkholderia cenocepacia		VC15221					NCBI Prokaryotic Genome Annotation Pipeline	8232887	Contig	2017-02-10	MUSR01
2972	GCF_001994875.1	ASM199487v1	Burkholderia cenocepacia		VC9459					NCBI Prokaryotic Genome Annotation Pipeline	8014601	Contig	2017-02-10	MUVI01
3001	GCA_001994795.1	ASM199479v1	Burkholderia cenocepacia		VC9872					NCBI Prokaryotic Genome Annotation Pipeline	8033594	Contig	2017-02-10	MUWS01
3002	GCA_001991415.1	ASM199141v1	Burkholderia cenocepacia		VC3868					NCBI Prokaryotic Genome Annotation Pipeline	8009954	Contig	2017-02-10	MURA01
3003	GCA_001993825.1	ASM199382v1	Burkholderia cenocepacia		VC4477					NCBI Prokaryotic Genome Annotation Pipeline	7678331	Contig	2017-02-10	MUVJ01
3004	GCA_001994475.1	ASM199447v1	Burkholderia cenocepacia		VC10425					NCBI Prokaryotic Genome Annotation Pipeline	8038362	Contig	2017-02-10	MUWW01
3005	GCA_001991495.1	ASM199149v1	Burkholderia cenocepacia		VC8057					NCBI Prokaryotic Genome Annotation Pipeline	8064502	Contig	2017-02-10	MUQR01
3006	GCA_001991515.1	ASM199151v1	Burkholderia cenocepacia		VC6904					NCBI Prokaryotic Genome Annotation Pipeline	8166982	Contig	2017-02-10	MUQO01
3007	GCA_001992205.1	ASM199220v1	Burkholderia cenocepacia		VC14637					NCBI Prokaryotic Genome Annotation Pipeline	8163215	Contig	2017-02-10	MUSQ01
3009	GCA_001994855.1	ASM199485v1	Burkholderia cenocepacia		VC5300					NCBI Prokaryotic Genome Annotation Pipeline	8224509	Contig	2017-02-10	MURC01
3010	GCA_001991755.1	ASM199175v1	Burkholderia cenocepacia		VC15049					NCBI Prokaryotic Genome Annotation Pipeline	7841926	Contig	2017-02-10	MUQZ01
3011	GCA_001991375.1	ASM199137v1	Burkholderia cenocepacia		VC14815					NCBI Prokaryotic Genome Annotation Pipeline	8014637	Contig	2017-02-10	MUQY01
3012	GCA_001993755.1	ASM199375v1	Burkholderia cenocepacia		VC8319					NCBI Prokaryotic Genome Annotation Pipeline	8023476	Contig	2017-02-10	MUUZ01
3013	GCA_001992995.1	ASM199299v1	Burkholderia cenocepacia		VC5719					NCBI Prokaryotic Genome Annotation Pipeline	8061220	Contig	2017-02-10	MUVD01
3014	GCA_001993895.1	ASM199389v1	Burkholderia cenocepacia		VC14309					NCBI Prokaryotic Genome Annotation Pipeline	8159507	Contig	2017-02-10	MUVQ01
3015	GCA_001991935.1	ASM199193v1	Burkholderia cenocepacia		VC15566					NCBI Prokaryotic Genome Annotation Pipeline	8056677	Contig	2017-02-10	MURP01
3016	GCA_001993985.1	ASM199398v1	Burkholderia cenocepacia		VC6357					NCBI Prokaryotic Genome Annotation Pipeline	7812456	Contig	2017-02-10	MUVV01
3017	GCA_001992895.1	ASM199289v1	Burkholderia cenocepacia		VC7718					NCBI Prokaryotic Genome Annotation Pipeline	8191020	Contig	2017-02-10	MUUU01
3018	GCA_001994895.1	ASM199489v1	Burkholderia cenocepacia		VC4896					NCBI Prokaryotic Genome Annotation Pipeline	7592111	Contig	2017-02-10	MUVK01
3019	GCA_001992765.1	ASM199276v1	Burkholderia cenocepacia		VC7576					NCBI Prokaryotic Genome Annotation Pipeline	7812308	Contig	2017-02-10	MUUK01
3020	GCA_001992005.1	ASM199200v1	Burkholderia cenocepacia		VC7689					NCBI Prokaryotic Genome Annotation Pipeline	7736154	Contig	2017-02-10	MURZ01
3021	GCA_001992925.1	ASM199292v1	Burkholderia cenocepacia		VC7880					NCBI Prokaryotic Genome Annotation Pipeline	8115266	Contig	2017-02-10	MUUX01
3024	GCA_001992965.1	ASM199296v1	Burkholderia cenocepacia		VC5080					NCBI Prokaryotic Genome Annotation Pipeline	8031270	Contig	2017-02-10	MUVC01
3025	GCA_001994375.1	ASM199437v1	Burkholderia cenocepacia		VC8542					NCBI Prokaryotic Genome Annotation Pipeline	8275861	Contig	2017-02-10	MUWP01
3027	GCA_001994205.1	ASM199420v1	Burkholderia cenocepacia		VC6047					NCBI Prokaryotic Genome Annotation Pipeline	8342692	Contig	2017-02-10	MUWG01
3028	GCA_001994445.1	ASM199444v1	Burkholderia cenocepacia		VC10022					NCBI Prokaryotic Genome Annotation Pipeline	8372228	Contig	2017-02-10	MUWT01
3029	GCA_001991845.1	ASM199184v1	Burkholderia cenocepacia		VC14543					NCBI Prokaryotic Genome Annotation Pipeline	7973902	Contig	2017-02-10	MURN01
3031	GCA_001994405.1	ASM199440v1	Burkholderia cenocepacia		VC9272					NCBI Prokaryotic Genome Annotation Pipeline	8287915	Contig	2017-02-10	MUWR01
3032	GCA_001991615.1	ASM199161v1	Burkholderia cenocepacia		VC13300					NCBI Prokaryotic Genome Annotation Pipeline	8416375	Contig	2017-02-10	MUQV01
3034	GCA_001991835.1	ASM199183v1	Burkholderia cenocepacia		VC13450					NCBI Prokaryotic Genome Annotation Pipeline	7839402	Contig	2017-02-10	MURL01
3035	GCA_001993055.1	ASM199305v1	Burkholderia cenocepacia		VC13124					NCBI Prokaryotic Genome Annotation Pipeline	7642041	Contig	2017-02-10	MUUQ01
3036	GCA_001991735.1	ASM199173v1	Burkholderia cenocepacia		VC8946					NCBI Prokaryotic Genome Annotation Pipeline	8134250	Contig	2017-02-10	MURE01
3038	GCA_001993805.1	ASM199380v1	Burkholderia cenocepacia		VC6660					NCBI Prokaryotic Genome Annotation Pipeline	8139574	Contig	2017-02-10	MUVE01
3039	GCA_001994605.1	ASM199460v1	Burkholderia cenocepacia		VC5731					NCBI Prokaryotic Genome Annotation Pipeline	8159292	Contig	2017-02-10	MUQN01
3040	GCA_001993715.1	ASM199371v1	Burkholderia cenocepacia		VC14358					NCBI Prokaryotic Genome Annotation Pipeline	7709706	Contig	2017-02-10	MUUS01
3044	GCA_001992875.1	ASM199287v1	Burkholderia cenocepacia		VC7722					NCBI Prokaryotic Genome Annotation Pipeline	8148167	Contig	2017-02-10	MUUV01
3045	GCA_001993645.1	ASM199364v1	Burkholderia cenocepacia		VC6456					NCBI Prokaryotic Genome Annotation Pipeline	7738144	Contig	2017-02-10	MUUI01
3046	GCA_001994615.1	ASM199461v1	Burkholderia cenocepacia		VC4480					NCBI Prokaryotic Genome Annotation Pipeline	8211565	Contig	2017-02-10	MURB01
3047	GCA_001994915.1	ASM199491v1	Burkholderia cenocepacia		VC6589					NCBI Prokaryotic Genome Annotation Pipeline	7988491	Contig	2017-02-10	MUVX01
3050	GCA_001993795.1	ASM199379v1	Burkholderia cenocepacia		VC9444					NCBI Prokaryotic Genome Annotation Pipeline	8021230	Contig	2017-02-10	MUVA01
3057	GCA_001993725.1	ASM199372v1	Burkholderia cenocepacia		VC6972					NCBI Prokaryotic Genome Annotation Pipeline	8058312	Contig	2017-02-10	MUUT01
4575	GCA_001994875.1	ASM199487v1	Burkholderia cenocepacia		VC9459					NCBI Prokaryotic Genome Annotation Pipeline	8014601	Contig	2017-02-10	MUVI01
39	GCF_001999785.1	ASM199978v1	Burkholderia cenocepacia		VC7848					NCBI Prokaryotic Genome Annotation Pipeline (PGAP)	7499459	Complete Genome	2017-02-15
41	GCF_001999825.1	ASM199982v1	Burkholderia cenocepacia		VC12802					NCBI Prokaryotic Genome Annotation Pipeline (PGAP)	7394909	Complete Genome	2017-02-15
56	GCF_001999885.1	ASM199988v1	Burkholderia cenocepacia		VC12308					NCBI Prokaryotic Genome Annotation Pipeline (PGAP)	7634498	Complete Genome	2017-02-15
181	GCF_001999805.1	ASM199980v1	Burkholderia cenocepacia		VC2307					NCBI Prokaryotic Genome Annotation Pipeline (PGAP)	7915879	Chromosome	2017-02-15
184	GCF_001999925.1	ASM199992v1	Burkholderia cenocepacia		VC1254					NCBI Prokaryotic Genome Annotation Pipeline (PGAP)	8177367	Chromosome	2017-02-15
2039	GCA_001999785.1	ASM199978v1	Burkholderia cenocepacia		VC7848					NCBI Prokaryotic Genome Annotation Pipeline	7499459	Complete Genome	2017-02-15
2041	GCA_001999825.1	ASM199982v1	Burkholderia cenocepacia		VC12802					NCBI Prokaryotic Genome Annotation Pipeline	7394909	Complete Genome	2017-02-15
2056	GCA_001999885.1	ASM199988v1	Burkholderia cenocepacia		VC12308					NCBI Prokaryotic Genome Annotation Pipeline	7634498	Complete Genome	2017-02-15
2181	GCA_001999805.1	ASM199980v1	Burkholderia cenocepacia		VC2307					NCBI Prokaryotic Genome Annotation Pipeline	7915879	Chromosome	2017-02-15
2184	GCA_001999925.1	ASM199992v1	Burkholderia cenocepacia		VC1254					NCBI Prokaryotic Genome Annotation Pipeline	8177367	Chromosome	2017-02-15
53	GCF_002007585.1	ASM200758v1	Burkholderia cenocepacia		CR318					NCBI Prokaryotic Genome Annotation Pipeline (PGAP)	7664894	Complete Genome	2017-02-28
2053	GCA_002007585.1	ASM200758v1	Burkholderia cenocepacia		CR318					NCBI Prokaryotic Genome Annotation Pipeline	7664894	Complete Genome	2017-02-28
605	GCF_002071935.1	ASM207193v1	Burkholderia cenocepacia		BC-41					NCBI Prokaryotic Genome Annotation Pipeline (PGAP)	8708786	Contig	2017-03-23	JYNA01
2605	GCA_002071935.1	ASM207193v1	Burkholderia cenocepacia		BC-41					NCBI Prokaryotic Genome Annotation Pipeline	8708786	Contig	2017-03-23	JYNA01
185	GCF_002083015.1	ASM208301v1	Burkholderia cenocepacia		GIMC4560:Bcn122					Annotation submitted by N.F.Gamaleya Research Center for Epidemiology and Microbiology	8043691	Chromosome	2017-04-10
2185	GCA_002083015.1	ASM208301v1	Burkholderia cenocepacia		GIMC4560:Bcn122					Annotation submitted by N.F.Gamaleya Research Center for Epidemiology and Microbiology	8043691	Chromosome	2017-04-10
1092	GCF_900079495.1	ASM90007949v1	Burkholderia multivorans					LMG 29308		NCBI Prokaryotic Genome Annotation Pipeline (PGAP)	6322929	Contig	2017-04-11	FKJX01
1094	GCF_900079585.1	ASM90007958v1	Burkholderia multivorans					LMG 29305		NCBI Prokaryotic Genome Annotation Pipeline (PGAP)	6464081	Contig	2017-04-11	FKJT01
1095	GCF_900079465.1	ASM90007946v1	Burkholderia multivorans					LMG 29309		NCBI Prokaryotic Genome Annotation Pipeline (PGAP)	6223431	Contig	2017-04-11	FKJU01
1097	GCF_900079595.1	ASM90007959v1	Burkholderia multivorans					LMG 29313		NCBI Prokaryotic Genome Annotation Pipeline (PGAP)	6296736	Contig	2017-04-11	FKJS01
1098	GCF_900079525.1	ASM90007952v1	Burkholderia multivorans					LMG 29310		NCBI Prokaryotic Genome Annotation Pipeline (PGAP)	6308820	Contig	2017-04-11	FKJY01
1100	GCF_900079605.1	ASM90007960v1	Burkholderia multivorans					LMG 29311		NCBI Prokaryotic Genome Annotation Pipeline (PGAP)	6857684	Contig	2017-04-11	FKJW01
1101	GCF_900079455.1	ASM90007945v1	Burkholderia multivorans					LMG 29306		NCBI Prokaryotic Genome Annotation Pipeline (PGAP)	6559547	Contig	2017-04-11	FKJV01
1106	GCF_900079435.1	ASM90007943v1	Burkholderia multivorans					LMG 29312		NCBI Prokaryotic Genome Annotation Pipeline (PGAP)	6157395	Contig	2017-04-11	FKJP01
3385	GCA_900079495.1	ASM90007949v1	Burkholderia multivorans					LMG 29308		Annotation submitted by LM-UGent	6322929	Contig	2017-04-11	FKJX01
3387	GCA_900079585.1	ASM90007958v1	Burkholderia multivorans					LMG 29305		Annotation submitted by LM-UGent	6464081	Contig	2017-04-11	FKJT01
3388	GCA_900079465.1	ASM90007946v1	Burkholderia multivorans					LMG 29309		Annotation submitted by LM-UGent	6223431	Contig	2017-04-11	FKJU01
3390	GCA_900079595.1	ASM90007959v1	Burkholderia multivorans					LMG 29313		Annotation submitted by LM-UGent	6296736	Contig	2017-04-11	FKJS01
3391	GCA_900079525.1	ASM90007952v1	Burkholderia multivorans					LMG 29310		Annotation submitted by LM-UGent	6308820	Contig	2017-04-11	FKJY01
3393	GCA_900079605.1	ASM90007960v1	Burkholderia multivorans					LMG 29311		Annotation submitted by LM-UGent	6857684	Contig	2017-04-11	FKJW01
3394	GCA_900079455.1	ASM90007945v1	Burkholderia multivorans					LMG 29306		Annotation submitted by LM-UGent	6559547	Contig	2017-04-11	FKJV01
3399	GCA_900079435.1	ASM90007943v1	Burkholderia multivorans					LMG 29312		Annotation submitted by LM-UGent	6157395	Contig	2017-04-11	FKJP01
2	GCF_002097715.1	ASM209771v1	Burkholderia ubonensis subsp. mesacidophila		ATCC 31433					NCBI Prokaryotic Genome Annotation Pipeline (PGAP)	7840830	Complete Genome	2017-04-18
300	GCF_002099195.1	ASM209919v1	Burkholderia puraquae		CAMPA 1040					NCBI Prokaryotic Genome Annotation Pipeline (PGAP)	8098134	Contig	2017-04-18	NBYX01
2002	GCA_002097715.1	ASM209771v1	Burkholderia ubonensis subsp. mesacidophila		ATCC 31433						7840830	Complete Genome	2017-04-18
2300	GCA_002099195.1	ASM209919v1	Burkholderia puraquae		CAMPA 1040					NCBI Prokaryotic Genome Annotation Pipeline	8098134	Contig	2017-04-18	NBYX01
4843	GCA_002151255.1	ASM215125v1	Burkholderia territorii		A63					NCBI Prokaryotic Genome Annotation Pipeline	8865752	Scaffold	2017-05-19	MUZF01
159	GCF_002356275.1	ASM235627v1	Burkholderia stabilis		FERMP-21014					NCBI Prokaryotic Genome Annotation Pipeline (PGAP)	7721104	Complete Genome	2017-05-20
2159	GCA_002356275.1	ASM235627v1	Burkholderia stabilis		FERMP-21014					Annotation submitted by Fermlab Inc.	7721104	Complete Genome	2017-05-20
24	GCF_002223275.1	ASM222327v1	Burkholderia aenigmatica		AU17325					NCBI Prokaryotic Genome Annotation Pipeline (PGAP)	9325364	Contig	2017-07-20	NKFA01
2024	GCA_002223275.1	ASM222327v1	Burkholderia aenigmatica		AU17325					NCBI Prokaryotic Genome Annotation Pipeline	9325364	Contig	2017-07-20	NKFA01
4744	GCA_002222875.1	ASM222287v1	Burkholderia multivorans		DSOPR57					NCBI Prokaryotic Genome Annotation Pipeline	6291111	Contig	2017-07-20	NGKL01
4745	GCA_002222845.1	ASM222284v1	Burkholderia multivorans		DSOPR54					NCBI Prokaryotic Genome Annotation Pipeline	6130060	Contig	2017-07-20	NGKK01
1048	GCF_002270525.1	ASM227052v1	Burkholderia contaminans		293K04B					NCBI Prokaryotic Genome Annotation Pipeline (PGAP)	8833884	Scaffold	2017-08-25	NQOD01
3341	GCA_002270525.1	ASM227052v1	Burkholderia contaminans		293K04B						8833884	Scaffold	2017-08-25	NQOD01
1713	GCF_002276145.1	Bp8955	Burkholderia ubonensis		Bp8955					NCBI Prokaryotic Genome Annotation Pipeline (PGAP)	7732691	Contig	2017-08-28	NQNC01
1726	GCF_002276095.1	Bp8960	Burkholderia ubonensis		Bp8960					NCBI Prokaryotic Genome Annotation Pipeline (PGAP)	7531486	Contig	2017-08-28	NQNA01
1786	GCF_002276065.1	Bp8961	Burkholderia ubonensis		Bp8961					NCBI Prokaryotic Genome Annotation Pipeline (PGAP)	7872203	Contig	2017-08-28	NQMZ01
1791	GCF_002276075.1	Bp8964	Burkholderia ubonensis		Bp8964					NCBI Prokaryotic Genome Annotation Pipeline (PGAP)	7529210	Contig	2017-08-28	NQMX01
1794	GCF_002287335.1	Bp8962	Burkholderia ubonensis		Bp8962					NCBI Prokaryotic Genome Annotation Pipeline (PGAP)	7799705	Contig	2017-08-28	NQMY01
1823	GCF_002276105.1	Bp8958	Burkholderia ubonensis		Bp8958					NCBI Prokaryotic Genome Annotation Pipeline (PGAP)	7802359	Contig	2017-08-28	NQNB01
4006	GCA_002276145.1	Bp8955	Burkholderia ubonensis		Bp8955					NCBI Prokaryotic Genome Annotation Pipeline	7732691	Contig	2017-08-28	NQNC01
4019	GCA_002276095.1	Bp8960	Burkholderia ubonensis		Bp8960					NCBI Prokaryotic Genome Annotation Pipeline	7531486	Contig	2017-08-28	NQNA01
4079	GCA_002276065.1	Bp8961	Burkholderia ubonensis		Bp8961					NCBI Prokaryotic Genome Annotation Pipeline	7872203	Contig	2017-08-28	NQMZ01
4084	GCA_002276075.1	Bp8964	Burkholderia ubonensis		Bp8964					NCBI Prokaryotic Genome Annotation Pipeline	7529210	Contig	2017-08-28	NQMX01
4087	GCA_002287335.1	Bp8962	Burkholderia ubonensis		Bp8962					NCBI Prokaryotic Genome Annotation Pipeline	7799705	Contig	2017-08-28	NQMY01
4116	GCA_002276105.1	Bp8958	Burkholderia ubonensis		Bp8958					NCBI Prokaryotic Genome Annotation Pipeline	7802359	Contig	2017-08-28	NQNB01
19	GCF_004723625.1	ASM472362v1	Burkholderia contaminans		CH-1					NCBI Prokaryotic Genome Annotation Pipeline (PGAP)	8901643	Scaffold	2017-09-08
2019	GCA_004723625.1	ASM472362v1	Burkholderia contaminans		CH-1					Annotation submitted by Research Institute of Green Science and Technology, Shizuoka University	8901643	Scaffold	2017-09-08
288	GCF_002362295.1	ASM236229v1	Burkholderia ubonensis subsp. mesacidophila		ATCC 31433					NCBI Prokaryotic Genome Annotation Pipeline (PGAP)	7750452	Contig	2017-09-26	MTZU01
2288	GCA_002362295.1	ASM236229v1	Burkholderia ubonensis subsp. mesacidophila		ATCC 31433					NCBI Prokaryotic Genome Annotation Pipeline	7750452	Contig	2017-09-26	MTZU01
74	GCF_002407525.2	ASM240752v3	Burkholderia cepacia		FDAARGOS_388					NCBI Prokaryotic Genome Annotation Pipeline (PGAP)	8569824	Complete Genome	2017-09-28
2074	GCA_002407525.3	ASM240752v3	Burkholderia cepacia		FDAARGOS_388					NCBI Prokaryotic Genome Annotation Pipeline	8569824	Complete Genome	2017-09-28
1612	GCF_002554435.1	ASM255443v1	Burkholderia ambifaria		FDAARGOS_419					NCBI Prokaryotic Genome Annotation Pipeline (PGAP)	7547358	Contig	2017-10-16	PDDU01
3905	GCA_002554435.1	ASM255443v1	Burkholderia ambifaria		FDAARGOS_419					NCBI Prokaryotic Genome Annotation Pipeline	7547358	Contig	2017-10-16	PDDU01
2718	GCF_002888175.1	ASM288817v1	Burkholderia ubonensis MSMB57		MSMB57					NCBI Prokaryotic Genome Annotation Pipeline (PGAP)	7063734	Contig	2018-01-16	JAVQ01
2719	GCF_002880865.1	ASM288086v1	Burkholderia ubonensis MSMB153		MSMB153					NCBI Prokaryotic Genome Annotation Pipeline (PGAP)	7189613	Contig	2018-01-16	JAVB01
4304	GCA_002888175.1	ASM288817v1	Burkholderia ubonensis MSMB57		MSMB57						7063734	Contig	2018-01-16	JAVQ01
4305	GCA_002880865.1	ASM288086v1	Burkholderia ubonensis MSMB153		MSMB153						7189613	Contig	2018-01-16	JAVB01
314	GCF_002891135.1	ASM289113v1	Burkholderia cenocepacia		FDAARGOS_189					NCBI Prokaryotic Genome Annotation Pipeline (PGAP)	8094552	Contig	2018-01-17	NBSO01
320	GCF_002891255.1	ASM289125v1	Burkholderia cenocepacia		FDAARGOS_187					NCBI Prokaryotic Genome Annotation Pipeline (PGAP)	7465327	Contig	2018-01-17	POVZ01
2314	GCA_002891135.1	ASM289113v1	Burkholderia cenocepacia		FDAARGOS_189					NCBI Prokaryotic Genome Annotation Pipeline	8094552	Contig	2018-01-17	NBSO01
2320	GCA_002891255.1	ASM289125v1	Burkholderia cenocepacia		FDAARGOS_187					NCBI Prokaryotic Genome Annotation Pipeline	7465327	Contig	2018-01-17	POVZ01
325	GCF_000783555.1	ASM78355v2	Burkholderia cenocepacia		FDAARGOS_82					NCBI Prokaryotic Genome Annotation Pipeline (PGAP)	7319711	Contig	2018-01-19	JTAZ02
2325	GCA_000783555.2	ASM78355v2	Burkholderia cenocepacia		FDAARGOS_82					NCBI Prokaryotic Genome Annotation Pipeline	7319711	Contig	2018-01-19	JTAZ02
2977	GCF_002906895.1	ASM290689v1	Burkholderia cepacia		ATCC 17759					NCBI Prokaryotic Genome Annotation Pipeline (PGAP)	8721279	Scaffold	2018-01-30	PEHY01
4602	GCA_002906895.1	ASM290689v1	Burkholderia cepacia		ATCC 17759					Annotation submitted by US Forest Service	8721279	Scaffold	2018-01-30	PEHY01
2733	GCF_002925705.1	ASM292570v1	Burkholderia anthina		XXVI					NCBI Prokaryotic Genome Annotation Pipeline (PGAP)	7692989	Scaffold	2018-02-12	LFZP01
4319	GCA_002925705.1	ASM292570v1	Burkholderia anthina		XXVI						7692989	Scaffold	2018-02-12	LFZP01
391	GCF_900240025.1	ASM90024002v1	Burkholderia cenocepacia					Burkholderia cenocepacia F01		NCBI Prokaryotic Genome Annotation Pipeline (PGAP)	8032553	Contig	2018-03-01	OEOG01
2391	GCA_900240025.1	ASM90024002v1	Burkholderia cenocepacia					Burkholderia cenocepacia F01		Annotation submitted by LMSM EA4312, UNIVERSITY OF ROUEN	8032553	Contig	2018-03-01	OEOG01
958	GCF_002968055.1	ASM296805v1	Burkholderia cepacia		Y14-15					NCBI Prokaryotic Genome Annotation Pipeline (PGAP)	8232987	Contig	2018-03-03	PUIQ01
3251	GCA_002968055.1	ASM296805v1	Burkholderia cepacia		Y14-15					NCBI Prokaryotic Genome Annotation Pipeline	8232987	Contig	2018-03-03	PUIQ01
241	GCF_002924455.1	ASM292445v1	Burkholderia contaminans		170816					NCBI Prokaryotic Genome Annotation Pipeline (PGAP)	8628791	Chromosome	2018-03-07	PQVP01
496	GCF_002981785.1	ASM298178v1	Burkholderia cenocepacia		AU24362					NCBI Prokaryotic Genome Annotation Pipeline (PGAP)	7604369	Contig	2018-03-07	PVGV01
515	GCF_002981045.1	ASM298104v1	Burkholderia cenocepacia		AU0756					NCBI Prokaryotic Genome Annotation Pipeline (PGAP)	7261238	Contig	2018-03-07	PVFD01
730	GCF_002981275.1	ASM298127v1	Burkholderia cenocepacia		AU19684					NCBI Prokaryotic Genome Annotation Pipeline (PGAP)	7448315	Contig	2018-03-07	PVGG01
1062	GCF_002981225.1	ASM298122v1	Burkholderia contaminans		AU20979					NCBI Prokaryotic Genome Annotation Pipeline (PGAP)	8512261	Contig	2018-03-07	PVGK01
1077	GCF_002980735.1	ASM298073v1	Burkholderia contaminans		AU10235					NCBI Prokaryotic Genome Annotation Pipeline (PGAP)	8267724	Contig	2018-03-07	PVFG01
1197	GCF_002980895.1	ASM298089v1	Burkholderia multivorans		AU15814					NCBI Prokaryotic Genome Annotation Pipeline (PGAP)	6332334	Contig	2018-03-07	PVFV01
1202	GCF_002980815.1	ASM298081v1	Burkholderia multivorans		AU14364					NCBI Prokaryotic Genome Annotation Pipeline (PGAP)	6332861	Contig	2018-03-07	PVFS01
1207	GCF_002980715.1	ASM298071v1	Burkholderia multivorans		AU10897					NCBI Prokaryotic Genome Annotation Pipeline (PGAP)	6495706	Contig	2018-03-07	PVFI01
1212	GCF_002981485.1	ASM298148v1	Burkholderia multivorans		AU30050					NCBI Prokaryotic Genome Annotation Pipeline (PGAP)	6319593	Contig	2018-03-07	PVHF01
1224	GCF_002980855.1	ASM298085v1	Burkholderia multivorans		AU14371					NCBI Prokaryotic Genome Annotation Pipeline (PGAP)	6806356	Contig	2018-03-07	PVFT01
1230	GCF_002981835.1	ASM298183v1	Burkholderia multivorans		AU26250					NCBI Prokaryotic Genome Annotation Pipeline (PGAP)	6675243	Contig	2018-03-07	PVGY01
1232	GCF_002981455.1	ASM298145v1	Burkholderia multivorans		AU29198					NCBI Prokaryotic Genome Annotation Pipeline (PGAP)	6300281	Contig	2018-03-07	PVHD01
1233	GCF_002981295.1	ASM298129v1	Burkholderia multivorans		AU22892					NCBI Prokaryotic Genome Annotation Pipeline (PGAP)	6798185	Contig	2018-03-07	PVGO01
1235	GCF_002981135.1	ASM298113v1	Burkholderia multivorans		AU17135					NCBI Prokaryotic Genome Annotation Pipeline (PGAP)	6138621	Contig	2018-03-07	PVFZ01
1252	GCF_002980905.1	ASM298090v1	Burkholderia multivorans		AU15954					NCBI Prokaryotic Genome Annotation Pipeline (PGAP)	6854868	Contig	2018-03-07	PVFW01
1256	GCF_002981775.1	ASM298177v1	Burkholderia multivorans		AU25057					NCBI Prokaryotic Genome Annotation Pipeline (PGAP)	6232186	Contig	2018-03-07	PVGW01
1257	GCF_002981615.1	ASM298161v1	Burkholderia multivorans		AU16734					NCBI Prokaryotic Genome Annotation Pipeline (PGAP)	6055411	Contig	2018-03-07	PVFY01
1259	GCF_002981015.1	ASM298101v1	Burkholderia multivorans		AU11358					NCBI Prokaryotic Genome Annotation Pipeline (PGAP)	6425851	Contig	2018-03-07	PVFM01
1268	GCF_002980675.1	ASM298067v1	Burkholderia multivorans		AU10086					NCBI Prokaryotic Genome Annotation Pipeline (PGAP)	6225610	Contig	2018-03-07	PVFF01
1279	GCF_002981075.1	ASM298107v1	Burkholderia multivorans		AU12481					NCBI Prokaryotic Genome Annotation Pipeline (PGAP)	6246150	Contig	2018-03-07	PVFO01
1285	GCF_002981755.1	ASM298175v1	Burkholderia multivorans		AU23995					NCBI Prokaryotic Genome Annotation Pipeline (PGAP)	6413155	Contig	2018-03-07	PVGT01
1290	GCF_002981595.1	ASM298159v1	Burkholderia multivorans		AU4507					NCBI Prokaryotic Genome Annotation Pipeline (PGAP)	6576504	Contig	2018-03-07	PVHL01
1292	GCF_002980935.1	ASM298093v1	Burkholderia multivorans		AU17534					NCBI Prokaryotic Genome Annotation Pipeline (PGAP)	6518505	Contig	2018-03-07	PVGA01
1301	GCF_002981195.1	ASM298119v1	Burkholderia multivorans		AU19518					NCBI Prokaryotic Genome Annotation Pipeline (PGAP)	6695934	Contig	2018-03-07	PVGD01
1302	GCF_002981845.1	ASM298184v1	Burkholderia multivorans		AU28069					NCBI Prokaryotic Genome Annotation Pipeline (PGAP)	6516873	Contig	2018-03-07	PVHB01
1303	GCF_002981255.1	ASM298125v1	Burkholderia multivorans		AU19659					NCBI Prokaryotic Genome Annotation Pipeline (PGAP)	6138173	Contig	2018-03-07	PVGF01
1346	GCF_002981035.1	ASM298103v1	Burkholderia multivorans		AU11772					NCBI Prokaryotic Genome Annotation Pipeline (PGAP)	6274043	Contig	2018-03-07	PVFN01
1348	GCF_002980775.1	ASM298077v1	Burkholderia multivorans		AU11233					NCBI Prokaryotic Genome Annotation Pipeline (PGAP)	6455297	Contig	2018-03-07	PVFL01
1350	GCF_002981715.1	ASM298171v1	Burkholderia multivorans		AU23365					NCBI Prokaryotic Genome Annotation Pipeline (PGAP)	6347232	Contig	2018-03-07	PVGP01
1354	GCF_002981515.1	ASM298151v1	Burkholderia multivorans		AU30438					NCBI Prokaryotic Genome Annotation Pipeline (PGAP)	6213631	Contig	2018-03-07	PVHG01
1355	GCF_002981155.1	ASM298115v1	Burkholderia multivorans		AU19564					NCBI Prokaryotic Genome Annotation Pipeline (PGAP)	6882554	Contig	2018-03-07	PVGE01
1358	GCF_002981725.1	ASM298172v1	Burkholderia multivorans		AU23668					NCBI Prokaryotic Genome Annotation Pipeline (PGAP)	6303327	Contig	2018-03-07	PVGQ01
1359	GCF_002981635.1	ASM298163v1	Burkholderia multivorans		AU20929					NCBI Prokaryotic Genome Annotation Pipeline (PGAP)	6812090	Contig	2018-03-07	PVGJ01
1375	GCF_002981215.1	ASM298121v1	Burkholderia multivorans		AU19729					NCBI Prokaryotic Genome Annotation Pipeline (PGAP)	7077222	Contig	2018-03-07	PVGH01
1383	GCF_002981095.1	ASM298109v1	Burkholderia multivorans		AU13919					NCBI Prokaryotic Genome Annotation Pipeline (PGAP)	6796619	Contig	2018-03-07	PVFQ01
1386	GCF_002981375.1	ASM298137v1	Burkholderia multivorans		AU24277					NCBI Prokaryotic Genome Annotation Pipeline (PGAP)	6521514	Contig	2018-03-07	PVGU01
1389	GCF_002980825.1	ASM298082v1	Burkholderia multivorans		AU14328					NCBI Prokaryotic Genome Annotation Pipeline (PGAP)	6798406	Contig	2018-03-07	PVFR01
1408	GCF_002981815.1	ASM298181v1	Burkholderia multivorans		AU25543					NCBI Prokaryotic Genome Annotation Pipeline (PGAP)	6763439	Contig	2018-03-07	PVGX01
1411	GCF_002980655.1	ASM298065v1	Burkholderia multivorans		AU10047					NCBI Prokaryotic Genome Annotation Pipeline (PGAP)	6338795	Contig	2018-03-07	PVFE01
1417	GCF_002980875.1	ASM298087v1	Burkholderia multivorans		AU14786					NCBI Prokaryotic Genome Annotation Pipeline (PGAP)	6277366	Contig	2018-03-07	PVFU01
1421	GCF_002981335.1	ASM298133v1	Burkholderia multivorans		AU23919					NCBI Prokaryotic Genome Annotation Pipeline (PGAP)	6188527	Contig	2018-03-07	PVGS01
1425	GCF_002981315.1	ASM298131v1	Burkholderia multivorans		AU21747					NCBI Prokaryotic Genome Annotation Pipeline (PGAP)	6887819	Contig	2018-03-07	PVGM01
1433	GCF_002980695.1	ASM298069v1	Burkholderia multivorans		AU10398					NCBI Prokaryotic Genome Annotation Pipeline (PGAP)	6712189	Contig	2018-03-07	PVFH01
1436	GCF_002981415.1	ASM298141v1	Burkholderia multivorans		AU28442					NCBI Prokaryotic Genome Annotation Pipeline (PGAP)	6238713	Contig	2018-03-07	PVHC01
1438	GCF_002981555.1	ASM298155v1	Burkholderia multivorans		AU30760					NCBI Prokaryotic Genome Annotation Pipeline (PGAP)	6685589	Contig	2018-03-07	PVHJ01
1441	GCF_002980995.1	ASM298099v1	Burkholderia multivorans		AU17545					NCBI Prokaryotic Genome Annotation Pipeline (PGAP)	6976597	Contig	2018-03-07	PVGB01
1442	GCF_002981695.1	ASM298169v1	Burkholderia multivorans		AU22436					NCBI Prokaryotic Genome Annotation Pipeline (PGAP)	6283300	Contig	2018-03-07	PVGN01
1451	GCF_002981675.1	ASM298167v1	Burkholderia multivorans		AU21596					NCBI Prokaryotic Genome Annotation Pipeline (PGAP)	6310695	Contig	2018-03-07	PVGL01
1456	GCF_002980785.1	ASM298078v1	Burkholderia multivorans		AU11204					NCBI Prokaryotic Genome Annotation Pipeline (PGAP)	6404859	Contig	2018-03-07	PVFK01
1458	GCF_002981535.1	ASM298153v1	Burkholderia multivorans		AU30441					NCBI Prokaryotic Genome Annotation Pipeline (PGAP)	6558918	Contig	2018-03-07	PVHH01
1462	GCF_002981395.1	ASM298139v1	Burkholderia multivorans		AU27706					NCBI Prokaryotic Genome Annotation Pipeline (PGAP)	6661404	Contig	2018-03-07	PVHA01
1466	GCF_002981145.1	ASM298114v1	Burkholderia multivorans		AU18096					NCBI Prokaryotic Genome Annotation Pipeline (PGAP)	6585498	Contig	2018-03-07	PVGC01
1471	GCF_002981325.1	ASM298132v1	Burkholderia multivorans		AU23690					NCBI Prokaryotic Genome Annotation Pipeline (PGAP)	6113647	Contig	2018-03-07	PVGR01
1606	GCF_002981575.1	ASM298157v1	Burkholderia vietnamiensis		AU3578					NCBI Prokaryotic Genome Annotation Pipeline (PGAP)	7043739	Contig	2018-03-07	PVHK01
1682	GCF_002981655.1	ASM298165v1	Burkholderia ambifaria		AU20319					NCBI Prokaryotic Genome Annotation Pipeline (PGAP)	7546193	Contig	2018-03-07	PVGI01
1684	GCF_002980755.1	ASM298075v1	Burkholderia ambifaria		AU11161					NCBI Prokaryotic Genome Annotation Pipeline (PGAP)	7436971	Contig	2018-03-07	PVFJ01
2241	GCA_002924455.1	ASM292445v1	Burkholderia contaminans		170816					NCBI Prokaryotic Genome Annotation Pipeline	8628791	Chromosome	2018-03-07	PQVP01
2496	GCA_002981785.1	ASM298178v1	Burkholderia cenocepacia		AU24362					NCBI Prokaryotic Genome Annotation Pipeline	7604369	Contig	2018-03-07	PVGV01
2515	GCA_002981045.1	ASM298104v1	Burkholderia cenocepacia		AU0756					NCBI Prokaryotic Genome Annotation Pipeline	7261238	Contig	2018-03-07	PVFD01
3023	GCA_002981275.1	ASM298127v1	Burkholderia cenocepacia		AU19684					NCBI Prokaryotic Genome Annotation Pipeline	7448315	Contig	2018-03-07	PVGG01
3355	GCA_002981225.1	ASM298122v1	Burkholderia contaminans		AU20979					NCBI Prokaryotic Genome Annotation Pipeline	8512261	Contig	2018-03-07	PVGK01
3370	GCA_002980735.1	ASM298073v1	Burkholderia contaminans		AU10235					NCBI Prokaryotic Genome Annotation Pipeline	8267724	Contig	2018-03-07	PVFG01
3490	GCA_002980895.1	ASM298089v1	Burkholderia multivorans		AU15814					NCBI Prokaryotic Genome Annotation Pipeline	6332334	Contig	2018-03-07	PVFV01
3495	GCA_002980815.1	ASM298081v1	Burkholderia multivorans		AU14364					NCBI Prokaryotic Genome Annotation Pipeline	6332861	Contig	2018-03-07	PVFS01
3500	GCA_002980715.1	ASM298071v1	Burkholderia multivorans		AU10897					NCBI Prokaryotic Genome Annotation Pipeline	6495706	Contig	2018-03-07	PVFI01
3505	GCA_002981485.1	ASM298148v1	Burkholderia multivorans		AU30050					NCBI Prokaryotic Genome Annotation Pipeline	6319593	Contig	2018-03-07	PVHF01
3517	GCA_002980855.1	ASM298085v1	Burkholderia multivorans		AU14371					NCBI Prokaryotic Genome Annotation Pipeline	6806356	Contig	2018-03-07	PVFT01
3523	GCA_002981835.1	ASM298183v1	Burkholderia multivorans		AU26250					NCBI Prokaryotic Genome Annotation Pipeline	6675243	Contig	2018-03-07	PVGY01
3525	GCA_002981455.1	ASM298145v1	Burkholderia multivorans		AU29198					NCBI Prokaryotic Genome Annotation Pipeline	6300281	Contig	2018-03-07	PVHD01
3526	GCA_002981295.1	ASM298129v1	Burkholderia multivorans		AU22892					NCBI Prokaryotic Genome Annotation Pipeline	6798185	Contig	2018-03-07	PVGO01
3528	GCA_002981135.1	ASM298113v1	Burkholderia multivorans		AU17135					NCBI Prokaryotic Genome Annotation Pipeline	6138621	Contig	2018-03-07	PVFZ01
3545	GCA_002980905.1	ASM298090v1	Burkholderia multivorans		AU15954					NCBI Prokaryotic Genome Annotation Pipeline	6854868	Contig	2018-03-07	PVFW01
3549	GCA_002981775.1	ASM298177v1	Burkholderia multivorans		AU25057					NCBI Prokaryotic Genome Annotation Pipeline	6232186	Contig	2018-03-07	PVGW01
3550	GCA_002981615.1	ASM298161v1	Burkholderia multivorans		AU16734					NCBI Prokaryotic Genome Annotation Pipeline	6055411	Contig	2018-03-07	PVFY01
3552	GCA_002981015.1	ASM298101v1	Burkholderia multivorans		AU11358					NCBI Prokaryotic Genome Annotation Pipeline	6425851	Contig	2018-03-07	PVFM01
3561	GCA_002980675.1	ASM298067v1	Burkholderia multivorans		AU10086					NCBI Prokaryotic Genome Annotation Pipeline	6225610	Contig	2018-03-07	PVFF01
3572	GCA_002981075.1	ASM298107v1	Burkholderia multivorans		AU12481					NCBI Prokaryotic Genome Annotation Pipeline	6246150	Contig	2018-03-07	PVFO01
3578	GCA_002981755.1	ASM298175v1	Burkholderia multivorans		AU23995					NCBI Prokaryotic Genome Annotation Pipeline	6413155	Contig	2018-03-07	PVGT01
3583	GCA_002981595.1	ASM298159v1	Burkholderia multivorans		AU4507					NCBI Prokaryotic Genome Annotation Pipeline	6576504	Contig	2018-03-07	PVHL01
3585	GCA_002980935.1	ASM298093v1	Burkholderia multivorans		AU17534					NCBI Prokaryotic Genome Annotation Pipeline	6518505	Contig	2018-03-07	PVGA01
3594	GCA_002981195.1	ASM298119v1	Burkholderia multivorans		AU19518					NCBI Prokaryotic Genome Annotation Pipeline	6695934	Contig	2018-03-07	PVGD01
3595	GCA_002981845.1	ASM298184v1	Burkholderia multivorans		AU28069					NCBI Prokaryotic Genome Annotation Pipeline	6516873	Contig	2018-03-07	PVHB01
3596	GCA_002981255.1	ASM298125v1	Burkholderia multivorans		AU19659					NCBI Prokaryotic Genome Annotation Pipeline	6138173	Contig	2018-03-07	PVGF01
3639	GCA_002981035.1	ASM298103v1	Burkholderia multivorans		AU11772					NCBI Prokaryotic Genome Annotation Pipeline	6274043	Contig	2018-03-07	PVFN01
3641	GCA_002980775.1	ASM298077v1	Burkholderia multivorans		AU11233					NCBI Prokaryotic Genome Annotation Pipeline	6455297	Contig	2018-03-07	PVFL01
3643	GCA_002981715.1	ASM298171v1	Burkholderia multivorans		AU23365					NCBI Prokaryotic Genome Annotation Pipeline	6347232	Contig	2018-03-07	PVGP01
3647	GCA_002981515.1	ASM298151v1	Burkholderia multivorans		AU30438					NCBI Prokaryotic Genome Annotation Pipeline	6213631	Contig	2018-03-07	PVHG01
3648	GCA_002981155.1	ASM298115v1	Burkholderia multivorans		AU19564					NCBI Prokaryotic Genome Annotation Pipeline	6882554	Contig	2018-03-07	PVGE01
3651	GCA_002981725.1	ASM298172v1	Burkholderia multivorans		AU23668					NCBI Prokaryotic Genome Annotation Pipeline	6303327	Contig	2018-03-07	PVGQ01
3652	GCA_002981635.1	ASM298163v1	Burkholderia multivorans		AU20929					NCBI Prokaryotic Genome Annotation Pipeline	6812090	Contig	2018-03-07	PVGJ01
3668	GCA_002981215.1	ASM298121v1	Burkholderia multivorans		AU19729					NCBI Prokaryotic Genome Annotation Pipeline	7077222	Contig	2018-03-07	PVGH01
3676	GCA_002981095.1	ASM298109v1	Burkholderia multivorans		AU13919					NCBI Prokaryotic Genome Annotation Pipeline	6796619	Contig	2018-03-07	PVFQ01
3679	GCA_002981375.1	ASM298137v1	Burkholderia multivorans		AU24277					NCBI Prokaryotic Genome Annotation Pipeline	6521514	Contig	2018-03-07	PVGU01
3682	GCA_002980825.1	ASM298082v1	Burkholderia multivorans		AU14328					NCBI Prokaryotic Genome Annotation Pipeline	6798406	Contig	2018-03-07	PVFR01
3701	GCA_002981815.1	ASM298181v1	Burkholderia multivorans		AU25543					NCBI Prokaryotic Genome Annotation Pipeline	6763439	Contig	2018-03-07	PVGX01
3704	GCA_002980655.1	ASM298065v1	Burkholderia multivorans		AU10047					NCBI Prokaryotic Genome Annotation Pipeline	6338795	Contig	2018-03-07	PVFE01
3710	GCA_002980875.1	ASM298087v1	Burkholderia multivorans		AU14786					NCBI Prokaryotic Genome Annotation Pipeline	6277366	Contig	2018-03-07	PVFU01
3714	GCA_002981335.1	ASM298133v1	Burkholderia multivorans		AU23919					NCBI Prokaryotic Genome Annotation Pipeline	6188527	Contig	2018-03-07	PVGS01
3718	GCA_002981315.1	ASM298131v1	Burkholderia multivorans		AU21747					NCBI Prokaryotic Genome Annotation Pipeline	6887819	Contig	2018-03-07	PVGM01
3726	GCA_002980695.1	ASM298069v1	Burkholderia multivorans		AU10398					NCBI Prokaryotic Genome Annotation Pipeline	6712189	Contig	2018-03-07	PVFH01
3729	GCA_002981415.1	ASM298141v1	Burkholderia multivorans		AU28442					NCBI Prokaryotic Genome Annotation Pipeline	6238713	Contig	2018-03-07	PVHC01
3731	GCA_002981555.1	ASM298155v1	Burkholderia multivorans		AU30760					NCBI Prokaryotic Genome Annotation Pipeline	6685589	Contig	2018-03-07	PVHJ01
3734	GCA_002980995.1	ASM298099v1	Burkholderia multivorans		AU17545					NCBI Prokaryotic Genome Annotation Pipeline	6976597	Contig	2018-03-07	PVGB01
3735	GCA_002981695.1	ASM298169v1	Burkholderia multivorans		AU22436					NCBI Prokaryotic Genome Annotation Pipeline	6283300	Contig	2018-03-07	PVGN01
3744	GCA_002981675.1	ASM298167v1	Burkholderia multivorans		AU21596					NCBI Prokaryotic Genome Annotation Pipeline	6310695	Contig	2018-03-07	PVGL01
3749	GCA_002980785.1	ASM298078v1	Burkholderia multivorans		AU11204					NCBI Prokaryotic Genome Annotation Pipeline	6404859	Contig	2018-03-07	PVFK01
3751	GCA_002981535.1	ASM298153v1	Burkholderia multivorans		AU30441					NCBI Prokaryotic Genome Annotation Pipeline	6558918	Contig	2018-03-07	PVHH01
3755	GCA_002981395.1	ASM298139v1	Burkholderia multivorans		AU27706					NCBI Prokaryotic Genome Annotation Pipeline	6661404	Contig	2018-03-07	PVHA01
3759	GCA_002981145.1	ASM298114v1	Burkholderia multivorans		AU18096					NCBI Prokaryotic Genome Annotation Pipeline	6585498	Contig	2018-03-07	PVGC01
3764	GCA_002981325.1	ASM298132v1	Burkholderia multivorans		AU23690					NCBI Prokaryotic Genome Annotation Pipeline	6113647	Contig	2018-03-07	PVGR01
3899	GCA_002981575.1	ASM298157v1	Burkholderia vietnamiensis		AU3578					NCBI Prokaryotic Genome Annotation Pipeline	7043739	Contig	2018-03-07	PVHK01
3975	GCA_002981655.1	ASM298165v1	Burkholderia ambifaria		AU20319					NCBI Prokaryotic Genome Annotation Pipeline	7546193	Contig	2018-03-07	PVGI01
3977	GCA_002980755.1	ASM298075v1	Burkholderia ambifaria		AU11161					NCBI Prokaryotic Genome Annotation Pipeline	7436971	Contig	2018-03-07	PVFJ01
73	GCF_002209085.2	ASM220908v2	Burkholderia cepacia		FDAARGOS_345					NCBI Prokaryotic Genome Annotation Pipeline (PGAP)	8569854	Complete Genome	2018-03-08
2073	GCA_002209085.2	ASM220908v2	Burkholderia cepacia		FDAARGOS_345					NCBI Prokaryotic Genome Annotation Pipeline	8569854	Complete Genome	2018-03-08
6	GCF_003019965.1	ASM301996v1	Burkholderia multivorans		FDAARGOS_246					NCBI Prokaryotic Genome Annotation Pipeline (PGAP)	6322859	Complete Genome	2018-03-27
148	GCF_003019945.1	ASM301994v1	Burkholderia vietnamiensis		FDAARGOS_239					NCBI Prokaryotic Genome Annotation Pipeline (PGAP)	6930411	Complete Genome	2018-03-27
2006	GCA_003019965.1	ASM301996v1	Burkholderia multivorans		FDAARGOS_246					NCBI Prokaryotic Genome Annotation Pipeline	6322859	Complete Genome	2018-03-27
2148	GCA_003019945.1	ASM301994v1	Burkholderia vietnamiensis		FDAARGOS_239					NCBI Prokaryotic Genome Annotation Pipeline	6930411	Complete Genome	2018-03-27
2967	GCF_003034145.1	ASM303414v1	Burkholderia metallica		A53					NCBI Prokaryotic Genome Annotation Pipeline (PGAP)	8233033	Scaffold	2018-04-04	MULQ01
4553	GCA_003034145.1	ASM303414v1	Burkholderia metallica		A53						8233033	Scaffold	2018-04-04	MULQ01
1277	GCF_003048355.1	ASM304835v1	Burkholderia multivorans		AU21015					NCBI Prokaryotic Genome Annotation Pipeline (PGAP)	6183753	Contig	2018-04-11	PZZC01
3570	GCA_003048355.1	ASM304835v1	Burkholderia multivorans		AU21015					NCBI Prokaryotic Genome Annotation Pipeline	6183753	Contig	2018-04-11	PZZC01
58	GCF_003076415.1	ASM307641v1	Burkholderia cenocepacia		PC184 Mulks					NCBI Prokaryotic Genome Annotation Pipeline (PGAP)	7067048	Complete Genome	2018-05-01
2058	GCA_003076415.1	ASM307641v1	Burkholderia cenocepacia		PC184 Mulks					NCBI Prokaryotic Genome Annotation Pipeline	7067048	Complete Genome	2018-05-01
1568	GCF_003203575.1	ASM320357v1	Burkholderia vietnamiensis		RS1					NCBI Prokaryotic Genome Annotation Pipeline (PGAP)	6542727	Contig	2018-06-02	BGKC01
3861	GCA_003203575.1	ASM320357v1	Burkholderia vietnamiensis		RS1					Annotation submitted by Nagoya University	6542727	Contig	2018-06-02	BGKC01
1485	GCF_003201755.1	ASM320175v1	Burkholderia pyrrocinia		NFIX32					NCBI Prokaryotic Genome Annotation Pipeline (PGAP)	7964495	Scaffold	2018-06-07	QJJY01
3778	GCA_003201755.1	ASM320175v1	Burkholderia pyrrocinia		NFIX32					Annotation submitted by DOE Joint Genome Institute	7964495	Scaffold	2018-06-07	QJJY01
1138	GCF_003257755.1	ASM325775v1	Burkholderia multivorans		Bmul_CF170.6b					NCBI Prokaryotic Genome Annotation Pipeline (PGAP)	6514707	Scaffold	2018-06-19	QLCO01
1152	GCF_003257595.1	ASM325759v1	Burkholderia multivorans		Bmul_CF170.3b					NCBI Prokaryotic Genome Annotation Pipeline (PGAP)	6504397	Scaffold	2018-06-19	QLDS01
1261	GCF_003258145.1	ASM325814v1	Burkholderia multivorans		Bmul_CF170.10j					NCBI Prokaryotic Genome Annotation Pipeline (PGAP)	6290414	Scaffold	2018-06-19	QLAS01
1262	GCF_003256735.1	ASM325673v1	Burkholderia multivorans		Bmul_CF170.11a					NCBI Prokaryotic Genome Annotation Pipeline (PGAP)	6446006	Scaffold	2018-06-19	QLAR01
1263	GCF_003256015.1	ASM325601v1	Burkholderia multivorans		Bmul_CF170.2c					NCBI Prokaryotic Genome Annotation Pipeline (PGAP)	6431195	Scaffold	2018-06-19	QLEB01
1267	GCF_003256485.1	ASM325648v1	Burkholderia multivorans		Bmul_CF170.7h					NCBI Prokaryotic Genome Annotation Pipeline (PGAP)	6420303	Scaffold	2018-06-19	QLBY01
1269	GCF_003256275.1	ASM325627v1	Burkholderia multivorans		Bmul_CF170.5g					NCBI Prokaryotic Genome Annotation Pipeline (PGAP)	6404446	Scaffold	2018-06-19	QLCT01
1270	GCF_003257155.1	ASM325715v1	Burkholderia multivorans		Bmul_CF170.7d					NCBI Prokaryotic Genome Annotation Pipeline (PGAP)	6440551	Scaffold	2018-06-19	QLCC01
1271	GCF_003257175.1	ASM325717v1	Burkholderia multivorans		Bmul_CF170.7i					NCBI Prokaryotic Genome Annotation Pipeline (PGAP)	6441633	Scaffold	2018-06-19	QLBX01
1272	GCF_003257725.1	ASM325772v1	Burkholderia multivorans		Bmul_CF170.4c					NCBI Prokaryotic Genome Annotation Pipeline (PGAP)	6417187	Scaffold	2018-06-19	QLDH01
1273	GCF_003256655.1	ASM325665v1	Burkholderia multivorans		Bmul_CF170.9j					NCBI Prokaryotic Genome Annotation Pipeline (PGAP)	6448463	Scaffold	2018-06-19	QLBC01
1286	GCF_003256365.1	ASM325636v1	Burkholderia multivorans		Bmul_CF170.7e					NCBI Prokaryotic Genome Annotation Pipeline (PGAP)	6430206	Scaffold	2018-06-19	QLCB01
1289	GCF_003257075.1	ASM325707v1	Burkholderia multivorans		Bmul_CF170.5d					NCBI Prokaryotic Genome Annotation Pipeline (PGAP)	6434781	Scaffold	2018-06-19	QLCW01
1291	GCF_003257935.1	ASM325793v1	Burkholderia multivorans		Bmul_CF170.8d					NCBI Prokaryotic Genome Annotation Pipeline (PGAP)	6437838	Scaffold	2018-06-19	QLBS01
1297	GCF_003256695.1	ASM325669v1	Burkholderia multivorans		Bmul_CF170.10g					NCBI Prokaryotic Genome Annotation Pipeline (PGAP)	6260207	Scaffold	2018-06-19	QLAV01
1299	GCF_003257625.1	ASM325762v1	Burkholderia multivorans		Bmul_CF170.3c					NCBI Prokaryotic Genome Annotation Pipeline (PGAP)	6419162	Scaffold	2018-06-19	QLDR01
1304	GCF_003256335.1	ASM325633v1	Burkholderia multivorans		Bmul_CF170.6i					NCBI Prokaryotic Genome Annotation Pipeline (PGAP)	6436704	Scaffold	2018-06-19	QLCH01
1306	GCF_003257845.1	ASM325784v1	Burkholderia multivorans		Bmul_CF170.6g					NCBI Prokaryotic Genome Annotation Pipeline (PGAP)	6442423	Scaffold	2018-06-19	QLCJ01
1307	GCF_003256855.1	ASM325685v1	Burkholderia multivorans		Bmul_CF170.11j					NCBI Prokaryotic Genome Annotation Pipeline (PGAP)	6443300	Scaffold	2018-06-19	QLAI01
1308	GCF_003257275.1	ASM325727v1	Burkholderia multivorans		Bmul_CF170.8j					NCBI Prokaryotic Genome Annotation Pipeline (PGAP)	6438870	Scaffold	2018-06-19	QLBM01
1312	GCF_003256475.1	ASM325647v1	Burkholderia multivorans		Bmul_CF170.6j					NCBI Prokaryotic Genome Annotation Pipeline (PGAP)	6436669	Scaffold	2018-06-19	QLCG01
1313	GCF_003257865.1	ASM325786v1	Burkholderia multivorans		Bmul_CF170.7g					NCBI Prokaryotic Genome Annotation Pipeline (PGAP)	6429220	Scaffold	2018-06-19	QLBZ01
1315	GCF_003257765.1	ASM325776v1	Burkholderia multivorans		Bmul_CF170.4i					NCBI Prokaryotic Genome Annotation Pipeline (PGAP)	6421003	Scaffold	2018-06-19	QLDB01
1317	GCF_003256395.1	ASM325639v1	Burkholderia multivorans		Bmul_CF170.7f					NCBI Prokaryotic Genome Annotation Pipeline (PGAP)	6439226	Scaffold	2018-06-19	QLCA01
1318	GCF_003257055.1	ASM325705v1	Burkholderia multivorans		Bmul_CF170.5e					NCBI Prokaryotic Genome Annotation Pipeline (PGAP)	6423229	Scaffold	2018-06-19	QLCV01
1320	GCF_003257665.1	ASM325766v1	Burkholderia multivorans		Bmul_CF170.3i					NCBI Prokaryotic Genome Annotation Pipeline (PGAP)	6428558	Scaffold	2018-06-19	QLDL01
1324	GCF_003257085.1	ASM325708v1	Burkholderia multivorans		Bmul_CF170.5i					NCBI Prokaryotic Genome Annotation Pipeline (PGAP)	6411553	Scaffold	2018-06-19	QLCR01
1325	GCF_003257915.1	ASM325791v1	Burkholderia multivorans		Bmul_CF170.8c					NCBI Prokaryotic Genome Annotation Pipeline (PGAP)	6442344	Scaffold	2018-06-19	QLBT01
1326	GCF_003257985.1	ASM325798v1	Burkholderia multivorans		Bmul_CF170.9c					NCBI Prokaryotic Genome Annotation Pipeline (PGAP)	6434379	Scaffold	2018-06-19	QLBJ01
1327	GCF_003256775.1	ASM325677v1	Burkholderia multivorans		Bmul_CF170.11h					NCBI Prokaryotic Genome Annotation Pipeline (PGAP)	6411976	Scaffold	2018-06-19	QLAK01
1328	GCF_003257095.1	ASM325709v1	Burkholderia multivorans		Bmul_CF170.6h					NCBI Prokaryotic Genome Annotation Pipeline (PGAP)	6437473	Scaffold	2018-06-19	QLCI01
1329	GCF_003258075.1	ASM325807v1	Burkholderia multivorans		Bmul_CF170.9i					NCBI Prokaryotic Genome Annotation Pipeline (PGAP)	6439632	Scaffold	2018-06-19	QLBD01
1330	GCF_003256145.1	ASM325614v1	Burkholderia multivorans		Bmul_CF170.4e					NCBI Prokaryotic Genome Annotation Pipeline (PGAP)	6398886	Scaffold	2018-06-19	QLDF01
1331	GCF_003257295.1	ASM325729v1	Burkholderia multivorans		Bmul_CF170.9f					NCBI Prokaryotic Genome Annotation Pipeline (PGAP)	6435177	Scaffold	2018-06-19	QLBG01
1332	GCF_003257135.1	ASM325713v1	Burkholderia multivorans		Bmul_CF170.6e					NCBI Prokaryotic Genome Annotation Pipeline (PGAP)	6433191	Scaffold	2018-06-19	QLCL01
1333	GCF_003256685.1	ASM325668v1	Burkholderia multivorans		Bmul_CF170.10f					NCBI Prokaryotic Genome Annotation Pipeline (PGAP)	6440490	Scaffold	2018-06-19	QLAW01
1337	GCF_003258005.1	ASM325800v1	Burkholderia multivorans		Bmul_CF170.9e					NCBI Prokaryotic Genome Annotation Pipeline (PGAP)	6428394	Scaffold	2018-06-19	QLBH01
1338	GCF_003257635.1	ASM325763v1	Burkholderia multivorans		Bmul_CF170.3d					NCBI Prokaryotic Genome Annotation Pipeline (PGAP)	6420325	Scaffold	2018-06-19	QLDQ01
1339	GCF_003257825.1	ASM325782v1	Burkholderia multivorans		Bmul_CF170.6f					NCBI Prokaryotic Genome Annotation Pipeline (PGAP)	6432034	Scaffold	2018-06-19	QLCK01
1340	GCF_003256905.1	ASM325690v1	Burkholderia multivorans		Bmul_CF170.2e					NCBI Prokaryotic Genome Annotation Pipeline (PGAP)	6389823	Scaffold	2018-06-19	QLDZ01
1341	GCF_003257235.1	ASM325723v1	Burkholderia multivorans		Bmul_CF170.8g					NCBI Prokaryotic Genome Annotation Pipeline (PGAP)	6429300	Scaffold	2018-06-19	QLBP01
1342	GCF_003256175.1	ASM325617v1	Burkholderia multivorans		Bmul_CF170.4h					NCBI Prokaryotic Genome Annotation Pipeline (PGAP)	6421343	Scaffold	2018-06-19	QLDC01
1343	GCF_003256565.1	ASM325656v1	Burkholderia multivorans		Bmul_CF170.8h					NCBI Prokaryotic Genome Annotation Pipeline (PGAP)	6428540	Scaffold	2018-06-19	QLBO01
1344	GCF_003256305.1	ASM325630v1	Burkholderia multivorans		Bmul_CF170.5j					NCBI Prokaryotic Genome Annotation Pipeline (PGAP)	6402169	Scaffold	2018-06-19	QLCQ01
1345	GCF_003257545.1	ASM325754v1	Burkholderia multivorans		Bmul_CF170.2f					NCBI Prokaryotic Genome Annotation Pipeline (PGAP)	6440302	Scaffold	2018-06-19	QLDY01
1347	GCF_003256725.1	ASM325672v1	Burkholderia multivorans		Bmul_CF170.10i					NCBI Prokaryotic Genome Annotation Pipeline (PGAP)	6253653	Scaffold	2018-06-19	QLAT01
1351	GCF_003256995.1	ASM325699v1	Burkholderia multivorans		Bmul_CF170.5c					NCBI Prokaryotic Genome Annotation Pipeline (PGAP)	6406506	Scaffold	2018-06-19	QLCX01
1353	GCF_003256835.1	ASM325683v1	Burkholderia multivorans		Bmul_CF170.1e					NCBI Prokaryotic Genome Annotation Pipeline (PGAP)	6395606	Scaffold	2018-06-19	QLEJ01
1357	GCF_003256615.1	ASM325661v1	Burkholderia multivorans		Bmul_CF170.9g					NCBI Prokaryotic Genome Annotation Pipeline (PGAP)	6442516	Scaffold	2018-06-19	QLBF01
1360	GCF_003256105.1	ASM325610v1	Burkholderia multivorans		Bmul_CF170.3h					NCBI Prokaryotic Genome Annotation Pipeline (PGAP)	6402655	Scaffold	2018-06-19	QLDM01
1361	GCF_003256075.1	ASM325607v1	Burkholderia multivorans		Bmul_CF170.2j					NCBI Prokaryotic Genome Annotation Pipeline (PGAP)	6432071	Scaffold	2018-06-19	QLDU01
1362	GCF_003258135.1	ASM325813v1	Burkholderia multivorans		Bmul_CF170.11b					NCBI Prokaryotic Genome Annotation Pipeline (PGAP)	6433497	Scaffold	2018-06-19	QLAQ01
1365	GCF_003256985.1	ASM325698v1	Burkholderia multivorans		Bmul_CF170.4d					NCBI Prokaryotic Genome Annotation Pipeline (PGAP)	6403474	Scaffold	2018-06-19	QLDG01
1366	GCF_003256185.1	ASM325618v1	Burkholderia multivorans		Bmul_CF170.4f					NCBI Prokaryotic Genome Annotation Pipeline (PGAP)	6426475	Scaffold	2018-06-19	QLDE01
1367	GCF_003257515.1	ASM325751v1	Burkholderia multivorans		Bmul_CF170.1j					NCBI Prokaryotic Genome Annotation Pipeline (PGAP)	6431768	Scaffold	2018-06-19	QLEE01
1368	GCF_003256355.1	ASM325635v1	Burkholderia multivorans		Bmul_CF170.6d					NCBI Prokaryotic Genome Annotation Pipeline (PGAP)	6434709	Scaffold	2018-06-19	QLCM01
1369	GCF_003257345.1	ASM325734v1	Burkholderia multivorans		Bmul_CF170.10h					NCBI Prokaryotic Genome Annotation Pipeline (PGAP)	6263525	Scaffold	2018-06-19	QLAU01
1370	GCF_003257495.1	ASM325749v1	Burkholderia multivorans		Bmul_CF170.1f					NCBI Prokaryotic Genome Annotation Pipeline (PGAP)	6422177	Scaffold	2018-06-19	QLEI01
1371	GCF_003257575.1	ASM325757v1	Burkholderia multivorans		Bmul_CF170.2i					NCBI Prokaryotic Genome Annotation Pipeline (PGAP)	6407977	Scaffold	2018-06-19	QLDV01
1372	GCF_003257255.1	ASM325725v1	Burkholderia multivorans		Bmul_CF170.8i					NCBI Prokaryotic Genome Annotation Pipeline (PGAP)	6419721	Scaffold	2018-06-19	QLBN01
1373	GCF_003257435.1	ASM325743v1	Burkholderia multivorans		Bmul_CF170.0a					NCBI Prokaryotic Genome Annotation Pipeline (PGAP)	6407355	Scaffold	2018-06-19	QLEO01
1374	GCF_003257525.1	ASM325752v1	Burkholderia multivorans		Bmul_CF170.2b					NCBI Prokaryotic Genome Annotation Pipeline (PGAP)	6486124	Scaffold	2018-06-19	QLEC01
1376	GCF_003257365.1	ASM325736v1	Burkholderia multivorans		Bmul_CF170.11g					NCBI Prokaryotic Genome Annotation Pipeline (PGAP)	6418394	Scaffold	2018-06-19	QLAL01
1378	GCF_003256195.1	ASM325619v1	Burkholderia multivorans		Bmul_CF170.5b					NCBI Prokaryotic Genome Annotation Pipeline (PGAP)	6446522	Scaffold	2018-06-19	QLCY01
1379	GCF_003256005.1	ASM325600v1	Burkholderia multivorans		Bmul_CF170.2a					NCBI Prokaryotic Genome Annotation Pipeline (PGAP)	6578070	Scaffold	2018-06-19	QLED01
1380	GCF_003257005.1	ASM325700v1	Burkholderia multivorans		Bmul_CF170.4g					NCBI Prokaryotic Genome Annotation Pipeline (PGAP)	6431306	Scaffold	2018-06-19	QLDD01
1381	GCF_003257955.1	ASM325795v1	Burkholderia multivorans		Bmul_CF170.8e					NCBI Prokaryotic Genome Annotation Pipeline (PGAP)	6426699	Scaffold	2018-06-19	QLBR01
1385	GCF_003258055.1	ASM325805v1	Burkholderia multivorans		Bmul_CF170.9h					NCBI Prokaryotic Genome Annotation Pipeline (PGAP)	6426057	Scaffold	2018-06-19	QLBE01
1387	GCF_003257885.1	ASM325788v1	Burkholderia multivorans		Bmul_CF170.7j					NCBI Prokaryotic Genome Annotation Pipeline (PGAP)	6422890	Scaffold	2018-06-19	QLBW01
1388	GCF_003256115.1	ASM325611v1	Burkholderia multivorans		Bmul_CF170.4b					NCBI Prokaryotic Genome Annotation Pipeline (PGAP)	6472859	Scaffold	2018-06-19	QLDI01
1392	GCF_003257475.1	ASM325747v1	Burkholderia multivorans		Bmul_CF170.1d					NCBI Prokaryotic Genome Annotation Pipeline (PGAP)	6427090	Scaffold	2018-06-19	QLEK01
1393	GCF_003256975.1	ASM325697v1	Burkholderia multivorans		Bmul_CF170.5a					NCBI Prokaryotic Genome Annotation Pipeline (PGAP)	6523651	Scaffold	2018-06-19	QLCZ01
1394	GCF_003256935.1	ASM325693v1	Burkholderia multivorans		Bmul_CF170.3g					NCBI Prokaryotic Genome Annotation Pipeline (PGAP)	6411850	Scaffold	2018-06-19	QLDN01
1395	GCF_003257405.1	ASM325740v1	Burkholderia multivorans		Bmul_CF170.11i					NCBI Prokaryotic Genome Annotation Pipeline (PGAP)	6424238	Scaffold	2018-06-19	QLAJ01
1396	GCF_003256225.1	ASM325622v1	Burkholderia multivorans		Bmul_CF170.4j					NCBI Prokaryotic Genome Annotation Pipeline (PGAP)	6415344	Scaffold	2018-06-19	QLDA01
1397	GCF_003256765.1	ASM325676v1	Burkholderia multivorans		Bmul_CF170.11c					NCBI Prokaryotic Genome Annotation Pipeline (PGAP)	6443355	Scaffold	2018-06-19	QLAP01
1398	GCF_003255985.1	ASM325598v1	Burkholderia multivorans		Bmul_CF170.1c					NCBI Prokaryotic Genome Annotation Pipeline (PGAP)	6424600	Scaffold	2018-06-19	QLEL01
1400	GCF_003256255.1	ASM325625v1	Burkholderia multivorans		Bmul_CF170.5f					NCBI Prokaryotic Genome Annotation Pipeline (PGAP)	6411431	Scaffold	2018-06-19	QLCU01
1403	GCF_003256055.1	ASM325605v1	Burkholderia multivorans		Bmul_CF170.2g					NCBI Prokaryotic Genome Annotation Pipeline (PGAP)	6409275	Scaffold	2018-06-19	QLDX01
1404	GCF_003257995.1	ASM325799v1	Burkholderia multivorans		Bmul_CF170.9d					NCBI Prokaryotic Genome Annotation Pipeline (PGAP)	6414507	Scaffold	2018-06-19	QLBI01
1405	GCF_003257375.1	ASM325737v1	Burkholderia multivorans		Bmul_CF170.11d					NCBI Prokaryotic Genome Annotation Pipeline (PGAP)	6432732	Scaffold	2018-06-19	QLAO01
1406	GCF_003256285.1	ASM325628v1	Burkholderia multivorans		Bmul_CF170.5h					NCBI Prokaryotic Genome Annotation Pipeline (PGAP)	6414327	Scaffold	2018-06-19	QLCS01
1409	GCF_003258155.1	ASM325815v1	Burkholderia multivorans		Bmul_CF170.11f					NCBI Prokaryotic Genome Annotation Pipeline (PGAP)	6431654	Scaffold	2018-06-19	QLAM01
[truncated: 2,865 more rows]
