# Supplementary material for: Specific biomarker mining and rapid detection of Burkholderia cepacia complex by recombinase polymerase amplification
Source: Front Microbiol. 2023 Sep 14;14:1270760. doi: 10.3389/fmicb.2023.1270760 (PMC10539473; doi:10.3389/fmicb.2023.1270760)
Supplement: Supplementary file 6 [file Table_6.XLSX]

## Sheet: Sheet1
Screening parameter	Identify=90			Identify=92			Identify=94			Identify=98
Total output results	70			8			2			1
Details	Protein ID	Protein Name	Amino acids	Protein ID	Protein Name	Amino acids	Protein ID	Protein Name	Amino acids	Protein ID	Protein Name	Amino acids
1	Burkholderia_ambifaria|AJY24314.1	sn-glycerol-3-phosphate ABC transporter ATP-binding protein UgpC	382	Burkholderia_ambifaria|ABI88595.1	hypothetical protein	60	Burkholderia_ambifaria|ACB67152.1	LysR family transcriptional regulator	290	Burkholderia_cenocepacia|AMU05241.1	preprotein translocase subunit SecY	449
2	Burkholderia_ambifaria|ABI87954.1	conserved hypothetical protein	146	Burkholderia_ambifaria|ABI89507.1	2,3-butanediol dehydrogenase	354	Burkholderia_cenocepacia|AMU05241.1	preprotein translocase subunit SecY	449
3	Burkholderia_ambifaria|ACB67131.1	LysE family translocator	203	Burkholderia_ambifaria|ABI89756.1	2-dehydropantoate 2-reductase	315
4	Burkholderia_ambifaria|AJY25409.1	helix-turn-helix transcriptional regulator	282	Burkholderia_ambifaria|ACB66872.1	2,3-butanediol dehydrogenase	354
5	Burkholderia_ambifaria|AJY24141.1	DoxX family protein	139	Burkholderia_ambifaria|ACB67180.1	2-dehydropantoate 2-reductase	315
6	Burkholderia_ambifaria|ABI89729.1	LysR family transcriptional regulator	290	Burkholderia_ambifaria|AJY24803.1	2,3-butanediol dehydrogenase	354
7	Burkholderia_ambifaria|ABI89530.1	DoxX family protein	174	Burkholderia_ambifaria|AJY25026.1	2-dehydropantoate 2-reductase	315
8	Burkholderia_ambifaria|AJY20722.1	sigma-54-dependent Fis family transcriptional regulator	643	Burkholderia_cenocepacia|AMU05241.1	preprotein translocase subunit SecY	449
9	Burkholderia_ambifaria|AJY23536.1	5-formyltetrahydrofolate cyclo-ligase	198
10	Burkholderia_ambifaria|ACB68291.1	H-NS histone family protein	109
11	Burkholderia_ambifaria|ABI91003.1	DUF3717 domain-containing protein	81
12	Burkholderia_ambifaria|ACB65422.1	5-formyltetrahydrofolate cyclo-ligase	202
13	Burkholderia_ambifaria|ACB62526.1	hypothetical protein	101
14	Burkholderia_ambifaria|AJY21207.1	DUF4399 domain-containing protein	134
15	Burkholderia_ambifaria|ACB66067.1	DUF3717 domain-containing protein	81
16	Burkholderia_ambifaria|AJY22699.1	acetoin dehydrogenase dihydrolipoyllysine-residue acetyltransferase subunit	371
17	Burkholderia_ambifaria|ABI88201.1	PfkB domain protein	319
18	Burkholderia_ambifaria|AJY23895.1	helix-turn-helix transcriptional regulator	278
19	Burkholderia_ambifaria|AJY20588.1	sugar kinase	318
20	Burkholderia_ambifaria|AJY24555.1	MFS transporter	416
21	Burkholderia_ambifaria|ACB68623.1	BON domain-containing protein	216
22	Burkholderia_ambifaria|AJY24335.1	DUF3717 domain-containing protein	81
23	Burkholderia_ambifaria|ABI88636.1	5-formyltetrahydrofolate cyclo-ligase	202
24	Burkholderia_ambifaria|ACB66872.1	2,3-butanediol dehydrogenase	354
25	Burkholderia_ambifaria|ACB67180.1	2-dehydropantoate 2-reductase	315
26	Burkholderia_ambifaria|ABI85578.1	hypothetical protein	100
27	Burkholderia_ambifaria|AJY24589.1	cupin domain-containing protein	168
28	Burkholderia_ambifaria|AJY24691.1	LysE family translocator	203
29	Burkholderia_ambifaria|ABI89756.1	2-dehydropantoate 2-reductase	315
30	Burkholderia_ambifaria|ACB68172.1	conserved hypothetical protein	121
31	Burkholderia_ambifaria|ABI90233.1	helix-turn-helix transcriptional regulator	282
32	Burkholderia_ambifaria|ACB67929.1	sn-glycerol-3-phosphate ABC transporter ATP-binding protein UgpC	382
33	Burkholderia_ambifaria|AJY23962.1	LysR family transcriptional regulator	290
34	Burkholderia_ambifaria|ABI87331.1	acetoin dehydrogenase dihydrolipoyllysine-residue acetyltransferase subunit	371
35	Burkholderia_ambifaria|AJY26285.1	putative ribosomal protein L11	121
36	Burkholderia_ambifaria|ACB64237.1	sigma-54-dependent Fis family transcriptional regulator	643
37	Burkholderia_ambifaria|ABI91542.1	transcriptional regulator GcvA	300
38	Burkholderia_ambifaria|AJY25026.1	2-dehydropantoate 2-reductase	315
39	Burkholderia_ambifaria|AJY25888.1	sugar ABC transporter ATPase	110
40	Burkholderia_ambifaria|ACB64146.1	TetR/AcrR family transcriptional regulator	206
41	Burkholderia_ambifaria|AJY22731.1	type I methionyl aminopeptidase	268
42	Burkholderia_ambifaria|AJY22709.1	hypothetical protein	100
43	Burkholderia_ambifaria|AJY22505.1	TetR/AcrR family transcriptional regulator	206
44	Burkholderia_ambifaria|ACB66715.1	cupin domain-containing protein	168
45	Burkholderia_ambifaria|ABI86586.1	type I methionyl aminopeptidase	268
46	Burkholderia_ambifaria|ABI89507.1	2,3-butanediol dehydrogenase	354
47	Burkholderia_ambifaria|ACB64991.1	PfkB domain protein	319
48	Burkholderia_ambifaria|ABI90721.1	helix-turn-helix transcriptional regulator	278
49	Burkholderia_ambifaria|ABI87336.1	sigma-54-dependent Fis family transcriptional regulator	643
50	Burkholderia_ambifaria|ABI90479.1	sn-glycerol-3-phosphate ABC transporter ATP-binding protein UgpC	382
51	Burkholderia_ambifaria|ACB66896.1	DoxX family protein	139
52	Burkholderia_ambifaria|AJY24803.1	2,3-butanediol dehydrogenase	354
53	Burkholderia_ambifaria|ACB67452.1	MFS transporter	416
54	Burkholderia_ambifaria|ACB66929.1	hypothetical protein	159
55	Burkholderia_ambifaria|ABI89331.1	cupin domain-containing protein	168
56	Burkholderia_ambifaria|ABI89705.1	LysE family translocator	203
57	Burkholderia_ambifaria|ABI89564.1	sugar ABC transporter ATPase	110
58	Burkholderia_ambifaria|ABI88595.1	hypothetical protein	60
59	Burkholderia_ambifaria|AJY26532.1	H-NS histone family protein	109
60	Burkholderia_ambifaria|ACB65803.1	helix-turn-helix transcriptional regulator	277
61	Burkholderia_ambifaria|ACB64759.1	DUF4399 domain-containing protein	134
62	Burkholderia_ambifaria|ABI87216.1	TetR/AcrR family transcriptional regulator	206
63	Burkholderia_ambifaria|ACB67152.1	LysR family transcriptional regulator	290
64	Burkholderia_ambifaria|ACB64233.1	acetoin dehydrogenase dihydrolipoyllysine-residue acetyltransferase subunit	371
65	Burkholderia_ambifaria|ACB67656.1	helix-turn-helix transcriptional regulator	282
66	Burkholderia_ambifaria|AJY26316.1	transcriptional regulator GcvA	300
67	Burkholderia_ambifaria|ABI91633.1	H-NS histone family protein	109
68	Burkholderia_ambifaria|ABI90031.1	MFS transporter	416
69	Burkholderia_ambifaria|ACB63522.1	type I methionyl aminopeptidase	268
70	Burkholderia_cenocepacia|AMU05241.1	preprotein translocase subunit SecY	449
